# Supplementary material for: Inferring early genetic progression in cancers with unobtainable premalignant disease
Source: Nat Cancer. 2023 Apr 20;4(4):550–63. doi: 10.1038/s43018-023-00533-y (PMC10132986; doi:10.1038/s43018-023-00533-y)
Supplement: Supplementary file 2 — Supplementary Table 1. Event prevalence comparison between HPV+ and HPV– HNSCC. a, Number and percentage of cases having each of 66 genomic events for 421 HPV– and 101 HPV+ HNSCCs. Fisher’s exact test two-sided P values are reported for comparison between HPV– and HPV+ tumors. Benjamini–Hochberg false discovery rate-corrected q values are also shown. b, List of differentially prevalent events at q < 0.1. c, List of events not differentially prevalent (q < 0.1). d, Differentially prevalent events in b favored in HPV– HNSCC. e, Differentially prevalent events in b favored in HPV+ HNSCC. Supplementary Table 2. Clonal event prevalence comparison between HPV+ and HPV– HNSCC, like Supplementary Table 1 but restricted to clonal events. Supplementary Table 3. Event prevalence by anatomic subsite for HPV– HNSCC. Breakdown by anatomic subsite of number and percentage of cases having specified genomic events: larynx, 114 tumors; oral cavity, 274 tumors; oropharynx, 33 tumors. Fisher’s exact test P values and Benjamini–Hochberg q values are as in Supplementary Table 1. Supplementary Table 4. Event prevalence comparison between NSD1-mutated and other HPV– HNSCC, like Supplementary Table 1a–c but comparing 54 NSD1-mutated HPV– HNSCC against 367 other HPV– HNSCC. Supplementary Table 5. Event prevalence comparison between CASP8-mutated and other HPV– HNSCC, like Supplementary Table 1a–c but comparing 50 CASP8-mutated HPV– HNSCCs against 371 other HPV– HNSCCs. Supplementary Table 6. Event prevalence comparison between NOTCH1-mutated and other HPV– HNSCCs, like Supplementary Table 1a–c but comparing 70 NOTCH1-mutated HPV– HNSCCs against 342 other HPV– HNSCCs. Supplementary Table 7. Real-time timing estimates for whole-genome copy-number events. [file 43018_2023_533_MOESM2_ESM.xlsx]

## Sheet: 1a allEventPrevalenceByHPV
event	HPV-negative (n = 421)		HPV-positive (n = 101)		p	BH q value
	# cases	%	# cases	%
B2M	4	0.950119	7	6.93069	0.00140843	0.00309854
CASP8	50	11.8765	1	0.990099	0.000256579	0.000651315
CDKN2A	99	23.5154	1	0.990099	1.64192e-09	1.08367e-08
CREBBP	28	6.65083	8	7.92079	0.662494	0.753872
CYLD	7	1.66271	10	9.90099	0.000286631	0.000700655
EP300	26	6.17577	14	13.8614	0.0196556	0.0350613
EPHA2	18	4.27553	6	5.94059	0.435542	0.542374
FAT1	103	24.4656	3	2.9703	6.74533e-08	3.42455e-07
FBXW7	26	6.17577	4	3.9604	0.482265	0.589435
FGFR3	3	0.712589	8	7.92079	0.000152171	0.000401732
HLA.A	24	5.70071	3	2.9703	0.326767	0.414743
HRAS	28	6.65083	1	0.990099	0.026639	0.0462677
KMT2C	37	8.7886	4	3.9604	0.14718	0.211172
KMT2D	63	14.9644	14	13.8614	0.876418	0.911772
NFE2L2	24	5.70071	2	1.9802	0.198771	0.279125
NOTCH1	79	18.7648	7	6.93069	0.00272501	0.00545001
NSD1	54	12.8266	9	8.91089	0.312421	0.412396
PIK3CA	72	17.1021	27	26.7327	0.0335758	0.0540489
PTEN	8	1.90024	8	7.92079	0.00496061	0.00962942
RB1	10	2.3753	7	6.93069	0.0295941	0.0500824
SPEN	24	5.70071	3	2.9703	0.326767	0.414743
TP53	330	78.3848	3	2.9703	2.40338e-48	1.58623e-46
TRAF3	1	0.23753	8	7.92079	1.17818e-05	3.87144e-05
WGD	101	23.9905	4	3.9604	7.0034e-07	2.8889e-06
WGT	100	23.753	6	5.94059	1.57525e-05	4.72575e-05
ZNF750	12	2.85036	14	13.8614	5.64663e-05	0.000162034
gain_17p	145	34.4418	7	6.93069	3.90475e-09	2.34285e-08
gain_17q	104	24.7031	19	18.8119	0.240928	0.324516
gain_18p	97	23.0404	21	20.7921	0.69223	0.774359
gain_18q	25	5.93824	27	26.7327	2.11509e-08	1.1633e-07
gain_19q	51	12.114	25	24.7525	0.00249749	0.00515108
gain_1q	105	24.9406	24	23.7624	0.897957	0.911772
gain_20p	102	24.228	25	24.7525	0.897875	0.911772
gain_20q	89	21.1401	21	20.7921	1	1
gain_3q	234	55.5819	71	70.297	0.0070492	0.0132928
gain_5p	160	38.0048	36	35.6436	0.731703	0.804874
gain_6p	102	24.228	31	30.6931	0.203502	0.279815
gain_8p	62	14.7268	22	21.7822	0.0967848	0.145177
gain_8q	262	62.2328	41	40.5941	0.000119402	0.000328355
gain_9p	177	42.0428	15	14.8515	1.46338e-07	6.89878e-07
gain_9q	217	51.5439	26	25.7426	2.51181e-06	9.20998e-06
homdel_CDKN2A	107	25.4157	0	0	8.14387e-12	6.38791e-11
loss_10p	160	38.0048	16	15.8416	1.23182e-05	3.87144e-05
loss_10q	124	29.4537	26	25.7426	0.540604	0.648725
loss_11p	139	33.0166	22	21.7822	0.0307438	0.0507273
loss_11q	176	41.8052	70	69.3069	7.72895e-07	3.00065e-06
loss_13q	207	49.1686	51	50.495	0.825436	0.893095
loss_14q	102	24.228	33	32.6733	0.0994857	0.145912
loss_15q	133	31.5914	15	14.8515	0.000560408	0.00127541
loss_16p	76	18.0523	19	18.8119	0.885986	0.911772
loss_16q	89	21.1401	39	38.6139	0.00045486	0.00107217
loss_17p	229	54.3943	26	25.7426	2.31787e-07	1.01986e-06
loss_17q	103	24.4656	15	14.8515	0.0462745	0.0727171
loss_18q	252	59.8575	9	8.91089	5.29836e-22	1.16564e-20
loss_21q	174	41.3302	8	7.92079	8.71078e-12	6.38791e-11
loss_2q	99	23.5154	15	14.8515	0.061232	0.0939839
loss_3p	339	80.5226	32	31.6832	1.85369e-20	3.0586e-19
loss_4p	175	41.5677	25	24.7525	0.00199214	0.00424134
loss_4q	167	39.6675	16	15.8416	2.87787e-06	9.9968e-06
loss_5q	232	55.1069	12	11.8812	2.57778e-16	2.83555e-15
loss_6p	143	33.9667	37	36.6337	0.641686	0.743005
loss_6q	111	26.3658	29	28.7129	0.619269	0.729853
loss_8p	265	62.9454	15	14.8515	7.36477e-19	9.7215e-18
loss_8q	52	12.3515	4	3.9604	0.0118499	0.0217247
loss_9p	356	84.5606	11	10.8911	1.36848e-45	4.51597e-44
loss_9q	215	51.0689	10	9.90099	1.43043e-15	1.34869e-14

## Sheet: 1b. HPV diff allEvents q < 0.1
event	HPV-negative (n = 421)		HPV-positive (n = 101)		p	BH q value
	# cases	%	# cases	%
TP53	330	78.3848	3	2.9703	2.40338e-48	1.58623e-46
loss_9p	356	84.5606	11	10.8911	1.36848e-45	4.51597e-44
loss_18q	252	59.8575	9	8.91089	5.29836e-22	1.16564e-20
loss_3p	339	80.5226	32	31.6832	1.85369e-20	3.0586e-19
loss_8p	265	62.9454	15	14.8515	7.36477e-19	9.7215e-18
loss_5q	232	55.1069	12	11.8812	2.57778e-16	2.83555e-15
loss_9q	215	51.0689	10	9.90099	1.43043e-15	1.34869e-14
homdel_CDKN2A	107	25.4157	0	0	8.14387e-12	6.38791e-11
loss_21q	174	41.3302	8	7.92079	8.71078e-12	6.38791e-11
CDKN2A	99	23.5154	1	0.990099	1.64192e-09	1.08367e-08
gain_17p	145	34.4418	7	6.93069	3.90475e-09	2.34285e-08
FAT1	103	24.4656	3	2.9703	6.74533e-08	3.42455e-07
gain_9p	177	42.0428	15	14.8515	1.46338e-07	6.89878e-07
loss_17p	229	54.3943	26	25.7426	2.31787e-07	1.01986e-06
WGD	101	23.9905	4	3.9604	7.0034e-07	2.8889e-06
gain_9q	217	51.5439	26	25.7426	2.51181e-06	9.20998e-06
loss_4q	167	39.6675	16	15.8416	2.87787e-06	9.9968e-06
loss_10p	160	38.0048	16	15.8416	1.23182e-05	3.87144e-05
WGT	100	23.753	6	5.94059	1.57525e-05	4.72575e-05
gain_8q	262	62.2328	41	40.5941	0.000119402	0.000328355
CASP8	50	11.8765	1	0.990099	0.000256579	0.000651315
loss_15q	133	31.5914	15	14.8515	0.000560408	0.00127541
loss_4p	175	41.5677	25	24.7525	0.00199214	0.00424134
NOTCH1	79	18.7648	7	6.93069	0.00272501	0.00545001
loss_8q	52	12.3515	4	3.9604	0.0118499	0.0217247
HRAS	28	6.65083	1	0.990099	0.026639	0.0462677
loss_11p	139	33.0166	22	21.7822	0.0307438	0.0507273
loss_17q	103	24.4656	15	14.8515	0.0462745	0.0727171
loss_2q	99	23.5154	15	14.8515	0.061232	0.0939839
gain_18q	25	5.93824	27	26.7327	2.11509e-08	1.1633e-07
loss_11q	176	41.8052	70	69.3069	7.72895e-07	3.00065e-06
TRAF3	1	0.23753	8	7.92079	1.17818e-05	3.87144e-05
ZNF750	12	2.85036	14	13.8614	5.64663e-05	0.000162034
FGFR3	3	0.712589	8	7.92079	0.000152171	0.000401732
CYLD	7	1.66271	10	9.90099	0.000286631	0.000700655
loss_16q	89	21.1401	39	38.6139	0.00045486	0.00107217
B2M	4	0.950119	7	6.93069	0.00140843	0.00309854
gain_19q	51	12.114	25	24.7525	0.00249749	0.00515108
PTEN	8	1.90024	8	7.92079	0.00496061	0.00962942
gain_3q	234	55.5819	71	70.297	0.0070492	0.0132928
EP300	26	6.17577	14	13.8614	0.0196556	0.0350613
RB1	10	2.3753	7	6.93069	0.0295941	0.0500824
PIK3CA	72	17.1021	27	26.7327	0.0335758	0.0540489

## Sheet: 1c. HPV diff allEvents q > 0.1
event	HPV-negative (n = 421)		HPV-positive (n = 101)		p	BH q value
	# cases	%	# cases	%
gain_8p	62	14.7268	22	21.7822	0.0967848	0.145177
loss_14q	102	24.228	33	32.6733	0.0994857	0.145912
KMT2C	37	8.7886	4	3.9604	0.14718	0.211172
NFE2L2	24	5.70071	2	1.9802	0.198771	0.279125
gain_6p	102	24.228	31	30.6931	0.203502	0.279815
gain_17q	104	24.7031	19	18.8119	0.240928	0.324516
NSD1	54	12.8266	9	8.91089	0.312421	0.412396
HLA.A	24	5.70071	3	2.9703	0.326767	0.414743
SPEN	24	5.70071	3	2.9703	0.326767	0.414743
EPHA2	18	4.27553	6	5.94059	0.435542	0.542374
FBXW7	26	6.17577	4	3.9604	0.482265	0.589435
loss_10q	124	29.4537	26	25.7426	0.540604	0.648725
loss_6q	111	26.3658	29	28.7129	0.619269	0.729853
loss_6p	143	33.9667	37	36.6337	0.641686	0.743005
CREBBP	28	6.65083	8	7.92079	0.662494	0.753872
gain_18p	97	23.0404	21	20.7921	0.69223	0.774359
gain_5p	160	38.0048	36	35.6436	0.731703	0.804874
loss_13q	207	49.1686	51	50.495	0.825436	0.893095
KMT2D	63	14.9644	14	13.8614	0.876418	0.911772
gain_1q	105	24.9406	24	23.7624	0.897957	0.911772
gain_20p	102	24.228	25	24.7525	0.897875	0.911772
loss_16p	76	18.0523	19	18.8119	0.885986	0.911772
gain_20q	89	21.1401	21	20.7921	1	1

## Sheet: 1d. favored HPV-neg all events
event	HPV-negative (n = 421)		HPV-positive (n = 101)		p	BH q value
	# cases	%	# cases	%
loss_9p	356	84.5606	11	10.8911	1.36848e-45	4.51597e-44
loss_3p	339	80.5226	32	31.6832	1.85369e-20	3.0586e-19
TP53	330	78.3848	3	2.9703	2.40338e-48	1.58623e-46
loss_8p	265	62.9454	15	14.8515	7.36477e-19	9.7215e-18
gain_8q	262	62.2328	41	40.5941	0.000119402	0.000328355
loss_18q	252	59.8575	9	8.91089	5.29836e-22	1.16564e-20
loss_5q	232	55.1069	12	11.8812	2.57778e-16	2.83555e-15
loss_17p	229	54.3943	26	25.7426	2.31787e-07	1.01986e-06
gain_9q	217	51.5439	26	25.7426	2.51181e-06	9.20998e-06
loss_9q	215	51.0689	10	9.90099	1.43043e-15	1.34869e-14
gain_9p	177	42.0428	15	14.8515	1.46338e-07	6.89878e-07
loss_4p	175	41.5677	25	24.7525	0.00199214	0.00424134
loss_21q	174	41.3302	8	7.92079	8.71078e-12	6.38791e-11
loss_4q	167	39.6675	16	15.8416	2.87787e-06	9.9968e-06
loss_10p	160	38.0048	16	15.8416	1.23182e-05	3.87144e-05
gain_17p	145	34.4418	7	6.93069	3.90475e-09	2.34285e-08
loss_11p	139	33.0166	22	21.7822	0.0307438	0.0507273
loss_15q	133	31.5914	15	14.8515	0.000560408	0.00127541
homdel_CDKN2A	107	25.4157	0	0	8.14387e-12	6.38791e-11
FAT1	103	24.4656	3	2.9703	6.74533e-08	3.42455e-07
loss_17q	103	24.4656	15	14.8515	0.0462745	0.0727171
WGD	101	23.9905	4	3.9604	7.0034e-07	2.8889e-06
WGT	100	23.753	6	5.94059	1.57525e-05	4.72575e-05
CDKN2A	99	23.5154	1	0.990099	1.64192e-09	1.08367e-08
loss_2q	99	23.5154	15	14.8515	0.061232	0.0939839
NOTCH1	79	18.7648	7	6.93069	0.00272501	0.00545001
loss_8q	52	12.3515	4	3.9604	0.0118499	0.0217247
CASP8	50	11.8765	1	0.990099	0.000256579	0.000651315
HRAS	28	6.65083	1	0.990099	0.026639	0.0462677

## Sheet: 1 e. favored HPV-pos all events
event	HPV-negative (n = 421)		HPV-positive (n = 101)		p	BH q value
	# cases	%	# cases	%
gain_3q	234	55.5819	71	70.297	0.0070492	0.0132928
loss_11q	176	41.8052	70	69.3069	7.72895e-07	3.00065e-06
loss_16q	89	21.1401	39	38.6139	0.00045486	0.00107217
gain_18q	25	5.93824	27	26.7327	2.11509e-08	1.1633e-07
PIK3CA	72	17.1021	27	26.7327	0.0335758	0.0540489
gain_19q	51	12.114	25	24.7525	0.00249749	0.00515108
ZNF750	12	2.85036	14	13.8614	5.64663e-05	0.000162034
EP300	26	6.17577	14	13.8614	0.0196556	0.0350613
CYLD	7	1.66271	10	9.90099	0.000286631	0.000700655
TRAF3	1	0.23753	8	7.92079	1.17818e-05	3.87144e-05
FGFR3	3	0.712589	8	7.92079	0.000152171	0.000401732
PTEN	8	1.90024	8	7.92079	0.00496061	0.00962942
B2M	4	0.950119	7	6.93069	0.00140843	0.00309854
RB1	10	2.3753	7	6.93069	0.0295941	0.0500824

## Sheet: 2a. clonalEventPrevalenceByHPV
event	HPV-negative (n = 421)		HPV-positive (n = 101)		p	BH q value
	# cases	%	# cases	%
B2M	4	0.950119	4	3.9604	0.0491395	0.0853475
CASP8	49	11.639	1	0.990099	0.000254074	0.000670756
CDKN2A	98	23.2779	1	0.990099	1.74186e-09	1.14963e-08
CREBBP	26	6.17577	4	3.9604	0.482265	0.578718
CYLD	6	1.42518	8	7.92079	0.00163977	0.0036075
EP300	23	5.46318	11	10.8911	0.0688542	0.113609
EPHA2	18	4.27553	2	1.9802	0.392442	0.479781
FAT1	98	23.2779	2	1.9802	2.87525e-08	1.58139e-07
FBXW7	25	5.93824	3	2.9703	0.326557	0.419676
FGFR3	3	0.712589	7	6.93069	0.000608992	0.00143548
HLA.A	21	4.98812	3	2.9703	0.595836	0.689915
HRAS	28	6.65083	1	0.990099	0.026639	0.0488381
KMT2C	26	6.17577	3	2.9703	0.330654	0.419676
KMT2D	57	13.5392	12	11.8812	0.745196	0.806277
NFE2L2	21	4.98812	1	0.990099	0.0954767	0.150035
NOTCH1	78	18.5273	7	6.93069	0.00398786	0.00822496
NSD1	48	11.4014	7	6.93069	0.21139	0.303298
PIK3CA	64	15.2019	22	21.7822	0.134259	0.201388
PTEN	7	1.66271	4	3.9604	0.236348	0.324516
RB1	10	2.3753	6	5.94059	0.0985736	0.151299
SPEN	21	4.98812	2	1.9802	0.279433	0.368852
TP53	326	77.4347	2	1.9802	7.27018e-49	4.79832e-47
TRAF3	1	0.23753	8	7.92079	1.17818e-05	3.88801e-05
WGD	101	23.9905	4	3.9604	7.0034e-07	2.8889e-06
WGT	100	23.753	6	5.94059	1.57525e-05	4.95079e-05
ZNF750	10	2.3753	12	11.8812	0.000176057	0.000484158
gain_17p	145	34.4418	7	6.93069	3.90475e-09	2.34285e-08
gain_17q	104	24.7031	19	18.8119	0.240928	0.324516
gain_18p	95	22.5653	20	19.802	0.59499	0.689915
gain_18q	25	5.93824	26	25.7426	6.96472e-08	3.28337e-07
gain_19q	51	12.114	25	24.7525	0.00249749	0.00531724
gain_1q	104	24.7031	23	22.7723	0.796313	0.847688
gain_20p	100	23.753	25	24.7525	0.896738	0.910534
gain_20q	87	20.6651	21	20.7921	1	1
gain_3q	234	55.5819	70	69.3069	0.0133516	0.0251773
gain_5p	159	37.7672	35	34.6535	0.646683	0.711351
gain_6p	100	23.753	31	30.6931	0.160451	0.235328
gain_8p	62	14.7268	20	19.802	0.223633	0.314038
gain_8q	259	61.5202	39	38.6139	4.78791e-05	0.000137392
gain_9p	174	41.3302	15	14.8515	2.60432e-07	1.1459e-06
gain_9q	215	51.0689	26	25.7426	4.16496e-06	1.44677e-05
homdel_CDKN2A	104	24.7031	0	0	1.55745e-11	1.14213e-10
loss_10p	158	37.5297	16	15.8416	1.94425e-05	5.83276e-05
loss_10q	123	29.2162	25	24.7525	0.392548	0.479781
loss_11p	138	32.7791	20	19.802	0.0111859	0.0223718
loss_11q	176	41.8052	69	68.3168	2.372e-06	8.69732e-06
loss_13q	206	48.9311	51	50.495	0.824905	0.864186
loss_14q	101	23.9905	33	32.6733	0.076905	0.123798
loss_15q	132	31.3539	15	14.8515	0.000807815	0.00183848
loss_16p	76	18.0523	19	18.8119	0.885986	0.910534
loss_16q	88	20.9026	39	38.6139	0.00042552	0.00108017
loss_17p	229	54.3943	25	24.7525	6.83093e-08	3.28337e-07
loss_17q	103	24.4656	15	14.8515	0.0462745	0.0825438
loss_18q	251	59.62	9	8.91089	5.71993e-22	1.25838e-20
loss_21q	174	41.3302	8	7.92079	8.71078e-12	7.1864e-11
loss_2q	99	23.5154	15	14.8515	0.061232	0.103623
loss_3p	339	80.5226	32	31.6832	1.85369e-20	3.0586e-19
loss_4p	174	41.3302	23	22.7723	0.000560882	0.00137104
loss_4q	165	39.1924	15	14.8515	1.4453e-06	5.61117e-06
loss_5q	231	54.8694	12	11.8812	3.17983e-16	2.99812e-15
loss_6p	142	33.7292	37	36.6337	0.640745	0.711351
loss_6q	111	26.3658	29	28.7129	0.619269	0.704685
loss_8p	265	62.9454	15	14.8515	7.36477e-19	9.7215e-18
loss_8q	52	12.3515	4	3.9604	0.0118499	0.0230027
loss_9p	356	84.5606	11	10.8911	1.36848e-45	4.51597e-44
loss_9q	215	51.0689	9	8.91089	3.12545e-16	2.99812e-15

## Sheet: 2b. HPV diff clonal q < 0.1
event	HPV-negative (n = 421)		HPV-positive (n = 101)		p	BH q value
	# cases	%	# cases	%
TP53	326	77.4347	2	1.9802	7.27018e-49	4.79832e-47
loss_9p	356	84.5606	11	10.8911	1.36848e-45	4.51597e-44
loss_18q	251	59.62	9	8.91089	5.71993e-22	1.25838e-20
loss_3p	339	80.5226	32	31.6832	1.85369e-20	3.0586e-19
loss_8p	265	62.9454	15	14.8515	7.36477e-19	9.7215e-18
loss_5q	231	54.8694	12	11.8812	3.17983e-16	2.99812e-15
loss_9q	215	51.0689	9	8.91089	3.12545e-16	2.99812e-15
loss_21q	174	41.3302	8	7.92079	8.71078e-12	7.1864e-11
homdel_CDKN2A	104	24.7031	0	0	1.55745e-11	1.14213e-10
CDKN2A	98	23.2779	1	0.990099	1.74186e-09	1.14963e-08
gain_17p	145	34.4418	7	6.93069	3.90475e-09	2.34285e-08
FAT1	98	23.2779	2	1.9802	2.87525e-08	1.58139e-07
loss_17p	229	54.3943	25	24.7525	6.83093e-08	3.28337e-07
gain_18q	25	5.93824	26	25.7426	6.96472e-08	3.28337e-07
gain_9p	174	41.3302	15	14.8515	2.60432e-07	1.1459e-06
WGD	101	23.9905	4	3.9604	7.0034e-07	2.8889e-06
loss_4q	165	39.1924	15	14.8515	1.4453e-06	5.61117e-06
loss_11q	176	41.8052	69	68.3168	2.372e-06	8.69732e-06
gain_9q	215	51.0689	26	25.7426	4.16496e-06	1.44677e-05
TRAF3	1	0.23753	8	7.92079	1.17818e-05	3.88801e-05
WGT	100	23.753	6	5.94059	1.57525e-05	4.95079e-05
loss_10p	158	37.5297	16	15.8416	1.94425e-05	5.83276e-05
gain_8q	259	61.5202	39	38.6139	4.78791e-05	0.000137392
ZNF750	10	2.3753	12	11.8812	0.000176057	0.000484158
CASP8	49	11.639	1	0.990099	0.000254074	0.000670756
loss_16q	88	20.9026	39	38.6139	0.00042552	0.00108017
loss_4p	174	41.3302	23	22.7723	0.000560882	0.00137104
FGFR3	3	0.712589	7	6.93069	0.000608992	0.00143548
loss_15q	132	31.3539	15	14.8515	0.000807815	0.00183848
CYLD	6	1.42518	8	7.92079	0.00163977	0.0036075
gain_19q	51	12.114	25	24.7525	0.00249749	0.00531724
NOTCH1	78	18.5273	7	6.93069	0.00398786	0.00822496
loss_11p	138	32.7791	20	19.802	0.0111859	0.0223718
loss_8q	52	12.3515	4	3.9604	0.0118499	0.0230027
gain_3q	234	55.5819	70	69.3069	0.0133516	0.0251773
HRAS	28	6.65083	1	0.990099	0.026639	0.0488381
loss_17q	103	24.4656	15	14.8515	0.0462745	0.0825438
B2M	4	0.950119	4	3.9604	0.0491395	0.0853475

## Sheet: 2c. HPVdiff clonal q > 0.1
event	HPV-negative (n = 421)		HPV-positive (n = 101)		p	BH q value
	# cases	%	# cases	%
loss_2q	99	23.5154	15	14.8515	0.061232	0.103623
EP300	23	5.46318	11	10.8911	0.0688542	0.113609
loss_14q	101	23.9905	33	32.6733	0.076905	0.123798
NFE2L2	21	4.98812	1	0.990099	0.0954767	0.150035
RB1	10	2.3753	6	5.94059	0.0985736	0.151299
PIK3CA	64	15.2019	22	21.7822	0.134259	0.201388
gain_6p	100	23.753	31	30.6931	0.160451	0.235328
NSD1	48	11.4014	7	6.93069	0.21139	0.303298
gain_8p	62	14.7268	20	19.802	0.223633	0.314038
PTEN	7	1.66271	4	3.9604	0.236348	0.324516
gain_17q	104	24.7031	19	18.8119	0.240928	0.324516
SPEN	21	4.98812	2	1.9802	0.279433	0.368852
FBXW7	25	5.93824	3	2.9703	0.326557	0.419676
KMT2C	26	6.17577	3	2.9703	0.330654	0.419676
EPHA2	18	4.27553	2	1.9802	0.392442	0.479781
loss_10q	123	29.2162	25	24.7525	0.392548	0.479781
CREBBP	26	6.17577	4	3.9604	0.482265	0.578718
HLA.A	21	4.98812	3	2.9703	0.595836	0.689915
gain_18p	95	22.5653	20	19.802	0.59499	0.689915
loss_6q	111	26.3658	29	28.7129	0.619269	0.704685
gain_5p	159	37.7672	35	34.6535	0.646683	0.711351
loss_6p	142	33.7292	37	36.6337	0.640745	0.711351
KMT2D	57	13.5392	12	11.8812	0.745196	0.806277
gain_1q	104	24.7031	23	22.7723	0.796313	0.847688
loss_13q	206	48.9311	51	50.495	0.824905	0.864186
gain_20p	100	23.753	25	24.7525	0.896738	0.910534
loss_16p	76	18.0523	19	18.8119	0.885986	0.910534
gain_20q	87	20.6651	21	20.7921	1	1

## Sheet: 2d. Clonal favored HPV-neg
event	HPV-negative (n = 421)		HPV-positive (n = 101)		p	BH q value
	# cases	%	# cases	%
loss_9p	356	84.5606	11	10.8911	1.36848e-45	4.51597e-44
loss_3p	339	80.5226	32	31.6832	1.85369e-20	3.0586e-19
TP53	326	77.4347	2	1.9802	7.27018e-49	4.79832e-47
loss_8p	265	62.9454	15	14.8515	7.36477e-19	9.7215e-18
gain_8q	259	61.5202	39	38.6139	4.78791e-05	0.000137392
loss_18q	251	59.62	9	8.91089	5.71993e-22	1.25838e-20
loss_5q	231	54.8694	12	11.8812	3.17983e-16	2.99812e-15
loss_17p	229	54.3943	25	24.7525	6.83093e-08	3.28337e-07
loss_9q	215	51.0689	9	8.91089	3.12545e-16	2.99812e-15
gain_9q	215	51.0689	26	25.7426	4.16496e-06	1.44677e-05
loss_21q	174	41.3302	8	7.92079	8.71078e-12	7.1864e-11
gain_9p	174	41.3302	15	14.8515	2.60432e-07	1.1459e-06
loss_4p	174	41.3302	23	22.7723	0.000560882	0.00137104
loss_4q	165	39.1924	15	14.8515	1.4453e-06	5.61117e-06
loss_10p	158	37.5297	16	15.8416	1.94425e-05	5.83276e-05
gain_17p	145	34.4418	7	6.93069	3.90475e-09	2.34285e-08
loss_11p	138	32.7791	20	19.802	0.0111859	0.0223718
loss_15q	132	31.3539	15	14.8515	0.000807815	0.00183848
homdel_CDKN2A	104	24.7031	0	0	1.55745e-11	1.14213e-10
loss_17q	103	24.4656	15	14.8515	0.0462745	0.0825438
WGD	101	23.9905	4	3.9604	7.0034e-07	2.8889e-06
WGT	100	23.753	6	5.94059	1.57525e-05	4.95079e-05
CDKN2A	98	23.2779	1	0.990099	1.74186e-09	1.14963e-08
FAT1	98	23.2779	2	1.9802	2.87525e-08	1.58139e-07
NOTCH1	78	18.5273	7	6.93069	0.00398786	0.00822496
loss_8q	52	12.3515	4	3.9604	0.0118499	0.0230027
CASP8	49	11.639	1	0.990099	0.000254074	0.000670756
HRAS	28	6.65083	1	0.990099	0.026639	0.0488381

## Sheet: 2e. Clonal favored HPV-pos
event	HPV-negative (n = 421)		HPV-positive (n = 101)		p	BH q value
	# cases	%	# cases	%
gain_3q	234	55.5819	70	69.3069	0.0133516	0.0251773
loss_11q	176	41.8052	69	68.3168	2.372e-06	8.69732e-06
loss_16q	88	20.9026	39	38.6139	0.00042552	0.00108017
gain_18q	25	5.93824	26	25.7426	6.96472e-08	3.28337e-07
gain_19q	51	12.114	25	24.7525	0.00249749	0.00531724
ZNF750	10	2.3753	12	11.8812	0.000176057	0.000484158
TRAF3	1	0.23753	8	7.92079	1.17818e-05	3.88801e-05
CYLD	6	1.42518	8	7.92079	0.00163977	0.0036075
FGFR3	3	0.712589	7	6.93069	0.000608992	0.00143548
B2M	4	0.950119	4	3.9604	0.0491395	0.0853475

[truncated: 11 more sheets: 3. EventPrevBySiteHPVneg, 4a. prevalenceComparisonNSD1, 4b. NSD1 HPV- subset q < 0.1, 4c. NSD1 HPV- subset q > 0.1, 5a. prevalenceComparisonCASP8, 5b. CASP8 HPV- subset  q < 0.1, 5c. CASP8 HPV- subset q > 0.1, 6a. prevalenceComparisonNOTCH1, 6b. NOTCH1 HPV- subset q < 0.1, 6c. NOTCH1 HPV- subset q > 0.1, 7.Real-Time timing estimates WG]
