# Supplementary material for: Inferring early genetic progression in cancers with unobtainable premalignant disease
Source: Nat Cancer. 2023 Apr 20;4(4):550–63. doi: 10.1038/s43018-023-00533-y (PMC10132986; doi:10.1038/s43018-023-00533-y)
Supplement: Source Data — for Figs. 1–5 and Extended Data Figs. 2 and 4–6. [file 43018_2023_533_MOESM3_ESM.xlsx]

## Sheet: Figure 1
HPV- event prevalence			HPV- timing and signature data																								HPV- event comparisons
Event_Name	Prevalence		sample	gene	coding	pi_mean	pi_high	pi_low	fga	triploid_frac	tetraploid_frac	diploid_frac	doubled	ploidy_group	math_score	S1-SBS1	S2-SBS13	S3-SBS54	S4-SBS37	S5-SBS4	S6-SBS7b	max	max_id	max_norm	goodSmokingHist		HNSC-4P-AA8J	loss_9p	gain_8q	loss_3p	gain_9p	FAT1	loss_6p	gain_5p	loss_8p	TP53	loss_18q	loss_10p	loss_11q	loss_17p	gain_17p	loss_9q	loss_4p	CREBBP	loss_15q	loss_5q	KMT2D	loss_13q	EP300
loss_9p	0.836105		HNSC-4P-AA8J	gain_9p	TRUE	0.5	0.9	0	0.229457	0.0544037	0.0180579	0.927538	FALSE	diploid	27.3556	28.9664	54.3804	7.73517e-43	45.857	26.1425	5.24509	54.3804	2	0.338626			loss_9p	0.5	0.271341	0.5	0.5	0.5	0.5	0.5	0.5	0.5	0.5	0.5	0.5	0.5	0.5	0.5	0.5	0.5	0.5	0.5	0.5	0.5	0.5
loss_22q	0.213777		HNSC-4P-AA8J	gain_8q	TRUE	0.21	0.46	0	0.229457	0.0544037	0.0180579	0.927538	FALSE	diploid	27.3556	28.9664	54.3804	7.73517e-43	45.857	26.1425	5.24509	54.3804	2	0.338626			gain_8q	0.728659	0.5	0.728659	0.728659	0.728659	0.728659	0.728659	0.728659	0.728659	0.728659	0.5	0.5	0.5	0.5	0.5	0.5	0.5	0.5	0.5	0.5	0.5	0.5
gain_8q	0.615202		HNSC-4P-AA8J	gain_5p	TRUE	0.5	0.9	0	0.229457	0.0544037	0.0180579	0.927538	FALSE	diploid	27.3556	28.9664	54.3804	7.73517e-43	45.857	26.1425	5.24509	54.3804	2	0.338626			loss_3p	0.5	0.271341	0.5	0.5	0.5	0.5	0.5	0.5	0.5	0.5	0.5	0.5	0.5	0.5	0.5	0.5	0.5	0.5	0.5	0.5	0.5	0.5
loss_19p	0.28266		HNSC-4P-AA8J	loss_22q	TRUE	0.5	0.9	0	0.229457	0.0544037	0.0180579	0.927538	FALSE	diploid	27.3556	28.9664	54.3804	7.73517e-43	45.857	26.1425	5.24509	54.3804	2	0.338626			gain_9p	0.5	0.271341	0.5	0.5	0.5	0.5	0.5	0.5	0.5	0.5	0.5	0.5	0.5	0.5	0.5	0.5	0.5	0.5	0.5	0.5	0.5	0.5
homdel_CSMD1	0.11639		HNSC-4P-AA8J	loss_18q	TRUE	0.5	0.9	0	0.229457	0.0544037	0.0180579	0.927538	FALSE	diploid	27.3556	28.9664	54.3804	7.73517e-43	45.857	26.1425	5.24509	54.3804	2	0.338626			FAT1	0.5	0.271341	0.5	0.5	0.5	0.5	0.5	0.5	0.5	0.5	0.5	0.5	0.5	0.5	0.5	0.5	0.5	0.5	0.5	0.5	0.5	0.5
loss_3p	0.805226		HNSC-4P-AA8J	gain_19q	TRUE	0.54	0.91	0.19	0.229457	0.0544037	0.0180579	0.927538	FALSE	diploid	27.3556	28.9664	54.3804	7.73517e-43	45.857	26.1425	5.24509	54.3804	2	0.338626			loss_6p	0.5	0.271341	0.5	0.5	0.5	0.5	0.5	0.5	0.5	0.5	0.5	0.5	0.5	0.5	0.5	0.5	0.5	0.5	0.5	0.5	0.5	0.5
homdel_SMAD4	0.00712589		HNSC-4P-AA8J	loss_9p	TRUE	0.5	0.9	0	0.229457	0.0544037	0.0180579	0.927538	FALSE	diploid	27.3556	28.9664	54.3804	7.73517e-43	45.857	26.1425	5.24509	54.3804	2	0.338626			gain_5p	0.5	0.271341	0.5	0.5	0.5	0.5	0.5	0.5	0.5	0.5	0.5	0.5	0.5	0.5	0.5	0.5	0.5	0.5	0.5	0.5	0.5	0.5
gain_9p	0.410926		HNSC-4P-AA8J	loss_8p	TRUE	0.5	0.9	0	0.229457	0.0544037	0.0180579	0.927538	FALSE	diploid	27.3556	28.9664	54.3804	7.73517e-43	45.857	26.1425	5.24509	54.3804	2	0.338626			loss_8p	0.5	0.271341	0.5	0.5	0.5	0.5	0.5	0.5	0.5	0.5	0.5	0.5	0.5	0.5	0.5	0.5	0.5	0.5	0.5	0.5	0.5	0.5
loss_14q	0.23753		HNSC-4P-AA8J	homdel_CSMD1	TRUE	0.5	0.9	0	0.229457	0.0544037	0.0180579	0.927538	FALSE	diploid	27.3556	28.9664	54.3804	7.73517e-43	45.857	26.1425	5.24509	54.3804	2	0.338626			TP53	0.5	0.271341	0.5	0.5	0.5	0.5	0.5	0.5	0.5	0.5	0.5	0.5	0.5	0.5	0.5	0.5	0.5	0.5	0.5	0.5	0.5	0.5
CEP76	0.00475059		HNSC-4P-AA8J	loss_19p	TRUE	0.5	0.9	0	0.229457	0.0544037	0.0180579	0.927538	FALSE	diploid	27.3556	28.9664	54.3804	7.73517e-43	45.857	26.1425	5.24509	54.3804	2	0.338626			loss_18q	0.5	0.271341	0.5	0.5	0.5	0.5	0.5	0.5	0.5	0.5	0.5	0.5	0.5	0.5	0.5	0.5	0.5	0.5	0.5	0.5	0.5	0.5
FAT1	0.244656		HNSC-4P-AA8J	gain_14q	TRUE	0.68	1	0.33	0.229457	0.0544037	0.0180579	0.927538	FALSE	diploid	27.3556	28.9664	54.3804	7.73517e-43	45.857	26.1425	5.24509	54.3804	2	0.338626			loss_10p	0.5	0.5	0.5	0.5	0.5	0.5	0.5	0.5	0.5	0.5	0.5	0.5	0.5	0.5	0.5	0.5	0.5	0.5	0.5	0.5	0.5	0.5
gain_19q	0.12114		HNSC-4P-AA8J	homdel_SMAD4	TRUE	1	1	1	0.229457	0.0544037	0.0180579	0.927538	FALSE	diploid	27.3556	28.9664	54.3804	7.73517e-43	45.857	26.1425	5.24509	54.3804	2	0.338626			loss_11q	0.5	0.5	0.5	0.5	0.5	0.5	0.5	0.5	0.5	0.5	0.5	0.5	0.5	0.5	0.5	0.5	0.5	0.5	0.5	0.5	0.5	0.5
gain_14q	0.27791		HNSC-4P-AA8J	loss_14q	TRUE	0.5	0.9	0	0.229457	0.0544037	0.0180579	0.927538	FALSE	diploid	27.3556	28.9664	54.3804	7.73517e-43	45.857	26.1425	5.24509	54.3804	2	0.338626			loss_17p	0.5	0.5	0.5	0.5	0.5	0.5	0.5	0.5	0.5	0.5	0.5	0.5	0.5	0.5	0.5	0.5	0.5	0.5	0.5	0.5	0.5	0.5
loss_6p	0.339667		HNSC-4P-AA8J	loss_3p	TRUE	0.5	0.9	0	0.229457	0.0544037	0.0180579	0.927538	FALSE	diploid	27.3556	28.9664	54.3804	7.73517e-43	45.857	26.1425	5.24509	54.3804	2	0.338626			gain_17p	0.5	0.5	0.5	0.5	0.5	0.5	0.5	0.5	0.5	0.5	0.5	0.5	0.5	0.5	0.5	0.5	0.5	0.5	0.5	0.5	0.5	0.5
gain_5p	0.375297		HNSC-4P-AA8J	loss_6p	TRUE	0.5	0.9	0	0.229457	0.0544037	0.0180579	0.927538	FALSE	diploid	27.3556	28.9664	54.3804	7.73517e-43	45.857	26.1425	5.24509	54.3804	2	0.338626			loss_9q	0.5	0.5	0.5	0.5	0.5	0.5	0.5	0.5	0.5	0.5	0.5	0.5	0.5	0.5	0.5	0.5	0.5	0.5	0.5	0.5	0.5	0.5
loss_8p	0.624703		HNSC-4P-AA8J	PPP2R5D	TRUE	0.5	0.9	0	0.229457	0.0544037	0.0180579	0.927538	FALSE	diploid	27.3556	28.9664	54.3804	7.73517e-43	45.857	26.1425	5.24509	54.3804	2	0.338626			loss_4p	0.5	0.5	0.5	0.5	0.5	0.5	0.5	0.5	0.5	0.5	0.5	0.5	0.5	0.5	0.5	0.5	0.5	0.5	0.5	0.5	0.5	0.5
TP53	0.783848		HNSC-4P-AA8J	IFT172	TRUE	0.5	0.9	0	0.229457	0.0544037	0.0180579	0.927538	FALSE	diploid	27.3556	28.9664	54.3804	7.73517e-43	45.857	26.1425	5.24509	54.3804	2	0.338626			CREBBP	0.5	0.5	0.5	0.5	0.5	0.5	0.5	0.5	0.5	0.5	0.5	0.5	0.5	0.5	0.5	0.5	0.5	0.5	0.5	0.5	0.5	0.5
loss_18q	0.598575		HNSC-4P-AA8J	KL	TRUE	1	1	1	0.229457	0.0544037	0.0180579	0.927538	FALSE	diploid	27.3556	28.9664	54.3804	7.73517e-43	45.857	26.1425	5.24509	54.3804	2	0.338626			loss_15q	0.5	0.5	0.5	0.5	0.5	0.5	0.5	0.5	0.5	0.5	0.5	0.5	0.5	0.5	0.5	0.5	0.5	0.5	0.5	0.5	0.5	0.5
PTEN	0.0190024		HNSC-4P-AA8J	SERPINB3	FALSE	0.5	0.9	0	0.229457	0.0544037	0.0180579	0.927538	FALSE	diploid	27.3556	28.9664	54.3804	7.73517e-43	45.857	26.1425	5.24509	54.3804	2	0.338626			loss_5q	0.5	0.5	0.5	0.5	0.5	0.5	0.5	0.5	0.5	0.5	0.5	0.5	0.5	0.5	0.5	0.5	0.5	0.5	0.5	0.5	0.5	0.5
loss_10p	0.377672		HNSC-4P-AA8J	SLC24A6	FALSE	0.5	0.9	0	0.229457	0.0544037	0.0180579	0.927538	FALSE	diploid	27.3556	28.9664	54.3804	7.73517e-43	45.857	26.1425	5.24509	54.3804	2	0.338626			KMT2D	0.5	0.5	0.5	0.5	0.5	0.5	0.5	0.5	0.5	0.5	0.5	0.5	0.5	0.5	0.5	0.5	0.5	0.5	0.5	0.5	0.5	0.5
loss_11q	0.418052		HNSC-4P-AA8J	HIPK1	FALSE	0.5	0.9	0	0.229457	0.0544037	0.0180579	0.927538	FALSE	diploid	27.3556	28.9664	54.3804	7.73517e-43	45.857	26.1425	5.24509	54.3804	2	0.338626			loss_13q	0.5	0.5	0.5	0.5	0.5	0.5	0.5	0.5	0.5	0.5	0.5	0.5	0.5	0.5	0.5	0.5	0.5	0.5	0.5	0.5	0.5	0.5
loss_17p	0.543943		HNSC-4P-AA8J	ZNF658	FALSE	0.5	0.9	0	0.229457	0.0544037	0.0180579	0.927538	FALSE	diploid	27.3556	28.9664	54.3804	7.73517e-43	45.857	26.1425	5.24509	54.3804	2	0.338626			EP300	0.5	0.5	0.5	0.5	0.5	0.5	0.5	0.5	0.5	0.5	0.5	0.5	0.5	0.5	0.5	0.5	0.5	0.5	0.5	0.5	0.5	0.5
loss_18p	0.266033		HNSC-4P-AA8J	HAPLN3	FALSE	0.5	0.9	0	0.229457	0.0544037	0.0180579	0.927538	FALSE	diploid	27.3556	28.9664	54.3804	7.73517e-43	45.857	26.1425	5.24509	54.3804	2	0.338626			loss_21q	0.5	0.5	0.5	0.5	0.5	0.5	0.5	0.5	0.5	0.5	0.5	0.5	0.5	0.5	0.5	0.5	0.5	0.5	0.5	0.5	0.5	0.5
gain_15q	0.130641		HNSC-4P-AA8J	IGKV1D-42	FALSE	0.5	0.9	0	0.229457	0.0544037	0.0180579	0.927538	FALSE	diploid	27.3556	28.9664	54.3804	7.73517e-43	45.857	26.1425	5.24509	54.3804	2	0.338626			NOTCH1	0.5	0.5	0.5	0.5	0.5	0.5	0.5	0.5	0.5	0.5	0.5	0.5	0.5	0.5	0.5	0.5	0.5	0.5	0.5	0.5	0.5	0.5
gain_17q	0.247031		HNSC-4P-AA8J	OR4C15	TRUE	0.5	0.9	0	0.229457	0.0544037	0.0180579	0.927538	FALSE	diploid	27.3556	28.9664	54.3804	7.73517e-43	45.857	26.1425	5.24509	54.3804	2	0.338626			gain_9q	0.5	0.5	0.5	0.5	0.5	0.5	0.5	0.5	0.5	0.5	0.5	0.5	0.5	0.5	0.5	0.5	0.5	0.5	0.5	0.5	0.5	0.5
gain_17p	0.344418		HNSC-4P-AA8J	15:21134224:C:T	FALSE	0.5	0.9	0	0.229457	0.0544037	0.0180579	0.927538	FALSE	diploid	27.3556	28.9664	54.3804	7.73517e-43	45.857	26.1425	5.24509	54.3804	2	0.338626			loss_11p	0.5	0.5	0.5	0.5	0.5	0.5	0.5	0.5	0.5	0.5	0.5	0.5	0.5	0.5	0.5	0.5	0.5	0.5	0.5	0.5	0.5	0.5
loss_7q	0.24228		HNSC-4P-AA8J	FNDC5	FALSE	0.5	0.9	0	0.229457	0.0544037	0.0180579	0.927538	FALSE	diploid	27.3556	28.9664	54.3804	7.73517e-43	45.857	26.1425	5.24509	54.3804	2	0.338626			loss_4q	0.5	0.5	0.5	0.5	0.5	0.5	0.5	0.5	0.5	0.5	0.5	0.5	0.5	0.5	0.5	0.5	0.5	0.5	0.5	0.5	0.5	0.5
loss_9q	0.505938		HNSC-4P-AA8J	KAT5	TRUE	0.5	0.9	0	0.229457	0.0544037	0.0180579	0.927538	FALSE	diploid	27.3556	28.9664	54.3804	7.73517e-43	45.857	26.1425	5.24509	54.3804	2	0.338626			gain_3q	0.5	0.5	0.5	0.5	0.5	0.5	0.5	0.5	0.5	0.5	0.5	0.5	0.5	0.5	0.5	0.5	0.5	0.5	0.5	0.5	0.5	0.5
gain_22q	0.175772		HNSC-4P-AA8J	FAM27L	FALSE	0.5	0.9	0	0.229457	0.0544037	0.0180579	0.927538	FALSE	diploid	27.3556	28.9664	54.3804	7.73517e-43	45.857	26.1425	5.24509	54.3804	2	0.338626			CDKN2A	0.5	0.5	0.5	0.5	0.5	0.5	0.5	0.5	0.5	0.5	0.5	0.5	0.5	0.5	0.5	0.5	0.5	0.5	0.5	0.5	0.5	0.5
GNPTAB	0.0213777		HNSC-4P-AA8J	NUFIP2	TRUE	0.5	0.9	0	0.229457	0.0544037	0.0180579	0.927538	FALSE	diploid	27.3556	28.9664	54.3804	7.73517e-43	45.857	26.1425	5.24509	54.3804	2	0.338626			PIK3CA	0.5	0.5	0.5	0.5	0.5	0.5	0.5	0.5	0.5	0.5	0.5	0.5	0.5	0.5	0.5	0.5	0.5	0.5	0.5	0.5	0.5	0.5
SETDB1	0.0213777		HNSC-4P-AA8J	MPP2	TRUE	0.5	0.9	0	0.229457	0.0544037	0.0180579	0.927538	FALSE	diploid	27.3556	28.9664	54.3804	7.73517e-43	45.857	26.1425	5.24509	54.3804	2	0.338626			CASP8	0.5	0.5	0.5	0.5	0.5	0.5	0.5	0.5	0.5	0.5	0.5	0.5	0.5	0.5	0.5	0.5	0.5	0.5	0.5	0.5	0.5	0.5
loss_4p	0.415677		HNSC-4P-AA8J	SRPR	TRUE	0.5	0.9	0	0.229457	0.0544037	0.0180579	0.927538	FALSE	diploid	27.3556	28.9664	54.3804	7.73517e-43	45.857	26.1425	5.24509	54.3804	2	0.338626			HLA-A	0.5	0.5	0.5	0.5	0.5	0.5	0.5	0.5	0.5	0.5	0.5	0.5	0.5	0.5	0.5	0.5	0.5	0.5	0.5	0.5	0.5	0.5
gain_7p	0.296912		HNSC-4P-AA8J	PCDHA13	FALSE	0.5	0.9	0	0.229457	0.0544037	0.0180579	0.927538	FALSE	diploid	27.3556	28.9664	54.3804	7.73517e-43	45.857	26.1425	5.24509	54.3804	2	0.338626			NSD1	0.5	0.5	0.5	0.5	0.5	0.5	0.5	0.5	0.5	0.5	0.5	0.5	0.5	0.5	0.5	0.5	0.5	0.5	0.5	0.5	0.5	0.5
CREBBP	0.0665083		HNSC-4P-AA8J	EYA3	TRUE	0.5	0.9	0	0.229457	0.0544037	0.0180579	0.927538	FALSE	diploid	27.3556	28.9664	54.3804	7.73517e-43	45.857	26.1425	5.24509	54.3804	2	0.338626			HRAS	0.5	0.5	0.5	0.5	0.5	0.5	0.5	0.5	0.5	0.5	0.5	0.5	0.5	0.5	0.5	0.5	0.5	0.5	0.5	0.5	0.5	0.5
loss_10q	0.289786		HNSC-4P-AA8J	ZNF682	TRUE	0.5	0.9	0	0.229457	0.0544037	0.0180579	0.927538	FALSE	diploid	27.3556	28.9664	54.3804	7.73517e-43	45.857	26.1425	5.24509	54.3804	2	0.338626			KMT2C	0.5	0.5	0.5	0.5	0.5	0.5	0.5	0.5	0.5	0.5	0.5	0.5	0.5	0.5	0.5	0.5	0.5	0.5	0.5	0.5	0.5	0.5
gain_10p	0.111639		HNSC-4P-AA8J	HERC2P2	FALSE	0.5	0.9	0	0.229457	0.0544037	0.0180579	0.927538	FALSE	diploid	27.3556	28.9664	54.3804	7.73517e-43	45.857	26.1425	5.24509	54.3804	2	0.338626			FBXW7	0.5	0.5	0.5	0.5	0.5	0.5	0.5	0.5	0.5	0.5	0.5	0.5	0.5	0.5	0.5	0.5	0.5	0.5	0.5	0.5	0.5	0.5
loss_15q	0.313539		HNSC-4P-AA8J	15:21134223:G:T	FALSE	0.5	0.9	0	0.229457	0.0544037	0.0180579	0.927538	FALSE	diploid	27.3556	28.9664	54.3804	7.73517e-43	45.857	26.1425	5.24509	54.3804	2	0.338626			NFE2L2	0.5	0.5	0.5	0.5	0.5	0.5	0.5	0.5	0.5	0.5	0.5	0.5	0.5	0.5	0.5	0.5	0.5	0.5	0.5	0.5	0.5	0.5
SEPT12	0.00950119		HNSC-4P-AA8J	KRTAP1-3	TRUE	0.5	0.9	0	0.229457	0.0544037	0.0180579	0.927538	FALSE	diploid	27.3556	28.9664	54.3804	7.73517e-43	45.857	26.1425	5.24509	54.3804	2	0.338626			SPEN	0.5	0.5	0.5	0.5	0.5	0.5	0.5	0.5	0.5	0.5	0.5	0.5	0.5	0.5	0.5	0.5	0.5	0.5	0.5	0.5	0.5	0.5
loss_5q	0.551069		HNSC-4P-AA8J	SSFA2	TRUE	0.5	0.9	0	0.229457	0.0544037	0.0180579	0.927538	FALSE	diploid	27.3556	28.9664	54.3804	7.73517e-43	45.857	26.1425	5.24509	54.3804	2	0.338626			loss_14q	0.5	0.271341	0.5	0.5	0.5	0.5	0.5	0.5	0.5	0.5	0.5	0.5	0.5	0.5	0.5	0.5	0.5	0.5	0.5	0.5	0.5	0.5
CHD4	0.023753		HNSC-4P-AA8J	MYO9A	TRUE	0.5	0.9	0	0.229457	0.0544037	0.0180579	0.927538	FALSE	diploid	27.3556	28.9664	54.3804	7.73517e-43	45.857	26.1425	5.24509	54.3804	2	0.338626			loss_8q	0.5	0.5	0.5	0.5	0.5	0.5	0.5	0.5	0.5	0.5	0.5	0.5	0.5	0.5	0.5	0.5	0.5	0.5	0.5	0.5	0.5	0.5
loss_17q	0.244656		HNSC-4P-AA8J	ALLC	FALSE	0.5	0.9	0	0.229457	0.0544037	0.0180579	0.927538	FALSE	diploid	27.3556	28.9664	54.3804	7.73517e-43	45.857	26.1425	5.24509	54.3804	2	0.338626			homdel_CDKN2A	0.5	0.5	0.5	0.5	0.5	0.5	0.5	0.5	0.5	0.5	0.5	0.5	0.5	0.5	0.5	0.5	0.5	0.5	0.5	0.5	0.5	0.5
CDH1	0.0118765		HNSC-4P-AA8J	CEP250	TRUE	0.5	0.9	0	0.229457	0.0544037	0.0180579	0.927538	FALSE	diploid	27.3556	28.9664	54.3804	7.73517e-43	45.857	26.1425	5.24509	54.3804	2	0.338626			WGD	0.5	0.5	0.5	0.5	0.5	0.5	0.5	0.5	0.5	0.5	0.5	0.5	0.5	0.5	0.5	0.5	0.5	0.5	0.5	0.5	0.5	0.5
homdel_CDKN2A	0.254157		HNSC-4P-AA8J	RAD50	TRUE	0.5	0.9	0	0.229457	0.0544037	0.0180579	0.927538	FALSE	diploid	27.3556	28.9664	54.3804	7.73517e-43	45.857	26.1425	5.24509	54.3804	2	0.338626			WGT	0.5	0.5	0.5	0.5	0.5	0.5	0.5	0.5	0.5	0.5	0.5	0.5	0.5	0.5	0.5	0.5	0.5	0.5	0.5	0.5	0.5	0.5
KMT2D	0.149644		HNSC-4P-AA8J	RIOK3	TRUE	0.5	0.9	0	0.229457	0.0544037	0.0180579	0.927538	FALSE	diploid	27.3556	28.9664	54.3804	7.73517e-43	45.857	26.1425	5.24509	54.3804	2	0.338626
loss_20p	0.168646		HNSC-4P-AA8J	TNN	FALSE	0.5	0.9	0	0.229457	0.0544037	0.0180579	0.927538	FALSE	diploid	27.3556	28.9664	54.3804	7.73517e-43	45.857	26.1425	5.24509	54.3804	2	0.338626			HNSC-BA-4074	loss_9p	gain_8q	loss_3p	gain_9p	FAT1	loss_6p	gain_5p	loss_8p	TP53	loss_18q	loss_10p	loss_11q	loss_17p	gain_17p	loss_9q	loss_4p	CREBBP	loss_15q	loss_5q	KMT2D	loss_13q	EP300
loss_13q	0.486936		HNSC-4P-AA8J	RARG	TRUE	0.5	0.9	0	0.229457	0.0544037	0.0180579	0.927538	FALSE	diploid	27.3556	28.9664	54.3804	7.73517e-43	45.857	26.1425	5.24509	54.3804	2	0.338626			loss_9p	0.5	0.5	0.5	0.5	0.5	0.5	0.5	0.5	0.5	0.5	0.5	0.5	0.5	0.847275	0.5	0.5	0.5	0.5	0.5	0.5	0.5	0.5
EP300	0.0617577		HNSC-4P-AA8J	NUGGC	FALSE	0.5	0.9	0	0.229457	0.0544037	0.0180579	0.927538	FALSE	diploid	27.3556	28.9664	54.3804	7.73517e-43	45.857	26.1425	5.24509	54.3804	2	0.338626			gain_8q	0.5	0.5	0.5	0.5	0.5	0.5	0.5	0.5	0.5	0.5	0.5	0.5	0.5	0.5	0.5	0.5	0.5	0.5	0.5	0.5	0.5	0.5
loss_2p	0.15677		HNSC-4P-AA8J	APPL2	TRUE	0.5	0.9	0	0.229457	0.0544037	0.0180579	0.927538	FALSE	diploid	27.3556	28.9664	54.3804	7.73517e-43	45.857	26.1425	5.24509	54.3804	2	0.338626			loss_3p	0.5	0.5	0.5	0.5	0.5	0.5	0.5	0.5	0.5	0.5	0.5	0.5	0.5	0.847275	0.5	0.5	0.5	0.5	0.5	0.5	0.5	0.5
loss_21q	0.413302		HNSC-4P-AA8J	PLEKHG4	FALSE	0.5	0.9	0	0.229457	0.0544037	0.0180579	0.927538	FALSE	diploid	27.3556	28.9664	54.3804	7.73517e-43	45.857	26.1425	5.24509	54.3804	2	0.338626			gain_9p	0.5	0.5	0.5	0.5	0.5	0.5	0.5	0.5	0.5	0.5	0.5	0.5	0.5	0.5	0.5	0.5	0.5	0.5	0.5	0.5	0.5	0.5
loss_2q	0.232779		HNSC-4P-AA8J	GTF3C3	TRUE	0.5	0.9	0	0.229457	0.0544037	0.0180579	0.927538	FALSE	diploid	27.3556	28.9664	54.3804	7.73517e-43	45.857	26.1425	5.24509	54.3804	2	0.338626			FAT1	0.5	0.5	0.5	0.5	0.5	0.5	0.5	0.5	0.5	0.5	0.5	0.5	0.5	0.5	0.5	0.5	0.5	0.5	0.5	0.5	0.5	0.5
loss_8q	0.123515		HNSC-4P-AA8J	POMC	TRUE	0.5	0.9	0	0.229457	0.0544037	0.0180579	0.927538	FALSE	diploid	27.3556	28.9664	54.3804	7.73517e-43	45.857	26.1425	5.24509	54.3804	2	0.338626			loss_6p	0.5	0.5	0.5	0.5	0.5	0.5	0.5	0.5	0.5	0.5	0.5	0.5	0.5	0.5	0.5	0.5	0.5	0.5	0.5	0.5	0.5	0.5
NOTCH1	0.187648		HNSC-4P-AA8J	OR2M4	TRUE	0.5	0.9	0	0.229457	0.0544037	0.0180579	0.927538	FALSE	diploid	27.3556	28.9664	54.3804	7.73517e-43	45.857	26.1425	5.24509	54.3804	2	0.338626			gain_5p	0.5	0.5	0.5	0.5	0.5	0.5	0.5	0.5	0.5	0.5	0.5	0.5	0.5	0.847275	0.5	0.5	0.5	0.5	0.5	0.5	0.5	0.5
loss_12q	0.213777		HNSC-4P-AA8J	ARPP21	TRUE	0.5	0.9	0	0.229457	0.0544037	0.0180579	0.927538	FALSE	diploid	27.3556	28.9664	54.3804	7.73517e-43	45.857	26.1425	5.24509	54.3804	2	0.338626			loss_8p	0.5	0.5	0.5	0.5	0.5	0.5	0.5	0.5	0.5	0.5	0.5	0.5	0.5	0.847275	0.5	0.5	0.5	0.5	0.5	0.5	0.5	0.5
loss_1p	0.287411		HNSC-4P-AA8J	PEX12	TRUE	0.5	0.9	0	0.229457	0.0544037	0.0180579	0.927538	FALSE	diploid	27.3556	28.9664	54.3804	7.73517e-43	45.857	26.1425	5.24509	54.3804	2	0.338626			TP53	0.5	0.5	0.5	0.5	0.5	0.5	0.5	0.5	0.5	0.5	0.5	0.5	0.5	0.847275	0.5	0.5	0.5	0.5	0.5	0.5	0.5	0.5
gain_9q	0.510689		HNSC-4P-AA8J	RRAS2	TRUE	0.5	0.9	0	0.229457	0.0544037	0.0180579	0.927538	FALSE	diploid	27.3556	28.9664	54.3804	7.73517e-43	45.857	26.1425	5.24509	54.3804	2	0.338626			loss_18q	0.5	0.5	0.5	0.5	0.5	0.5	0.5	0.5	0.5	0.5	0.5	0.5	0.5	0.847275	0.5	0.5	0.5	0.5	0.5	0.5	0.5	0.5
gain_11q	0.147268		HNSC-4P-AA8J	RIF1	TRUE	0.5	0.9	0	0.229457	0.0544037	0.0180579	0.927538	FALSE	diploid	27.3556	28.9664	54.3804	7.73517e-43	45.857	26.1425	5.24509	54.3804	2	0.338626			loss_10p	0.5	0.5	0.5	0.5	0.5	0.5	0.5	0.5	0.5	0.5	0.5	0.5	0.5	0.847275	0.5	0.5	0.5	0.5	0.5	0.5	0.5	0.5
loss_12p	0.137767		HNSC-4P-AA8J	BPIFB6	TRUE	1	1	1	0.229457	0.0544037	0.0180579	0.927538	FALSE	diploid	27.3556	28.9664	54.3804	7.73517e-43	45.857	26.1425	5.24509	54.3804	2	0.338626			loss_11q	0.5	0.5	0.5	0.5	0.5	0.5	0.5	0.5	0.5	0.5	0.5	0.5	0.5	0.847275	0.5	0.5	0.5	0.5	0.5	0.5	0.5	0.5
loss_16p	0.178147		HNSC-4P-AA8J	EDDM3A	TRUE	0.5	0.9	0	0.229457	0.0544037	0.0180579	0.927538	FALSE	diploid	27.3556	28.9664	54.3804	7.73517e-43	45.857	26.1425	5.24509	54.3804	2	0.338626			loss_17p	0.5	0.5	0.5	0.5	0.5	0.5	0.5	0.5	0.5	0.5	0.5	0.5	0.5	0.847275	0.5	0.5	0.5	0.5	0.5	0.5	0.5	0.5
loss_1q	0.175772		HNSC-4P-AA8J	TTC37	FALSE	0.5	0.9	0	0.229457	0.0544037	0.0180579	0.927538	FALSE	diploid	27.3556	28.9664	54.3804	7.73517e-43	45.857	26.1425	5.24509	54.3804	2	0.338626			gain_17p	0.152725	0.5	0.152725	0.5	0.5	0.5	0.152725	0.152725	0.152725	0.152725	0.152725	0.152725	0.152725	0.5	0.152725	0.152725	0.152725	0.152725	0.152725	0.152725	0.152725	0.5
loss_16q	0.209026		HNSC-4P-AA8J	SERTAD3	TRUE	0.49	0.9	0	0.229457	0.0544037	0.0180579	0.927538	FALSE	diploid	27.3556	28.9664	54.3804	7.73517e-43	45.857	26.1425	5.24509	54.3804	2	0.338626			loss_9q	0.5	0.5	0.5	0.5	0.5	0.5	0.5	0.5	0.5	0.5	0.5	0.5	0.5	0.847275	0.5	0.5	0.5	0.5	0.5	0.5	0.5	0.5
loss_6q	0.261283		HNSC-4P-AA8J	BAZ2B	TRUE	0.5	0.9	0	0.229457	0.0544037	0.0180579	0.927538	FALSE	diploid	27.3556	28.9664	54.3804	7.73517e-43	45.857	26.1425	5.24509	54.3804	2	0.338626			loss_4p	0.5	0.5	0.5	0.5	0.5	0.5	0.5	0.5	0.5	0.5	0.5	0.5	0.5	0.847275	0.5	0.5	0.5	0.5	0.5	0.5	0.5	0.5
WGD	0.239905		HNSC-4P-AA8J	VCL	FALSE	0.5	0.9	0	0.229457	0.0544037	0.0180579	0.927538	FALSE	diploid	27.3556	28.9664	54.3804	7.73517e-43	45.857	26.1425	5.24509	54.3804	2	0.338626			CREBBP	0.5	0.5	0.5	0.5	0.5	0.5	0.5	0.5	0.5	0.5	0.5	0.5	0.5	0.847275	0.5	0.5	0.5	0.5	0.5	0.5	0.5	0.5
loss_11p	0.325416		HNSC-4P-AA8J	AKAP11	TRUE	0.5	0.9	0	0.229457	0.0544037	0.0180579	0.927538	FALSE	diploid	27.3556	28.9664	54.3804	7.73517e-43	45.857	26.1425	5.24509	54.3804	2	0.338626			loss_15q	0.5	0.5	0.5	0.5	0.5	0.5	0.5	0.5	0.5	0.5	0.5	0.5	0.5	0.847275	0.5	0.5	0.5	0.5	0.5	0.5	0.5	0.5
loss_4q	0.396675		HNSC-4P-AA8J	DNAH10	TRUE	0.5	0.9	0	0.229457	0.0544037	0.0180579	0.927538	FALSE	diploid	27.3556	28.9664	54.3804	7.73517e-43	45.857	26.1425	5.24509	54.3804	2	0.338626			loss_5q	0.5	0.5	0.5	0.5	0.5	0.5	0.5	0.5	0.5	0.5	0.5	0.5	0.5	0.847275	0.5	0.5	0.5	0.5	0.5	0.5	0.5	0.5
CARD11	0.023753		HNSC-4P-AA8J	BAI1	FALSE	0.5	0.9	0	0.229457	0.0544037	0.0180579	0.927538	FALSE	diploid	27.3556	28.9664	54.3804	7.73517e-43	45.857	26.1425	5.24509	54.3804	2	0.338626			KMT2D	0.5	0.5	0.5	0.5	0.5	0.5	0.5	0.5	0.5	0.5	0.5	0.5	0.5	0.847275	0.5	0.5	0.5	0.5	0.5	0.5	0.5	0.5
loss_19q	0.206651		HNSC-4P-AA8J	PDE3A	FALSE	0.5	0.9	0	0.229457	0.0544037	0.0180579	0.927538	FALSE	diploid	27.3556	28.9664	54.3804	7.73517e-43	45.857	26.1425	5.24509	54.3804	2	0.338626			loss_13q	0.5	0.5	0.5	0.5	0.5	0.5	0.5	0.5	0.5	0.5	0.5	0.5	0.5	0.847275	0.5	0.5	0.5	0.5	0.5	0.5	0.5	0.5
TBC1D12	0.00950119		HNSC-4P-AA8J	NRP1	FALSE	0.5	0.9	0	0.229457	0.0544037	0.0180579	0.927538	FALSE	diploid	27.3556	28.9664	54.3804	7.73517e-43	45.857	26.1425	5.24509	54.3804	2	0.338626			EP300	0.5	0.5	0.5	0.5	0.5	0.5	0.5	0.5	0.5	0.5	0.5	0.5	0.5	0.5	0.5	0.5	0.5	0.5	0.5	0.5	0.5	0.5
EGFR	0.0380048		HNSC-4P-AA8J	EVPL	TRUE	0.5	0.9	0	0.229457	0.0544037	0.0180579	0.927538	FALSE	diploid	27.3556	28.9664	54.3804	7.73517e-43	45.857	26.1425	5.24509	54.3804	2	0.338626			loss_21q	0.5	0.5	0.5	0.5	0.5	0.5	0.5	0.5	0.5	0.5	0.5	0.5	0.5	0.5	0.5	0.5	0.5	0.5	0.5	0.5	0.5	0.5
homdel_LRP1B	0.0546318		HNSC-4P-AA8J	SHPRH	TRUE	0.5	0.9	0	0.229457	0.0544037	0.0180579	0.927538	FALSE	diploid	27.3556	28.9664	54.3804	7.73517e-43	45.857	26.1425	5.24509	54.3804	2	0.338626			NOTCH1	0.5	0.5	0.5	0.5	0.5	0.5	0.5	0.5	0.5	0.5	0.5	0.5	0.5	0.5	0.5	0.5	0.5	0.5	0.5	0.5	0.5	0.5
gain_3q	0.551069		HNSC-4P-AA8J	TNR	TRUE	0.5	0.9	0	0.229457	0.0544037	0.0180579	0.927538	FALSE	diploid	27.3556	28.9664	54.3804	7.73517e-43	45.857	26.1425	5.24509	54.3804	2	0.338626			gain_9q	0.5	0.5	0.5	0.5	0.5	0.5	0.5	0.5	0.5	0.5	0.5	0.5	0.5	0.5	0.5	0.5	0.5	0.5	0.5	0.5	0.5	0.5
gain_18p	0.228029		HNSC-4P-AA8J	UTRN	TRUE	0.5	0.9	0	0.229457	0.0544037	0.0180579	0.927538	FALSE	diploid	27.3556	28.9664	54.3804	7.73517e-43	45.857	26.1425	5.24509	54.3804	2	0.338626			loss_11p	0.5	0.5	0.5	0.5	0.5	0.5	0.5	0.5	0.5	0.5	0.5	0.5	0.5	0.5	0.5	0.5	0.5	0.5	0.5	0.5	0.5	0.5
gain_5q	0.168646		HNSC-4P-AA8J	COL14A1	TRUE	0.5	0.9	0	0.229457	0.0544037	0.0180579	0.927538	FALSE	diploid	27.3556	28.9664	54.3804	7.73517e-43	45.857	26.1425	5.24509	54.3804	2	0.338626			loss_4q	0.5	0.5	0.5	0.5	0.5	0.5	0.5	0.5	0.5	0.5	0.5	0.5	0.5	0.5	0.5	0.5	0.5	0.5	0.5	0.5	0.5	0.5
gain_6p	0.24228		HNSC-4P-AA8J	RGS7BP	FALSE	0.5	0.9	0	0.229457	0.0544037	0.0180579	0.927538	FALSE	diploid	27.3556	28.9664	54.3804	7.73517e-43	45.857	26.1425	5.24509	54.3804	2	0.338626			gain_3q	0.5	0.5	0.5	0.5	0.5	0.5	0.5	0.5	0.5	0.5	0.5	0.5	0.5	0.5	0.5	0.5	0.5	0.5	0.5	0.5	0.5	0.5
loss_5p	0.142518		HNSC-4P-AA8J	LIN54	FALSE	0.5	0.9	0	0.229457	0.0544037	0.0180579	0.927538	FALSE	diploid	27.3556	28.9664	54.3804	7.73517e-43	45.857	26.1425	5.24509	54.3804	2	0.338626			CDKN2A	0.5	0.5	0.5	0.5	0.5	0.5	0.5	0.5	0.5	0.5	0.5	0.5	0.5	0.5	0.5	0.5	0.5	0.5	0.5	0.5	0.5	0.5
loss_7p	0.106888		HNSC-4P-AA8J	TP53	TRUE	0.5	0.9	0	0.229457	0.0544037	0.0180579	0.927538	FALSE	diploid	27.3556	28.9664	54.3804	7.73517e-43	45.857	26.1425	5.24509	54.3804	2	0.338626			PIK3CA	0.5	0.5	0.5	0.5	0.5	0.5	0.5	0.5	0.5	0.5	0.5	0.5	0.5	0.5	0.5	0.5	0.5	0.5	0.5	0.5	0.5	0.5
DICER1	0.023753		HNSC-4P-AA8J	THAP7-AS1	FALSE	1	1	1	0.229457	0.0544037	0.0180579	0.927538	FALSE	diploid	27.3556	28.9664	54.3804	7.73517e-43	45.857	26.1425	5.24509	54.3804	2	0.338626			CASP8	0.5	0.5	0.5	0.5	0.5	0.5	0.5	0.5	0.5	0.5	0.5	0.5	0.5	0.5	0.5	0.5	0.5	0.5	0.5	0.5	0.5	0.5
loss_20q	0.111639		HNSC-4P-AA8J	LRRC7	FALSE	0.5	0.9	0	0.229457	0.0544037	0.0180579	0.927538	FALSE	diploid	27.3556	28.9664	54.3804	7.73517e-43	45.857	26.1425	5.24509	54.3804	2	0.338626			HLA-A	0.5	0.5	0.5	0.5	0.5	0.5	0.5	0.5	0.5	0.5	0.5	0.5	0.5	0.5	0.5	0.5	0.5	0.5	0.5	0.5	0.5	0.5
CNBD1	0.0118765		HNSC-4P-AA8J	PKHD1	TRUE	0.5	0.9	0	0.229457	0.0544037	0.0180579	0.927538	FALSE	diploid	27.3556	28.9664	54.3804	7.73517e-43	45.857	26.1425	5.24509	54.3804	2	0.338626			NSD1	0.5	0.5	0.5	0.5	0.5	0.5	0.5	0.5	0.5	0.5	0.5	0.5	0.5	0.5	0.5	0.5	0.5	0.5	0.5	0.5	0.5	0.5
CYLD	0.0166271		HNSC-4P-AA8J	KLF1	TRUE	0.5	0.9	0	0.229457	0.0544037	0.0180579	0.927538	FALSE	diploid	27.3556	28.9664	54.3804	7.73517e-43	45.857	26.1425	5.24509	54.3804	2	0.338626			HRAS	0.5	0.5	0.5	0.5	0.5	0.5	0.5	0.5	0.5	0.5	0.5	0.5	0.5	0.5	0.5	0.5	0.5	0.5	0.5	0.5	0.5	0.5
CDKN2A	0.235154		HNSC-4P-AA8J	RNF111	TRUE	0.5	0.9	0	0.229457	0.0544037	0.0180579	0.927538	FALSE	diploid	27.3556	28.9664	54.3804	7.73517e-43	45.857	26.1425	5.24509	54.3804	2	0.338626			KMT2C	0.5	0.5	0.5	0.5	0.5	0.5	0.5	0.5	0.5	0.5	0.5	0.5	0.5	0.5	0.5	0.5	0.5	0.5	0.5	0.5	0.5	0.5
CDC27	0.0332542		HNSC-4P-AA8J	HMCN1	TRUE	0.5	0.9	0	0.229457	0.0544037	0.0180579	0.927538	FALSE	diploid	27.3556	28.9664	54.3804	7.73517e-43	45.857	26.1425	5.24509	54.3804	2	0.338626			FBXW7	0.5	0.5	0.5	0.5	0.5	0.5	0.5	0.5	0.5	0.5	0.5	0.5	0.5	0.5	0.5	0.5	0.5	0.5	0.5	0.5	0.5	0.5
RAC1	0.0308789		HNSC-4P-AA8J	TBPL1	FALSE	0.5	0.9	0	0.229457	0.0544037	0.0180579	0.927538	FALSE	diploid	27.3556	28.9664	54.3804	7.73517e-43	45.857	26.1425	5.24509	54.3804	2	0.338626			NFE2L2	0.5	0.5	0.5	0.5	0.5	0.5	0.5	0.5	0.5	0.5	0.5	0.5	0.5	0.5	0.5	0.5	0.5	0.5	0.5	0.5	0.5	0.5
SELP	0.0285036		HNSC-4P-AA8J	9:68413599:C:A	FALSE	0.5	0.9	0	0.229457	0.0544037	0.0180579	0.927538	FALSE	diploid	27.3556	28.9664	54.3804	7.73517e-43	45.857	26.1425	5.24509	54.3804	2	0.338626			SPEN	0.5	0.5	0.5	0.5	0.5	0.5	0.5	0.5	0.5	0.5	0.5	0.5	0.5	0.5	0.5	0.5	0.5	0.5	0.5	0.5	0.5	0.5
gain_20p	0.239905		HNSC-4P-AA8J	ASB6	TRUE	0.5	0.9	0	0.229457	0.0544037	0.0180579	0.927538	FALSE	diploid	27.3556	28.9664	54.3804	7.73517e-43	45.857	26.1425	5.24509	54.3804	2	0.338626			loss_14q	0.5	0.5	0.5	0.5	0.5	0.5	0.5	0.5	0.5	0.5	0.5	0.5	0.5	0.5	0.5	0.5	0.5	0.5	0.5	0.5	0.5	0.5
CUX1	0.0380048		HNSC-4P-AA8J	CTD-2620I22.1	TRUE	0.5	0.9	0	0.229457	0.0544037	0.0180579	0.927538	FALSE	diploid	27.3556	28.9664	54.3804	7.73517e-43	45.857	26.1425	5.24509	54.3804	2	0.338626			loss_8q	0.5	0.5	0.5	0.5	0.5	0.5	0.5	0.5	0.5	0.5	0.5	0.5	0.5	0.5	0.5	0.5	0.5	0.5	0.5	0.5	0.5	0.5
gain_1q	0.249406		HNSC-4P-AA8J	BARD1	FALSE	0.5	0.9	0	0.229457	0.0544037	0.0180579	0.927538	FALSE	diploid	27.3556	28.9664	54.3804	7.73517e-43	45.857	26.1425	5.24509	54.3804	2	0.338626			homdel_CDKN2A	0.5	0.5	0.5	0.5	0.5	0.5	0.5	0.5	0.5	0.5	0.5	0.5	0.5	0.847275	0.5	0.5	0.5	0.5	0.5	0.5	0.5	0.5
MAP3K1	0.0118765		HNSC-4P-AA8J	ZNF724P	TRUE	0.5	0.9	0	0.229457	0.0544037	0.0180579	0.927538	FALSE	diploid	27.3556	28.9664	54.3804	7.73517e-43	45.857	26.1425	5.24509	54.3804	2	0.338626			WGD	0.5	0.5	0.5	0.5	0.5	0.5	0.5	0.5	0.5	0.5	0.5	0.5	0.5	0.5	0.5	0.5	0.5	0.5	0.5	0.5	0.5	0.5
PIK3CA	0.171021		HNSC-4P-AA8J	LRSAM1	TRUE	0.5	0.9	0	0.229457	0.0544037	0.0180579	0.927538	FALSE	diploid	27.3556	28.9664	54.3804	7.73517e-43	45.857	26.1425	5.24509	54.3804	2	0.338626			WGT	0.5	0.5	0.5	0.5	0.5	0.5	0.5	0.5	0.5	0.5	0.5	0.5	0.5	0.5	0.5	0.5	0.5	0.5	0.5	0.5	0.5	0.5
gain_13q	0.247031		HNSC-4P-AA8J	HIST3H2A	TRUE	0.5	0.9	0	0.229457	0.0544037	0.0180579	0.927538	FALSE	diploid	27.3556	28.9664	54.3804	7.73517e-43	45.857	26.1425	5.24509	54.3804	2	0.338626
WGT	0.23753		HNSC-4P-AA8J	ZNF622	FALSE	0.5	0.9	0	0.229457	0.0544037	0.0180579	0.927538	FALSE	diploid	27.3556	28.9664	54.3804	7.73517e-43	45.857	26.1425	5.24509	54.3804	2	0.338626			HNSC-BA-4075	loss_9p	gain_8q	loss_3p	gain_9p	FAT1	loss_6p	gain_5p	loss_8p	TP53	loss_18q	loss_10p	loss_11q	loss_17p	gain_17p	loss_9q	loss_4p	CREBBP	loss_15q	loss_5q	KMT2D	loss_13q	EP300
gain_1p	0.140143		HNSC-4P-AA8J	WAPAL	TRUE	0.5	0.9	0	0.229457	0.0544037	0.0180579	0.927538	FALSE	diploid	27.3556	28.9664	54.3804	7.73517e-43	45.857	26.1425	5.24509	54.3804	2	0.338626			loss_9p	0.5	0.925935	0.5	0.925935	1	0.5	0.5	0.925935	0.5	0.5	0.925935	0.5	0.5	0.925935	0.5	0.925935	0.5	0.5	0.925935	1	0.925935	0.748334
CTCF	0.0356295		HNSC-4P-AA8J	RP11-65J21.3	TRUE	0.5	0.9	0	0.229457	0.0544037	0.0180579	0.927538	FALSE	diploid	27.3556	28.9664	54.3804	7.73517e-43	45.857	26.1425	5.24509	54.3804	2	0.338626			gain_8q	0.0740647	0.5	0.0740647	0.5	0.991509	0.5	0.0740647	0.5	0.5	0.0740647	0.5	0.0740647	0.0740647	0.5	0.0740647	0.5	0.5	0.0740647	0.5	0.991509	0.5	0.322399
CASP8	0.118765		HNSC-4P-AA8J	RXFP1	FALSE	0.5	0.9	0	0.229457	0.0544037	0.0180579	0.927538	FALSE	diploid	27.3556	28.9664	54.3804	7.73517e-43	45.857	26.1425	5.24509	54.3804	2	0.338626			loss_3p	0.5	0.925935	0.5	0.925935	1	0.5	0.5	0.925935	0.5	0.5	0.925935	0.5	0.5	0.925935	0.5	0.925935	0.5	0.5	0.925935	1	0.925935	0.748334
gain_10q	0.0973872		HNSC-4P-AA8J	TP53	FALSE	0.5	0.9	0	0.229457	0.0544037	0.0180579	0.927538	FALSE	diploid	27.3556	28.9664	54.3804	7.73517e-43	45.857	26.1425	5.24509	54.3804	2	0.338626			gain_9p	0.0740647	0.5	0.0740647	0.5	0.991509	0.5	0.0740647	0.5	0.5	0.0740647	0.5	0.0740647	0.0740647	0.5	0.0740647	0.5	0.5	0.0740647	0.5	0.991509	0.5	0.322399
gain_2p	0.15677		HNSC-4P-AA8J	DPRX	TRUE	0.5	0.9	0	0.229457	0.0544037	0.0180579	0.927538	FALSE	diploid	27.3556	28.9664	54.3804	7.73517e-43	45.857	26.1425	5.24509	54.3804	2	0.338626			FAT1	0	0.00849095	0	0.00849095	0.5	0.5	0	0.00849095	0.5	0	0.00849095	0	0	0.00849095	0	0.00849095	0.5	0	0.00849095	0.5	0.00849095	0.0049505
MAP2K1	0.00950119		HNSC-4P-AA8J	SSTR5	TRUE	0.5	0.9	0	0.229457	0.0544037	0.0180579	0.927538	FALSE	diploid	27.3556	28.9664	54.3804	7.73517e-43	45.857	26.1425	5.24509	54.3804	2	0.338626			loss_6p	0.5	0.5	0.5	0.5	0.5	0.5	0.5	0.5	0.5	0.5	0.5	0.5	0.5	0.5	0.5	0.5	0.5	0.5	0.5	0.5	0.5	0.5
SMARCA4	0.0451306		HNSC-4P-AA8J	CTC1	TRUE	0.5	0.9	0	0.229457	0.0544037	0.0180579	0.927538	FALSE	diploid	27.3556	28.9664	54.3804	7.73517e-43	45.857	26.1425	5.24509	54.3804	2	0.338626			gain_5p	0.5	0.925935	0.5	0.925935	1	0.5	0.5	0.925935	0.5	0.5	0.925935	0.5	0.5	0.925935	0.5	0.925935	0.5	0.5	0.925935	1	0.925935	0.748334
ARID5B	0.023753		HNSC-4P-AA8J	SMG1	TRUE	0.5	0.9	0	0.229457	0.0544037	0.0180579	0.927538	FALSE	diploid	27.3556	28.9664	54.3804	7.73517e-43	45.857	26.1425	5.24509	54.3804	2	0.338626			loss_8p	0.0740647	0.5	0.0740647	0.5	0.991509	0.5	0.0740647	0.5	0.5	0.0740647	0.5	0.0740647	0.0740647	0.5	0.0740647	0.5	0.5	0.0740647	0.5	0.991509	0.5	0.322399
gain_2q	0.166271		HNSC-4P-AA8J	WTAP	TRUE	0.5	0.9	0	0.229457	0.0544037	0.0180579	0.927538	FALSE	diploid	27.3556	28.9664	54.3804	7.73517e-43	45.857	26.1425	5.24509	54.3804	2	0.338626			TP53	0.5	0.5	0.5	0.5	0.5	0.5	0.5	0.5	0.5	0.5	0.5	0.5	0.5	0.5	0.5	0.5	0.5	0.5	0.5	0.5	0.5	0.5
GNB1	0.00712589		HNSC-4P-AA8J	LRP1B	TRUE	0.5	0.9	0	0.229457	0.0544037	0.0180579	0.927538	FALSE	diploid	27.3556	28.9664	54.3804	7.73517e-43	45.857	26.1425	5.24509	54.3804	2	0.338626			loss_18q	0.5	0.925935	0.5	0.925935	1	0.5	0.5	0.925935	0.5	0.5	0.925935	0.5	0.5	0.925935	0.5	0.925935	0.5	0.5	0.925935	1	0.925935	0.748334
TCEB1	0.00475059		HNSC-4P-AA8J	COL24A1	TRUE	0.5	0.9	0	0.229457	0.0544037	0.0180579	0.927538	FALSE	diploid	27.3556	28.9664	54.3804	7.73517e-43	45.857	26.1425	5.24509	54.3804	2	0.338626			loss_10p	0.0740647	0.5	0.0740647	0.5	0.991509	0.5	0.0740647	0.5	0.5	0.0740647	0.5	0.0740647	0.0740647	0.5	0.0740647	0.5	0.5	0.0740647	0.5	0.991509	0.5	0.322399
EPHA2	0.0427553		HNSC-4P-AA8J	SIPA1L3	TRUE	0.31	0.63	0	0.229457	0.0544037	0.0180579	0.927538	FALSE	diploid	27.3556	28.9664	54.3804	7.73517e-43	45.857	26.1425	5.24509	54.3804	2	0.338626			loss_11q	0.5	0.925935	0.5	0.925935	1	0.5	0.5	0.925935	0.5	0.5	0.925935	0.5	0.5	0.925935	0.5	0.925935	0.5	0.5	0.925935	1	0.925935	0.748334
HLA-A	0.0570071		HNSC-4P-AA8J	NLRP10	FALSE	0.5	0.9	0	0.229457	0.0544037	0.0180579	0.927538	FALSE	diploid	27.3556	28.9664	54.3804	7.73517e-43	45.857	26.1425	5.24509	54.3804	2	0.338626			loss_17p	0.5	0.925935	0.5	0.925935	1	0.5	0.5	0.925935	0.5	0.5	0.925935	0.5	0.5	0.925935	0.5	0.925935	0.5	0.5	0.925935	1	0.925935	0.748334
IRF6	0.00950119		HNSC-4P-AA8J	RASGEF1C	FALSE	1	1	1	0.229457	0.0544037	0.0180579	0.927538	FALSE	diploid	27.3556	28.9664	54.3804	7.73517e-43	45.857	26.1425	5.24509	54.3804	2	0.338626			gain_17p	0.0740647	0.5	0.0740647	0.5	0.991509	0.5	0.0740647	0.5	0.5	0.0740647	0.5	0.0740647	0.0740647	0.5	0.0740647	0.5	0.5	0.0740647	0.5	0.991509	0.5	0.322399
MAP2K2	0.0118765		HNSC-4P-AA8J	ABHD17B	TRUE	0.5	0.9	0	0.229457	0.0544037	0.0180579	0.927538	FALSE	diploid	27.3556	28.9664	54.3804	7.73517e-43	45.857	26.1425	5.24509	54.3804	2	0.338626			loss_9q	0.5	0.925935	0.5	0.925935	1	0.5	0.5	0.925935	0.5	0.5	0.925935	0.5	0.5	0.925935	0.5	0.925935	0.5	0.5	0.925935	1	0.925935	0.748334
COL5A3	0.023753		HNSC-4P-AA8J	PCDHA10	FALSE	0.5	0.9	0	0.229457	0.0544037	0.0180579	0.927538	FALSE	diploid	27.3556	28.9664	54.3804	7.73517e-43	45.857	26.1425	5.24509	54.3804	2	0.338626			loss_4p	0.0740647	0.5	0.0740647	0.5	0.991509	0.5	0.0740647	0.5	0.5	0.0740647	0.5	0.0740647	0.0740647	0.5	0.0740647	0.5	0.5	0.0740647	0.5	0.991509	0.5	0.322399
BRAF	0.0166271		HNSC-4P-AA8J	CEP76	TRUE	0.5	0.9	0	0.229457	0.0544037	0.0180579	0.927538	FALSE	diploid	27.3556	28.9664	54.3804	7.73517e-43	45.857	26.1425	5.24509	54.3804	2	0.338626			CREBBP	0.5	0.5	0.5	0.5	0.5	0.5	0.5	0.5	0.5	0.5	0.5	0.5	0.5	0.5	0.5	0.5	0.5	0.5	0.5	0.5	0.5	0.5
FBXO11	0.0118765		HNSC-4P-AA8J	RECQL	FALSE	0.5	0.9	0	0.229457	0.0544037	0.0180579	0.927538	FALSE	diploid	27.3556	28.9664	54.3804	7.73517e-43	45.857	26.1425	5.24509	54.3804	2	0.338626			loss_15q	0.5	0.925935	0.5	0.925935	1	0.5	0.5	0.925935	0.5	0.5	0.925935	0.5	0.5	0.925935	0.5	0.925935	0.5	0.5	0.925935	1	0.925935	0.748334
NSD1	0.128266		HNSC-4P-AA8J	COL8A1	FALSE	0.5	0.9	0	0.229457	0.0544037	0.0180579	0.927538	FALSE	diploid	27.3556	28.9664	54.3804	7.73517e-43	45.857	26.1425	5.24509	54.3804	2	0.338626			loss_5q	0.0740647	0.5	0.0740647	0.5	0.991509	0.5	0.0740647	0.5	0.5	0.0740647	0.5	0.0740647	0.0740647	0.5	0.0740647	0.5	0.5	0.0740647	0.5	0.991509	0.5	0.322399
PAX5	0.00950119		HNSC-4P-AA8J	MRPL4	TRUE	0.5	0.9	0	0.229457	0.0544037	0.0180579	0.927538	FALSE	diploid	27.3556	28.9664	54.3804	7.73517e-43	45.857	26.1425	5.24509	54.3804	2	0.338626			KMT2D	0	0.00849095	0	0.00849095	0.5	0.5	0	0.00849095	0.5	0	0.00849095	0	0	0.00849095	0	0.00849095	0.5	0	0.00849095	0.5	0.00849095	0.0049505
gain_20q	0.209026		HNSC-4P-AA8J	MED10	TRUE	0.5	0.9	0	0.229457	0.0544037	0.0180579	0.927538	FALSE	diploid	27.3556	28.9664	54.3804	7.73517e-43	45.857	26.1425	5.24509	54.3804	2	0.338626			loss_13q	0.0740647	0.5	0.0740647	0.5	0.991509	0.5	0.0740647	0.5	0.5	0.0740647	0.5	0.0740647	0.0740647	0.5	0.0740647	0.5	0.5	0.0740647	0.5	0.991509	0.5	0.322399
SMAD4	0.0261283		HNSC-4P-AA8J	C2orf53	FALSE	0.5	0.9	0	0.229457	0.0544037	0.0180579	0.927538	FALSE	diploid	27.3556	28.9664	54.3804	7.73517e-43	45.857	26.1425	5.24509	54.3804	2	0.338626			EP300	0.251666	0.677601	0.251666	0.677601	0.99505	0.5	0.251666	0.677601	0.5	0.251666	0.677601	0.251666	0.251666	0.677601	0.251666	0.677601	0.5	0.251666	0.677601	0.99505	0.677601	0.5
loss_3q	0.144893		HNSC-4P-AA8J	SLC52A1	TRUE	0.5	0.9	0	0.229457	0.0544037	0.0180579	0.927538	FALSE	diploid	27.3556	28.9664	54.3804	7.73517e-43	45.857	26.1425	5.24509	54.3804	2	0.338626			loss_21q	0.5	0.925935	0.5	0.925935	1	0.5	0.5	0.925935	0.5	0.5	0.925935	0.5	0.5	0.925935	0.5	0.925935	0.5	0.5	0.925935	1	0.925935	0.748334
HRAS	0.0665083		HNSC-4P-AA8J	9:68414141:A:G	FALSE	0.5	0.9	0	0.229457	0.0544037	0.0180579	0.927538	FALSE	diploid	27.3556	28.9664	54.3804	7.73517e-43	45.857	26.1425	5.24509	54.3804	2	0.338626			NOTCH1	0.499999	0.925934	0.499999	0.925934	1	0.5	0.499999	0.925934	0.5	0.499999	0.925934	0.499999	0.499999	0.925934	0.499999	0.925934	0.5	0.499999	0.925934	1	0.925934	0.748333
TP53BP1	0.0356295		HNSC-4P-AA8J	GPM6A	FALSE	0.5	0.9	0	0.229457	0.0544037	0.0180579	0.927538	FALSE	diploid	27.3556	28.9664	54.3804	7.73517e-43	45.857	26.1425	5.24509	54.3804	2	0.338626			gain_9q	0.0740647	0.5	0.0740647	0.5	0.991509	0.5	0.0740647	0.5	0.5	0.0740647	0.5	0.0740647	0.0740647	0.5	0.0740647	0.5	0.5	0.0740647	0.5	0.991509	0.5	0.322399
BAP1	0.00712589		HNSC-4P-AA8J	KDM1A	FALSE	0.5	0.9	0	0.229457	0.0544037	0.0180579	0.927538	FALSE	diploid	27.3556	28.9664	54.3804	7.73517e-43	45.857	26.1425	5.24509	54.3804	2	0.338626			loss_11p	0.0740647	0.5	0.0740647	0.5	0.991509	0.5	0.0740647	0.5	0.5	0.0740647	0.5	0.0740647	0.0740647	0.5	0.0740647	0.5	0.5	0.0740647	0.5	0.991509	0.5	0.322399
GATA3	0.0166271		HNSC-4P-AA8J	ZNF318	FALSE	0.5	0.9	0	0.229457	0.0544037	0.0180579	0.927538	FALSE	diploid	27.3556	28.9664	54.3804	7.73517e-43	45.857	26.1425	5.24509	54.3804	2	0.338626			loss_4q	0.0740647	0.5	0.0740647	0.5	0.991509	0.5	0.0740647	0.5	0.5	0.0740647	0.5	0.0740647	0.0740647	0.5	0.0740647	0.5	0.5	0.0740647	0.5	0.991509	0.5	0.322399
gain_11p	0.125891		HNSC-4P-AA8J	PPP4R1	TRUE	0.5	0.9	0	0.229457	0.0544037	0.0180579	0.927538	FALSE	diploid	27.3556	28.9664	54.3804	7.73517e-43	45.857	26.1425	5.24509	54.3804	2	0.338626			gain_3q	0.5	0.5	0.5	0.5	0.5	0.5	0.5	0.5	0.5	0.5	0.5	0.5	0.5	0.5	0.5	0.5	0.5	0.5	0.5	0.5	0.5	0.5
gain_18q	0.0593824		HNSC-4P-AA8J	FOLR4	TRUE	1	1	1	0.229457	0.0544037	0.0180579	0.927538	FALSE	diploid	27.3556	28.9664	54.3804	7.73517e-43	45.857	26.1425	5.24509	54.3804	2	0.338626			CDKN2A	0.5	0.5	0.5	0.5	0.5	0.5	0.5	0.5	0.5	0.5	0.5	0.5	0.5	0.5	0.5	0.5	0.5	0.5	0.5	0.5	0.5	0.5
homdel_FHIT	0.0570071		HNSC-4P-AA8J	WWOX	TRUE	0.5	0.9	0	0.229457	0.0544037	0.0180579	0.927538	FALSE	diploid	27.3556	28.9664	54.3804	7.73517e-43	45.857	26.1425	5.24509	54.3804	2	0.338626			PIK3CA	0.5	0.5	0.5	0.5	0.5	0.5	0.5	0.5	0.5	0.5	0.5	0.5	0.5	0.5	0.5	0.5	0.5	0.5	0.5	0.5	0.5	0.5
SNX25	0.0166271		HNSC-4P-AA8J	IFT122	FALSE	0.5	0.9	0	0.229457	0.0544037	0.0180579	0.927538	FALSE	diploid	27.3556	28.9664	54.3804	7.73517e-43	45.857	26.1425	5.24509	54.3804	2	0.338626			CASP8	0.5	0.5	0.5	0.5	0.5	0.5	0.5	0.5	0.5	0.5	0.5	0.5	0.5	0.5	0.5	0.5	0.5	0.5	0.5	0.5	0.5	0.5
gain_3p	0.0688836		HNSC-4P-AA8J	ADAM10	TRUE	0.5	0.9	0	0.229457	0.0544037	0.0180579	0.927538	FALSE	diploid	27.3556	28.9664	54.3804	7.73517e-43	45.857	26.1425	5.24509	54.3804	2	0.338626			HLA-A	0.5	0.5	0.5	0.5	0.5	0.5	0.5	0.5	0.5	0.5	0.5	0.5	0.5	0.5	0.5	0.5	0.5	0.5	0.5	0.5	0.5	0.5
PPM1D	0.0166271		HNSC-4P-AA8J	TSLP	TRUE	0.5	0.9	0	0.229457	0.0544037	0.0180579	0.927538	FALSE	diploid	27.3556	28.9664	54.3804	7.73517e-43	45.857	26.1425	5.24509	54.3804	2	0.338626			NSD1	0.5	0.5	0.5	0.5	0.5	0.5	0.5	0.5	0.5	0.5	0.5	0.5	0.5	0.5	0.5	0.5	0.5	0.5	0.5	0.5	0.5	0.5
KMT2C	0.087886		HNSC-4P-AA8J	RNF19A	FALSE	0.5	0.9	0	0.229457	0.0544037	0.0180579	0.927538	FALSE	diploid	27.3556	28.9664	54.3804	7.73517e-43	45.857	26.1425	5.24509	54.3804	2	0.338626			HRAS	0.5	0.5	0.5	0.5	0.5	0.5	0.5	0.5	0.5	0.5	0.5	0.5	0.5	0.5	0.5	0.5	0.5	0.5	0.5	0.5	0.5	0.5
NOTCH2	0.0475059		HNSC-4P-AA8J	TMEM2	TRUE	0.5	0.9	0	0.229457	0.0544037	0.0180579	0.927538	FALSE	diploid	27.3556	28.9664	54.3804	7.73517e-43	45.857	26.1425	5.24509	54.3804	2	0.338626			KMT2C	0.5	0.5	0.5	0.5	0.5	0.5	0.5	0.5	0.5	0.5	0.5	0.5	0.5	0.5	0.5	0.5	0.5	0.5	0.5	0.5	0.5	0.5
SH2B3	0.00950119		HNSC-4P-AA8J	DPYSL5	TRUE	0.5	0.9	0	0.229457	0.0544037	0.0180579	0.927538	FALSE	diploid	27.3556	28.9664	54.3804	7.73517e-43	45.857	26.1425	5.24509	54.3804	2	0.338626			FBXW7	0.5	0.5	0.5	0.5	0.5	0.5	0.5	0.5	0.5	0.5	0.5	0.5	0.5	0.5	0.5	0.5	0.5	0.5	0.5	0.5	0.5	0.5
gain_16q	0.152019		HNSC-4P-AA8J	NLRP5	TRUE	0.31	0.63	0	0.229457	0.0544037	0.0180579	0.927538	FALSE	diploid	27.3556	28.9664	54.3804	7.73517e-43	45.857	26.1425	5.24509	54.3804	2	0.338626			NFE2L2	0.5	0.5	0.5	0.5	0.5	0.5	0.5	0.5	0.5	0.5	0.5	0.5	0.5	0.5	0.5	0.5	0.5	0.5	0.5	0.5	0.5	0.5
JAK3	0.0118765		HNSC-4P-AA8J	2:87303191:G:A	FALSE	0.5	0.9	0	0.229457	0.0544037	0.0180579	0.927538	FALSE	diploid	27.3556	28.9664	54.3804	7.73517e-43	45.857	26.1425	5.24509	54.3804	2	0.338626			SPEN	0.5	0.5	0.5	0.5	0.5	0.5	0.5	0.5	0.5	0.5	0.5	0.5	0.5	0.5	0.5	0.5	0.5	0.5	0.5	0.5	0.5	0.5
FBXW7	0.0617577		HNSC-4P-AA8J	GABRA1	TRUE	0.5	0.9	0	0.229457	0.0544037	0.0180579	0.927538	FALSE	diploid	27.3556	28.9664	54.3804	7.73517e-43	45.857	26.1425	5.24509	54.3804	2	0.338626			loss_14q	0.5	0.5	0.5	0.5	0.5	0.5	0.5	0.5	0.5	0.5	0.5	0.5	0.5	0.5	0.5	0.5	0.5	0.5	0.5	0.5	0.5	0.5
gain_16p	0.11639		HNSC-4P-AA8J	PAK7	TRUE	1	1	1	0.229457	0.0544037	0.0180579	0.927538	FALSE	diploid	27.3556	28.9664	54.3804	7.73517e-43	45.857	26.1425	5.24509	54.3804	2	0.338626			loss_8q	0.0740647	0.5	0.0740647	0.5	0.991509	0.5	0.0740647	0.5	0.5	0.0740647	0.5	0.0740647	0.0740647	0.5	0.0740647	0.5	0.5	0.0740647	0.5	0.991509	0.5	0.322399
RET	0.0261283		HNSC-4P-AA8J	CTNNAL1	TRUE	0.5	0.9	0	0.229457	0.0544037	0.0180579	0.927538	FALSE	diploid	27.3556	28.9664	54.3804	7.73517e-43	45.857	26.1425	5.24509	54.3804	2	0.338626			homdel_CDKN2A	0.5	0.5	0.5	0.5	0.5	0.5	0.5	0.5	0.5	0.5	0.5	0.5	0.5	0.5	0.5	0.5	0.5	0.5	0.5	0.5	0.5	0.5
KIT	0.023753		HNSC-4P-AA8J	TMEM87A	TRUE	0.5	0.9	0	0.229457	0.0544037	0.0180579	0.927538	FALSE	diploid	27.3556	28.9664	54.3804	7.73517e-43	45.857	26.1425	5.24509	54.3804	2	0.338626			WGD	0.189368	0.840881	0.189368	0.840881	1	0.5	0.189368	0.840881	0.5	0.189368	0.840881	0.189368	0.189368	0.840881	0.189368	0.840881	0.5	0.189368	0.840881	1	0.840881	0.574308
PRDM1	0.0118765		HNSC-4P-AA8J	PRTG	TRUE	0.5	0.9	0	0.229457	0.0544037	0.0180579	0.927538	FALSE	diploid	27.3556	28.9664	54.3804	7.73517e-43	45.857	26.1425	5.24509	54.3804	2	0.338626			WGT	0.5	0.5	0.5	0.5	0.5	0.5	0.5	0.5	0.5	0.5	0.5	0.5	0.5	0.5	0.5	0.5	0.5	0.5	0.5	0.5	0.5	0.5
PHOX2B	0.00950119		HNSC-4P-AA8J	ACTR6	TRUE	0.5	0.9	0	0.229457	0.0544037	0.0180579	0.927538	FALSE	diploid	27.3556	28.9664	54.3804	7.73517e-43	45.857	26.1425	5.24509	54.3804	2	0.338626
ANK3	0.0380048		HNSC-4P-AA8J	ZMAT2	TRUE	0.5	0.9	0	0.229457	0.0544037	0.0180579	0.927538	FALSE	diploid	27.3556	28.9664	54.3804	7.73517e-43	45.857	26.1425	5.24509	54.3804	2	0.338626			HNSC-BA-4076	loss_9p	gain_8q	loss_3p	gain_9p	FAT1	loss_6p	gain_5p	loss_8p	TP53	loss_18q	loss_10p	loss_11q	loss_17p	gain_17p	loss_9q	loss_4p	CREBBP	loss_15q	loss_5q	KMT2D	loss_13q	EP300
ZFHX3	0.0356295		HNSC-4P-AA8J	STK4	TRUE	0.5	0.9	0	0.229457	0.0544037	0.0180579	0.927538	FALSE	diploid	27.3556	28.9664	54.3804	7.73517e-43	45.857	26.1425	5.24509	54.3804	2	0.338626			loss_9p	0.5	0.5	0.5	0.5	0.5	0.5	0.25141	0.5	0.5	0.5	0.5	0.5	0.5	0.5	0.5	0.5	0.5	0.5	0.5	0.5	0.5	0.5
KDR	0.023753		HNSC-4P-AA8J	ZDHHC20	FALSE	0.5	0.9	0	0.229457	0.0544037	0.0180579	0.927538	FALSE	diploid	27.3556	28.9664	54.3804	7.73517e-43	45.857	26.1425	5.24509	54.3804	2	0.338626			gain_8q	0.5	0.5	0.5	0.5	0.5	0.5	0.5	0.5	0.5	0.5	0.5	0.5	0.5	0.5	0.5	0.5	0.5	0.5	0.5	0.5	0.5	0.5
PDGFRA	0.0285036		HNSC-4P-AA8J	TAS1R2	TRUE	0.5	0.9	0	0.229457	0.0544037	0.0180579	0.927538	FALSE	diploid	27.3556	28.9664	54.3804	7.73517e-43	45.857	26.1425	5.24509	54.3804	2	0.338626			loss_3p	0.5	0.5	0.5	0.5	0.5	0.5	0.25141	0.5	0.5	0.5	0.5	0.5	0.5	0.5	0.5	0.5	0.5	0.5	0.5	0.5	0.5	0.5
gain_6q	0.133017		HNSC-4P-AA8J	GKAP1	FALSE	0.5	0.9	0	0.229457	0.0544037	0.0180579	0.927538	FALSE	diploid	27.3556	28.9664	54.3804	7.73517e-43	45.857	26.1425	5.24509	54.3804	2	0.338626			gain_9p	0.5	0.5	0.5	0.5	0.5	0.5	0.5	0.5	0.5	0.5	0.5	0.5	0.5	0.5	0.5	0.5	0.5	0.5	0.5	0.5	0.5	0.5
BRCA2	0.0498812		HNSC-4P-AA8J	ARSJ	TRUE	0.5	0.9	0	0.229457	0.0544037	0.0180579	0.927538	FALSE	diploid	27.3556	28.9664	54.3804	7.73517e-43	45.857	26.1425	5.24509	54.3804	2	0.338626			FAT1	0.5	0.5	0.5	0.5	0.5	0.5	0.5	0.5	0.5	0.5	0.5	0.5	0.5	0.5	0.5	0.5	0.5	0.5	0.5	0.5	0.5	0.5
MAP2K4	0.0023753		HNSC-4P-AA8J	PHC3	TRUE	0.5	0.9	0	0.229457	0.0544037	0.0180579	0.927538	FALSE	diploid	27.3556	28.9664	54.3804	7.73517e-43	45.857	26.1425	5.24509	54.3804	2	0.338626			loss_6p	0.5	0.5	0.5	0.5	0.5	0.5	0.25141	0.5	0.5	0.5	0.5	0.5	0.5	0.5	0.5	0.5	0.5	0.5	0.5	0.5	0.5	0.5
WASF3	0.0190024		HNSC-4P-AA8J	WEE1	TRUE	0.5	0.9	0	0.229457	0.0544037	0.0180579	0.927538	FALSE	diploid	27.3556	28.9664	54.3804	7.73517e-43	45.857	26.1425	5.24509	54.3804	2	0.338626			gain_5p	0.74859	0.5	0.74859	0.5	0.5	0.74859	0.5	0.74859	0.74859	0.74859	0.5	0.74859	0.5	0.5	0.74859	0.74859	0.5	0.74859	0.74859	0.74859	0.5	0.74859
MED23	0.00950119		HNSC-4P-AA8J	GALNT9	TRUE	0.5	0.9	0	0.229457	0.0544037	0.0180579	0.927538	FALSE	diploid	27.3556	28.9664	54.3804	7.73517e-43	45.857	26.1425	5.24509	54.3804	2	0.338626			loss_8p	0.5	0.5	0.5	0.5	0.5	0.5	0.25141	0.5	0.5	0.5	0.5	0.5	0.5	0.5	0.5	0.5	0.5	0.5	0.5	0.5	0.5	0.5
gain_12p	0.228029		HNSC-4P-AA8J	PACS1	TRUE	0.5	0.9	0	0.229457	0.0544037	0.0180579	0.927538	FALSE	diploid	27.3556	28.9664	54.3804	7.73517e-43	45.857	26.1425	5.24509	54.3804	2	0.338626			TP53	0.5	0.5	0.5	0.5	0.5	0.5	0.25141	0.5	0.5	0.5	0.5	0.5	0.5	0.5	0.5	0.5	0.5	0.5	0.5	0.5	0.5	0.5
NF2	0.0166271		HNSC-4P-AA8J	GLB1L	TRUE	0.5	0.9	0	0.229457	0.0544037	0.0180579	0.927538	FALSE	diploid	27.3556	28.9664	54.3804	7.73517e-43	45.857	26.1425	5.24509	54.3804	2	0.338626			loss_18q	0.5	0.5	0.5	0.5	0.5	0.5	0.25141	0.5	0.5	0.5	0.5	0.5	0.5	0.5	0.5	0.5	0.5	0.5	0.5	0.5	0.5	0.5
gain_12q	0.12114		HNSC-4P-AA8J	FRMPD1	TRUE	0.5	0.9	0	0.229457	0.0544037	0.0180579	0.927538	FALSE	diploid	27.3556	28.9664	54.3804	7.73517e-43	45.857	26.1425	5.24509	54.3804	2	0.338626			loss_10p	0.5	0.5	0.5	0.5	0.5	0.5	0.5	0.5	0.5	0.5	0.5	0.5	0.5	0.5	0.5	0.5	0.5	0.5	0.5	0.5	0.5	0.5
gain_7q	0.171021		HNSC-4P-AA8J	KCNN3	TRUE	0.5	0.9	0	0.229457	0.0544037	0.0180579	0.927538	FALSE	diploid	27.3556	28.9664	54.3804	7.73517e-43	45.857	26.1425	5.24509	54.3804	2	0.338626			loss_11q	0.5	0.5	0.5	0.5	0.5	0.5	0.25141	0.5	0.5	0.5	0.5	0.5	0.5	0.5	0.5	0.5	0.5	0.5	0.5	0.5	0.5	0.5
gain_8p	0.147268		HNSC-4P-AA8J	SI	TRUE	0.5	0.9	0	0.229457	0.0544037	0.0180579	0.927538	FALSE	diploid	27.3556	28.9664	54.3804	7.73517e-43	45.857	26.1425	5.24509	54.3804	2	0.338626			loss_17p	0.5	0.5	0.5	0.5	0.5	0.5	0.5	0.5	0.5	0.5	0.5	0.5	0.5	0.5	0.5	0.5	0.5	0.5	0.5	0.5	0.5	0.5
gain_4p	0.0712589		HNSC-4P-AA8J	FAT1	TRUE	0.5	0.9	0	0.229457	0.0544037	0.0180579	0.927538	FALSE	diploid	27.3556	28.9664	54.3804	7.73517e-43	45.857	26.1425	5.24509	54.3804	2	0.338626			gain_17p	0.5	0.5	0.5	0.5	0.5	0.5	0.5	0.5	0.5	0.5	0.5	0.5	0.5	0.5	0.5	0.5	0.5	0.5	0.5	0.5	0.5	0.5
gain_4q	0.147268		HNSC-4P-AA8J	GRPEL2	FALSE	0.5	0.9	0	0.229457	0.0544037	0.0180579	0.927538	FALSE	diploid	27.3556	28.9664	54.3804	7.73517e-43	45.857	26.1425	5.24509	54.3804	2	0.338626			loss_9q	0.5	0.5	0.5	0.5	0.5	0.5	0.25141	0.5	0.5	0.5	0.5	0.5	0.5	0.5	0.5	0.5	0.5	0.5	0.5	0.5	0.5	0.5
BRCA1	0.0190024		HNSC-4P-AA8J	ZNF214	TRUE	1	1	1	0.229457	0.0544037	0.0180579	0.927538	FALSE	diploid	27.3556	28.9664	54.3804	7.73517e-43	45.857	26.1425	5.24509	54.3804	2	0.338626			loss_4p	0.5	0.5	0.5	0.5	0.5	0.5	0.25141	0.5	0.5	0.5	0.5	0.5	0.5	0.5	0.5	0.5	0.5	0.5	0.5	0.5	0.5	0.5
INTS12	0.00950119		HNSC-4P-AA8J	PIP4K2A	FALSE	0.5	0.9	0	0.229457	0.0544037	0.0180579	0.927538	FALSE	diploid	27.3556	28.9664	54.3804	7.73517e-43	45.857	26.1425	5.24509	54.3804	2	0.338626			CREBBP	0.5	0.5	0.5	0.5	0.5	0.5	0.5	0.5	0.5	0.5	0.5	0.5	0.5	0.5	0.5	0.5	0.5	0.5	0.5	0.5	0.5	0.5
SMAD2	0.00712589		HNSC-4P-AA8J	SHC4	TRUE	0.5	0.9	0	0.229457	0.0544037	0.0180579	0.927538	FALSE	diploid	27.3556	28.9664	54.3804	7.73517e-43	45.857	26.1425	5.24509	54.3804	2	0.338626			loss_15q	0.5	0.5	0.5	0.5	0.5	0.5	0.25141	0.5	0.5	0.5	0.5	0.5	0.5	0.5	0.5	0.5	0.5	0.5	0.5	0.5	0.5	0.5
PLCG2	0.0213777		HNSC-4P-AA8J	RANBP10	FALSE	0.5	0.9	0	0.229457	0.0544037	0.0180579	0.927538	FALSE	diploid	27.3556	28.9664	54.3804	7.73517e-43	45.857	26.1425	5.24509	54.3804	2	0.338626			loss_5q	0.5	0.5	0.5	0.5	0.5	0.5	0.25141	0.5	0.5	0.5	0.5	0.5	0.5	0.5	0.5	0.5	0.5	0.5	0.5	0.5	0.5	0.5
IDH1	0.00950119		HNSC-4P-AA8J	SYF2	FALSE	0.5	0.9	0	0.229457	0.0544037	0.0180579	0.927538	FALSE	diploid	27.3556	28.9664	54.3804	7.73517e-43	45.857	26.1425	5.24509	54.3804	2	0.338626			KMT2D	0.5	0.5	0.5	0.5	0.5	0.5	0.25141	0.5	0.5	0.5	0.5	0.5	0.5	0.5	0.5	0.5	0.5	0.5	0.5	0.5	0.5	0.5
gain_19p	0.0855107		HNSC-4P-AA8J	MACROD2	FALSE	0.5	0.9	0	0.229457	0.0544037	0.0180579	0.927538	FALSE	diploid	27.3556	28.9664	54.3804	7.73517e-43	45.857	26.1425	5.24509	54.3804	2	0.338626			loss_13q	0.5	0.5	0.5	0.5	0.5	0.5	0.5	0.5	0.5	0.5	0.5	0.5	0.5	0.5	0.5	0.5	0.5	0.5	0.5	0.5	0.5	0.5
NFE2L2	0.0570071		HNSC-4P-AA8J	BCHE	TRUE	0.5	0.9	0	0.229457	0.0544037	0.0180579	0.927538	FALSE	diploid	27.3556	28.9664	54.3804	7.73517e-43	45.857	26.1425	5.24509	54.3804	2	0.338626			EP300	0.5	0.5	0.5	0.5	0.5	0.5	0.25141	0.5	0.5	0.5	0.5	0.5	0.5	0.5	0.5	0.5	0.5	0.5	0.5	0.5	0.5	0.5
KEAP1	0.0498812		HNSC-4P-AA8J	MUC2	FALSE	0.5	0.9	0	0.229457	0.0544037	0.0180579	0.927538	FALSE	diploid	27.3556	28.9664	54.3804	7.73517e-43	45.857	26.1425	5.24509	54.3804	2	0.338626			loss_21q	0.5	0.5	0.5	0.5	0.5	0.5	0.5	0.5	0.5	0.5	0.5	0.5	0.5	0.5	0.5	0.5	0.5	0.5	0.5	0.5	0.5	0.5
SETD2	0.0190024		HNSC-4P-AA8J	P2RY1	FALSE	0.5	0.9	0	0.229457	0.0544037	0.0180579	0.927538	FALSE	diploid	27.3556	28.9664	54.3804	7.73517e-43	45.857	26.1425	5.24509	54.3804	2	0.338626			NOTCH1	0.5	0.5	0.5	0.5	0.5	0.5	0.25141	0.5	0.5	0.5	0.5	0.5	0.5	0.5	0.5	0.5	0.5	0.5	0.5	0.5	0.5	0.5
FUBP1	0.0118765		HNSC-4P-AA8J	PTCHD2	FALSE	0.5	0.9	0	0.229457	0.0544037	0.0180579	0.927538	FALSE	diploid	27.3556	28.9664	54.3804	7.73517e-43	45.857	26.1425	5.24509	54.3804	2	0.338626			gain_9q	0.192433	0.5	0.192433	0.5	0.5	0.192433	0.0162892	0.192433	0.192433	0.192433	0.5	0.192433	0.5	0.5	0.192433	0.192433	0.5	0.192433	0.192433	0.192433	0.5	0.192433
NBPF1	0.0427553		HNSC-4P-AA8J	MRPL4	FALSE	0.5	0.9	0	0.229457	0.0544037	0.0180579	0.927538	FALSE	diploid	27.3556	28.9664	54.3804	7.73517e-43	45.857	26.1425	5.24509	54.3804	2	0.338626			loss_11p	0.5	0.5	0.5	0.5	0.5	0.5	0.5	0.5	0.5	0.5	0.5	0.5	0.5	0.5	0.5	0.5	0.5	0.5	0.5	0.5	0.5	0.5
STK19	0.0190024		HNSC-4P-AA8J	NPHP3	TRUE	0.5	0.9	0	0.229457	0.0544037	0.0180579	0.927538	FALSE	diploid	27.3556	28.9664	54.3804	7.73517e-43	45.857	26.1425	5.24509	54.3804	2	0.338626			loss_4q	0.5	0.5	0.5	0.5	0.5	0.5	0.5	0.5	0.5	0.5	0.5	0.5	0.5	0.5	0.5	0.5	0.5	0.5	0.5	0.5	0.5	0.5
CCDC6	0.00950119		HNSC-4P-AA8J	GNPAT	TRUE	0.5	0.9	0	0.229457	0.0544037	0.0180579	0.927538	FALSE	diploid	27.3556	28.9664	54.3804	7.73517e-43	45.857	26.1425	5.24509	54.3804	2	0.338626			gain_3q	0.620651	0.5	0.620651	0.5	0.5	0.620651	0.256383	0.620651	0.620651	0.620651	0.5	0.620651	0.5	0.5	0.620651	0.620651	0.5	0.620651	0.620651	0.620651	0.5	0.620651
HLA-B	0.0451306		HNSC-4P-AA8J	DHX36	TRUE	0.5	0.9	0	0.229457	0.0544037	0.0180579	0.927538	FALSE	diploid	27.3556	28.9664	54.3804	7.73517e-43	45.857	26.1425	5.24509	54.3804	2	0.338626			CDKN2A	0.5	0.5	0.5	0.5	0.5	0.5	0.5	0.5	0.5	0.5	0.5	0.5	0.5	0.5	0.5	0.5	0.5	0.5	0.5	0.5	0.5	0.5
MICALCL	0.0213777		HNSC-4P-AA8J	PRMT2	TRUE	0.5	0.9	0	0.229457	0.0544037	0.0180579	0.927538	FALSE	diploid	27.3556	28.9664	54.3804	7.73517e-43	45.857	26.1425	5.24509	54.3804	2	0.338626			PIK3CA	0.5	0.5	0.5	0.5	0.5	0.5	0.5	0.5	0.5	0.5	0.5	0.5	0.5	0.5	0.5	0.5	0.5	0.5	0.5	0.5	0.5	0.5
COL5A1	0.0332542		HNSC-4P-AA8J	LASP1	FALSE	0.5	0.9	0	0.229457	0.0544037	0.0180579	0.927538	FALSE	diploid	27.3556	28.9664	54.3804	7.73517e-43	45.857	26.1425	5.24509	54.3804	2	0.338626			CASP8	0.5	0.5	0.5	0.5	0.5	0.5	0.5	0.5	0.5	0.5	0.5	0.5	0.5	0.5	0.5	0.5	0.5	0.5	0.5	0.5	0.5	0.5
ASXL1	0.0356295		HNSC-4P-AA8J	FOSB	FALSE	0.5	0.9	0	0.229457	0.0544037	0.0180579	0.927538	FALSE	diploid	27.3556	28.9664	54.3804	7.73517e-43	45.857	26.1425	5.24509	54.3804	2	0.338626			HLA-A	0.5	0.5	0.5	0.5	0.5	0.5	0.5	0.5	0.5	0.5	0.5	0.5	0.5	0.5	0.5	0.5	0.5	0.5	0.5	0.5	0.5	0.5
CHD8	0.0332542		HNSC-4P-AA8J	EIF2AK1	TRUE	0.5	0.9	0	0.229457	0.0544037	0.0180579	0.927538	FALSE	diploid	27.3556	28.9664	54.3804	7.73517e-43	45.857	26.1425	5.24509	54.3804	2	0.338626			NSD1	0.5	0.5	0.5	0.5	0.5	0.5	0.5	0.5	0.5	0.5	0.5	0.5	0.5	0.5	0.5	0.5	0.5	0.5	0.5	0.5	0.5	0.5
IL7R	0.0142518		HNSC-4P-AA8J	CPSF1	TRUE	0.5	0.9	0	0.229457	0.0544037	0.0180579	0.927538	FALSE	diploid	27.3556	28.9664	54.3804	7.73517e-43	45.857	26.1425	5.24509	54.3804	2	0.338626			HRAS	0.5	0.5	0.5	0.5	0.5	0.5	0.5	0.5	0.5	0.5	0.5	0.5	0.5	0.5	0.5	0.5	0.5	0.5	0.5	0.5	0.5	0.5
ARID2	0.0380048		HNSC-4P-AA8J	SLC7A14	FALSE	0.5	0.9	0	0.229457	0.0544037	0.0180579	0.927538	FALSE	diploid	27.3556	28.9664	54.3804	7.73517e-43	45.857	26.1425	5.24509	54.3804	2	0.338626			KMT2C	0.5	0.5	0.5	0.5	0.5	0.5	0.5	0.5	0.5	0.5	0.5	0.5	0.5	0.5	0.5	0.5	0.5	0.5	0.5	0.5	0.5	0.5
MGA	0.023753		HNSC-4P-AA8J	NDRG3	TRUE	0.5	0.9	0	0.229457	0.0544037	0.0180579	0.927538	FALSE	diploid	27.3556	28.9664	54.3804	7.73517e-43	45.857	26.1425	5.24509	54.3804	2	0.338626			FBXW7	0.5	0.5	0.5	0.5	0.5	0.5	0.5	0.5	0.5	0.5	0.5	0.5	0.5	0.5	0.5	0.5	0.5	0.5	0.5	0.5	0.5	0.5
ASXL2	0.0213777		HNSC-4P-AA8J	TRIM42	TRUE	0.5	0.9	0	0.229457	0.0544037	0.0180579	0.927538	FALSE	diploid	27.3556	28.9664	54.3804	7.73517e-43	45.857	26.1425	5.24509	54.3804	2	0.338626			NFE2L2	0.5	0.5	0.5	0.5	0.5	0.5	0.5	0.5	0.5	0.5	0.5	0.5	0.5	0.5	0.5	0.5	0.5	0.5	0.5	0.5	0.5	0.5
ZNF454	0.0023753		HNSC-4P-AA8J	ATXN10	TRUE	0.5	0.9	0	0.229457	0.0544037	0.0180579	0.927538	FALSE	diploid	27.3556	28.9664	54.3804	7.73517e-43	45.857	26.1425	5.24509	54.3804	2	0.338626			SPEN	0.5	0.5	0.5	0.5	0.5	0.5	0.5	0.5	0.5	0.5	0.5	0.5	0.5	0.5	0.5	0.5	0.5	0.5	0.5	0.5	0.5	0.5
APC	0.0451306		HNSC-4P-AA8J	VANGL2	TRUE	0.5	0.9	0	0.229457	0.0544037	0.0180579	0.927538	FALSE	diploid	27.3556	28.9664	54.3804	7.73517e-43	45.857	26.1425	5.24509	54.3804	2	0.338626			loss_14q	0.5	0.5	0.5	0.5	0.5	0.5	0.5	0.5	0.5	0.5	0.5	0.5	0.5	0.5	0.5	0.5	0.5	0.5	0.5	0.5	0.5	0.5
homdel_PTPRD	0.064133		HNSC-4P-AA8J	BAZ2A	TRUE	0.5	0.9	0	0.229457	0.0544037	0.0180579	0.927538	FALSE	diploid	27.3556	28.9664	54.3804	7.73517e-43	45.857	26.1425	5.24509	54.3804	2	0.338626			loss_8q	0.5	0.5	0.5	0.5	0.5	0.5	0.25141	0.5	0.5	0.5	0.5	0.5	0.5	0.5	0.5	0.5	0.5	0.5	0.5	0.5	0.5	0.5
SACS	0.0475059		HNSC-4P-AA8J	RPS3	TRUE	0.5	0.9	0	0.229457	0.0544037	0.0180579	0.927538	FALSE	diploid	27.3556	28.9664	54.3804	7.73517e-43	45.857	26.1425	5.24509	54.3804	2	0.338626			homdel_CDKN2A	0.5	0.5	0.5	0.5	0.5	0.5	0.25141	0.5	0.5	0.5	0.5	0.5	0.5	0.5	0.5	0.5	0.5	0.5	0.5	0.5	0.5	0.5
GUSB	0.00712589		HNSC-4P-AA8J	DCAF4	TRUE	0.5	0.9	0	0.229457	0.0544037	0.0180579	0.927538	FALSE	diploid	27.3556	28.9664	54.3804	7.73517e-43	45.857	26.1425	5.24509	54.3804	2	0.338626			WGD	0.5	0.5	0.5	0.5	0.5	0.5	0.5	0.5	0.5	0.5	0.5	0.5	0.5	0.5	0.5	0.5	0.5	0.5	0.5	0.5	0.5	0.5
ABL1	0.0118765		HNSC-4P-AA8J	NOP58	FALSE	0.5	0.9	0	0.229457	0.0544037	0.0180579	0.927538	FALSE	diploid	27.3556	28.9664	54.3804	7.73517e-43	45.857	26.1425	5.24509	54.3804	2	0.338626			WGT	0.5	0.5	0.5	0.5	0.5	0.5	0.5	0.5	0.5	0.5	0.5	0.5	0.5	0.5	0.5	0.5	0.5	0.5	0.5	0.5	0.5	0.5
EZH2	0.0118765		HNSC-4P-AA8J	TRAPPC9	TRUE	0.5	0.9	0	0.229457	0.0544037	0.0180579	0.927538	FALSE	diploid	27.3556	28.9664	54.3804	7.73517e-43	45.857	26.1425	5.24509	54.3804	2	0.338626
GPS2	0.00475059		HNSC-4P-AA8J	PFKFB3	FALSE	0.5	0.9	0	0.229457	0.0544037	0.0180579	0.927538	FALSE	diploid	27.3556	28.9664	54.3804	7.73517e-43	45.857	26.1425	5.24509	54.3804	2	0.338626			HNSC-BA-4077	loss_9p	gain_8q	loss_3p	gain_9p	FAT1	loss_6p	gain_5p	loss_8p	TP53	loss_18q	loss_10p	loss_11q	loss_17p	gain_17p	loss_9q	loss_4p	CREBBP	loss_15q	loss_5q	KMT2D	loss_13q	EP300
CCND1	0.00712589		HNSC-4P-AA8J	CERS3	TRUE	0.5	0.9	0	0.229457	0.0544037	0.0180579	0.927538	FALSE	diploid	27.3556	28.9664	54.3804	7.73517e-43	45.857	26.1425	5.24509	54.3804	2	0.338626			loss_9p	0.5	0.5	0.5	0.5	0.5	0.5	0.5	0.5	0.5	0.5	0.5	0.5	0.5	0.5	0.5	0.5	0.5	0.5	0.5	0.5	0.5	0.5
GNAS	0.023753		HNSC-4P-AA8J	PRC1	FALSE	0.5	0.9	0	0.229457	0.0544037	0.0180579	0.927538	FALSE	diploid	27.3556	28.9664	54.3804	7.73517e-43	45.857	26.1425	5.24509	54.3804	2	0.338626			gain_8q	0.5	0.5	0.346947	0.5	0.5	0.5	0.5	0.5	0.5	0.5	0.5	0.346947	0.5	0.5	0.5	0.346947	0.5	0.5	0.5	0.346947	0.5	0.5
TET2	0.0166271		HNSC-4P-AA8J	SLAMF7	TRUE	0.5	0.9	0	0.229457	0.0544037	0.0180579	0.927538	FALSE	diploid	27.3556	28.9664	54.3804	7.73517e-43	45.857	26.1425	5.24509	54.3804	2	0.338626			loss_3p	0.5	0.653053	0.5	0.5	0.5	0.5	0.5	0.5	0.5	0.5	0.5	0.5	0.5	0.5	0.5	0.5	0.5	0.5	0.5	0.5	0.5	0.5
PBRM1	0.0308789		HNSC-4P-AA8J	ABCA13	TRUE	0.5	0.9	0	0.229457	0.0544037	0.0180579	0.927538	FALSE	diploid	27.3556	28.9664	54.3804	7.73517e-43	45.857	26.1425	5.24509	54.3804	2	0.338626			gain_9p	0.5	0.5	0.5	0.5	0.5	0.5	0.5	0.5	0.5	0.5	0.5	0.5	0.5	0.5	0.5	0.5	0.5	0.5	0.5	0.5	0.5	0.5
CTNNB1	0.00950119		HNSC-4P-AA8J	OR10X1	FALSE	0.5	0.9	0	0.229457	0.0544037	0.0180579	0.927538	FALSE	diploid	27.3556	28.9664	54.3804	7.73517e-43	45.857	26.1425	5.24509	54.3804	2	0.338626			FAT1	0.5	0.5	0.5	0.5	0.5	0.5	0.5	0.5	0.5	0.5	0.5	0.5	0.5	0.5	0.5	0.5	0.5	0.5	0.5	0.5	0.5	0.5
PIK3R1	0.00950119		HNSC-4P-AA8J	ZNF425	TRUE	0.5	0.9	0	0.229457	0.0544037	0.0180579	0.927538	FALSE	diploid	27.3556	28.9664	54.3804	7.73517e-43	45.857	26.1425	5.24509	54.3804	2	0.338626			loss_6p	0.5	0.5	0.5	0.5	0.5	0.5	0.5	0.5	0.5	0.5	0.5	0.5	0.5	0.5	0.5	0.5	0.5	0.5	0.5	0.5	0.5	0.5
QKI	0.0166271		HNSC-4P-AA8J	METRN	TRUE	0.5	0.9	0	0.229457	0.0544037	0.0180579	0.927538	FALSE	diploid	27.3556	28.9664	54.3804	7.73517e-43	45.857	26.1425	5.24509	54.3804	2	0.338626			gain_5p	0.5	0.5	0.5	0.5	0.5	0.5	0.5	0.5	0.5	0.5	0.5	0.5	0.5	0.5	0.5	0.5	0.5	0.5	0.5	0.5	0.5	0.5
ARID1A	0.04038		HNSC-4P-AA8J	ADAR	TRUE	0.5	0.9	0	0.229457	0.0544037	0.0180579	0.927538	FALSE	diploid	27.3556	28.9664	54.3804	7.73517e-43	45.857	26.1425	5.24509	54.3804	2	0.338626			loss_8p	0.5	0.5	0.5	0.5	0.5	0.5	0.5	0.5	0.5	0.5	0.5	0.5	0.5	0.5	0.5	0.5	0.5	0.5	0.5	0.5	0.5	0.5
MYOCD	0.0308789		HNSC-4P-AA8J	KIAA1109	TRUE	0.5	0.9	0	0.229457	0.0544037	0.0180579	0.927538	FALSE	diploid	27.3556	28.9664	54.3804	7.73517e-43	45.857	26.1425	5.24509	54.3804	2	0.338626			TP53	0.5	0.5	0.5	0.5	0.5	0.5	0.5	0.5	0.5	0.5	0.5	0.5	0.5	0.5	0.5	0.5	0.5	0.5	0.5	0.5	0.5	0.5
ZNF750	0.0285036		HNSC-4P-AA8J	PLAT	TRUE	0.5	0.9	0	0.229457	0.0544037	0.0180579	0.927538	FALSE	diploid	27.3556	28.9664	54.3804	7.73517e-43	45.857	26.1425	5.24509	54.3804	2	0.338626			loss_18q	0.5	0.5	0.5	0.5	0.5	0.5	0.5	0.5	0.5	0.5	0.5	0.5	0.5	0.5	0.5	0.5	0.5	0.5	0.5	0.5	0.5	0.5
RHOA	0.0213777		HNSC-4P-AA8J	GGCX	TRUE	0.5	0.9	0	0.229457	0.0544037	0.0180579	0.927538	FALSE	diploid	27.3556	28.9664	54.3804	7.73517e-43	45.857	26.1425	5.24509	54.3804	2	0.338626			loss_10p	0.5	0.5	0.5	0.5	0.5	0.5	0.5	0.5	0.5	0.5	0.5	0.5	0.5	0.5	0.5	0.5	0.5	0.5	0.5	0.5	0.5	0.5
ATM	0.0356295		HNSC-4P-AA8J	KIAA1109	FALSE	0.5	0.9	0	0.229457	0.0544037	0.0180579	0.927538	FALSE	diploid	27.3556	28.9664	54.3804	7.73517e-43	45.857	26.1425	5.24509	54.3804	2	0.338626			loss_11q	0.5	0.653053	0.5	0.5	0.5	0.5	0.5	0.5	0.5	0.5	0.5	0.5	0.5	0.5	0.5	0.5	0.5	0.5	0.5	0.5	0.5	0.5
RASA1	0.0380048		HNSC-4P-AA8J	IFNL3	TRUE	0.45	0.87	0	0.229457	0.0544037	0.0180579	0.927538	FALSE	diploid	27.3556	28.9664	54.3804	7.73517e-43	45.857	26.1425	5.24509	54.3804	2	0.338626			loss_17p	0.5	0.5	0.5	0.5	0.5	0.5	0.5	0.5	0.5	0.5	0.5	0.5	0.5	0.5	0.5	0.5	0.5	0.5	0.5	0.5	0.5	0.5
IPO7	0.0213777		HNSC-4P-AA8J	KCND2	FALSE	0.5	0.9	0	0.229457	0.0544037	0.0180579	0.927538	FALSE	diploid	27.3556	28.9664	54.3804	7.73517e-43	45.857	26.1425	5.24509	54.3804	2	0.338626			gain_17p	0.5	0.5	0.5	0.5	0.5	0.5	0.5	0.5	0.5	0.5	0.5	0.5	0.5	0.5	0.5	0.5	0.5	0.5	0.5	0.5	0.5	0.5
CIC	0.0213777		HNSC-4P-AA8J	LY6D	FALSE	0.5	0.9	0	0.229457	0.0544037	0.0180579	0.927538	FALSE	diploid	27.3556	28.9664	54.3804	7.73517e-43	45.857	26.1425	5.24509	54.3804	2	0.338626			loss_9q	0.5	0.5	0.5	0.5	0.5	0.5	0.5	0.5	0.5	0.5	0.5	0.5	0.5	0.5	0.5	0.5	0.5	0.5	0.5	0.5	0.5	0.5
homdel_PDE4D	0.0261283		HNSC-4P-AA8J	GTF3C4	TRUE	0.5	0.9	0	0.229457	0.0544037	0.0180579	0.927538	FALSE	diploid	27.3556	28.9664	54.3804	7.73517e-43	45.857	26.1425	5.24509	54.3804	2	0.338626			loss_4p	0.5	0.653053	0.5	0.5	0.5	0.5	0.5	0.5	0.5	0.5	0.5	0.5	0.5	0.5	0.5	0.5	0.5	0.5	0.5	0.5	0.5	0.5
BCLAF1	0.0356295		HNSC-4P-AA8J	EVPL	TRUE	0.5	0.9	0	0.229457	0.0544037	0.0180579	0.927538	FALSE	diploid	27.3556	28.9664	54.3804	7.73517e-43	45.857	26.1425	5.24509	54.3804	2	0.338626			CREBBP	0.5	0.5	0.5	0.5	0.5	0.5	0.5	0.5	0.5	0.5	0.5	0.5	0.5	0.5	0.5	0.5	0.5	0.5	0.5	0.5	0.5	0.5
SPEN	0.0570071		HNSC-BA-4074	loss_10q	TRUE	0.5	0.9	0	0.460731	0.035815	0.0193438	0.944841	FALSE	diploid	26.6687	61.3749	18.3241	3.68572	41.6686	32.2272	28.7642	61.3749	1	0.329893	0		loss_15q	0.5	0.5	0.5	0.5	0.5	0.5	0.5	0.5	0.5	0.5	0.5	0.5	0.5	0.5	0.5	0.5	0.5	0.5	0.5	0.5	0.5	0.5
DDX5	0.00475059		HNSC-BA-4074	gain_17p	TRUE	0.91	1	0.8	0.460731	0.035815	0.0193438	0.944841	FALSE	diploid	26.6687	61.3749	18.3241	3.68572	41.6686	32.2272	28.7642	61.3749	1	0.329893	0		loss_5q	0.5	0.5	0.5	0.5	0.5	0.5	0.5	0.5	0.5	0.5	0.5	0.5	0.5	0.5	0.5	0.5	0.5	0.5	0.5	0.5	0.5	0.5
FAM166A	0.00475059		HNSC-BA-4074	loss_7q	TRUE	0.5	0.9	0	0.460731	0.035815	0.0193438	0.944841	FALSE	diploid	26.6687	61.3749	18.3241	3.68572	41.6686	32.2272	28.7642	61.3749	1	0.329893	0		KMT2D	0.5	0.653053	0.5	0.5	0.5	0.5	0.5	0.5	0.5	0.5	0.5	0.5	0.5	0.5	0.5	0.5	0.5	0.5	0.5	0.5	0.5	0.5
ESR1	0.0118765		HNSC-BA-4074	loss_17p	TRUE	0.5	0.9	0	0.460731	0.035815	0.0193438	0.944841	FALSE	diploid	26.6687	61.3749	18.3241	3.68572	41.6686	32.2272	28.7642	61.3749	1	0.329893	0		loss_13q	0.5	0.5	0.5	0.5	0.5	0.5	0.5	0.5	0.5	0.5	0.5	0.5	0.5	0.5	0.5	0.5	0.5	0.5	0.5	0.5	0.5	0.5
TBX3	0.00950119		HNSC-BA-4074	loss_17q	TRUE	0.5	0.9	0	0.460731	0.035815	0.0193438	0.944841	FALSE	diploid	26.6687	61.3749	18.3241	3.68572	41.6686	32.2272	28.7642	61.3749	1	0.329893	0		EP300	0.5	0.5	0.5	0.5	0.5	0.5	0.5	0.5	0.5	0.5	0.5	0.5	0.5	0.5	0.5	0.5	0.5	0.5	0.5	0.5	0.5	0.5
POU2F2	0.0118765		HNSC-BA-4074	loss_10p	TRUE	0.5	0.9	0	0.460731	0.035815	0.0193438	0.944841	FALSE	diploid	26.6687	61.3749	18.3241	3.68572	41.6686	32.2272	28.7642	61.3749	1	0.329893	0		loss_21q	0.5	0.5	0.5	0.5	0.5	0.5	0.5	0.5	0.5	0.5	0.5	0.5	0.5	0.5	0.5	0.5	0.5	0.5	0.5	0.5	0.5	0.5
RPL5	0.00475059		HNSC-BA-4074	gain_22q	TRUE	0.4	0.82	0	0.460731	0.035815	0.0193438	0.944841	FALSE	diploid	26.6687	61.3749	18.3241	3.68572	41.6686	32.2272	28.7642	61.3749	1	0.329893	0		NOTCH1	0.5	0.5	0.5	0.5	0.5	0.5	0.5	0.5	0.5	0.5	0.5	0.5	0.5	0.5	0.5	0.5	0.5	0.5	0.5	0.5	0.5	0.5
MTOR	0.0190024		HNSC-BA-4074	homdel_CDKN2A	TRUE	0.5	0.9	0	0.460731	0.035815	0.0193438	0.944841	FALSE	diploid	26.6687	61.3749	18.3241	3.68572	41.6686	32.2272	28.7642	61.3749	1	0.329893	0		gain_9q	0.5	0.500001	0.341849	0.5	0.5	0.5	0.5	0.5	0.5	0.5	0.5	0.341849	0.5	0.5	0.5	0.341849	0.5	0.5	0.5	0.341849	0.5	0.5
TRIM23	0.00712589		HNSC-BA-4074	loss_9p	TRUE	0.5	0.9	0	0.460731	0.035815	0.0193438	0.944841	FALSE	diploid	26.6687	61.3749	18.3241	3.68572	41.6686	32.2272	28.7642	61.3749	1	0.329893	0		loss_11p	0.5	0.5	0.5	0.5	0.5	0.5	0.5	0.5	0.5	0.5	0.5	0.5	0.5	0.5	0.5	0.5	0.5	0.5	0.5	0.5	0.5	0.5
homdel_FAT1	0.0380048		HNSC-BA-4074	loss_9q	TRUE	0.5	0.9	0	0.460731	0.035815	0.0193438	0.944841	FALSE	diploid	26.6687	61.3749	18.3241	3.68572	41.6686	32.2272	28.7642	61.3749	1	0.329893	0		loss_4q	0.5	0.5	0.5	0.5	0.5	0.5	0.5	0.5	0.5	0.5	0.5	0.5	0.5	0.5	0.5	0.5	0.5	0.5	0.5	0.5	0.5	0.5
ZNF471	0.0166271		HNSC-BA-4074	loss_8p	TRUE	0.5	0.9	0	0.460731	0.035815	0.0193438	0.944841	FALSE	diploid	26.6687	61.3749	18.3241	3.68572	41.6686	32.2272	28.7642	61.3749	1	0.329893	0		gain_3q	0.5	0.653053	0.5	0.5	0.5	0.5	0.5	0.5	0.5	0.5	0.5	0.5	0.5	0.5	0.5	0.5	0.5	0.5	0.5	0.5	0.5	0.5
ZNF483	0.0118765		HNSC-BA-4074	gain_7p	TRUE	0.63	1	0.28	0.460731	0.035815	0.0193438	0.944841	FALSE	diploid	26.6687	61.3749	18.3241	3.68572	41.6686	32.2272	28.7642	61.3749	1	0.329893	0		CDKN2A	0.5	0.5	0.5	0.5	0.5	0.5	0.5	0.5	0.5	0.5	0.5	0.5	0.5	0.5	0.5	0.5	0.5	0.5	0.5	0.5	0.5	0.5
DNMT3A	0.0308789		HNSC-BA-4074	loss_5q	TRUE	0.5	0.9	0	0.460731	0.035815	0.0193438	0.944841	FALSE	diploid	26.6687	61.3749	18.3241	3.68572	41.6686	32.2272	28.7642	61.3749	1	0.329893	0		PIK3CA	0.5	0.653053	0.5	0.5	0.5	0.5	0.5	0.5	0.5	0.5	0.5	0.5	0.5	0.5	0.5	0.5	0.5	0.5	0.5	0.5	0.5	0.5
ERBB3	0.0285036		HNSC-BA-4074	loss_4p	TRUE	0.5	0.9	0	0.460731	0.035815	0.0193438	0.944841	FALSE	diploid	26.6687	61.3749	18.3241	3.68572	41.6686	32.2272	28.7642	61.3749	1	0.329893	0		CASP8	0.5	0.5	0.5	0.5	0.5	0.5	0.5	0.5	0.5	0.5	0.5	0.5	0.5	0.5	0.5	0.5	0.5	0.5	0.5	0.5	0.5	0.5
SPOP	0.00950119		HNSC-BA-4074	loss_11q	TRUE	0.5	0.9	0	0.460731	0.035815	0.0193438	0.944841	FALSE	diploid	26.6687	61.3749	18.3241	3.68572	41.6686	32.2272	28.7642	61.3749	1	0.329893	0		HLA-A	0.5	0.5	0.5	0.5	0.5	0.5	0.5	0.5	0.5	0.5	0.5	0.5	0.5	0.5	0.5	0.5	0.5	0.5	0.5	0.5	0.5	0.5
SF3B1	0.0118765		HNSC-BA-4074	loss_3p	TRUE	0.5	0.9	0	0.460731	0.035815	0.0193438	0.944841	FALSE	diploid	26.6687	61.3749	18.3241	3.68572	41.6686	32.2272	28.7642	61.3749	1	0.329893	0		NSD1	0.5	0.5	0.5	0.5	0.5	0.5	0.5	0.5	0.5	0.5	0.5	0.5	0.5	0.5	0.5	0.5	0.5	0.5	0.5	0.5	0.5	0.5
HIST1H3B	0.00950119		HNSC-BA-4074	gain_5p	TRUE	0.5	0.9	0	0.460731	0.035815	0.0193438	0.944841	FALSE	diploid	26.6687	61.3749	18.3241	3.68572	41.6686	32.2272	28.7642	61.3749	1	0.329893	0		HRAS	0.5	0.5	0.5	0.5	0.5	0.5	0.5	0.5	0.5	0.5	0.5	0.5	0.5	0.5	0.5	0.5	0.5	0.5	0.5	0.5	0.5	0.5
INPPL1	0.0142518		HNSC-BA-4074	loss_18q	TRUE	0.5	0.9	0	0.460731	0.035815	0.0193438	0.944841	FALSE	diploid	26.6687	61.3749	18.3241	3.68572	41.6686	32.2272	28.7642	61.3749	1	0.329893	0		KMT2C	0.5	0.5	0.5	0.5	0.5	0.5	0.5	0.5	0.5	0.5	0.5	0.5	0.5	0.5	0.5	0.5	0.5	0.5	0.5	0.5	0.5	0.5
PPP2R1A	0.00712589		HNSC-BA-4074	loss_18p	TRUE	0.5	0.9	0	0.460731	0.035815	0.0193438	0.944841	FALSE	diploid	26.6687	61.3749	18.3241	3.68572	41.6686	32.2272	28.7642	61.3749	1	0.329893	0		FBXW7	0.5	0.5	0.5	0.5	0.5	0.5	0.5	0.5	0.5	0.5	0.5	0.5	0.5	0.5	0.5	0.5	0.5	0.5	0.5	0.5	0.5	0.5
SLC2A3	0.00475059		HNSC-BA-4074	gain_15q	TRUE	0.34	0.69	0	0.460731	0.035815	0.0193438	0.944841	FALSE	diploid	26.6687	61.3749	18.3241	3.68572	41.6686	32.2272	28.7642	61.3749	1	0.329893	0		NFE2L2	0.5	0.5	0.5	0.5	0.5	0.5	0.5	0.5	0.5	0.5	0.5	0.5	0.5	0.5	0.5	0.5	0.5	0.5	0.5	0.5	0.5	0.5
ERBB2	0.0166271		HNSC-BA-4074	gain_17q	TRUE	0.8	1	0.54	0.460731	0.035815	0.0193438	0.944841	FALSE	diploid	26.6687	61.3749	18.3241	3.68572	41.6686	32.2272	28.7642	61.3749	1	0.329893	0		SPEN	0.5	0.5	0.5	0.5	0.5	0.5	0.5	0.5	0.5	0.5	0.5	0.5	0.5	0.5	0.5	0.5	0.5	0.5	0.5	0.5	0.5	0.5
TPX2	0.00950119		HNSC-BA-4074	gain_10p	TRUE	0.47	0.89	0	0.460731	0.035815	0.0193438	0.944841	FALSE	diploid	26.6687	61.3749	18.3241	3.68572	41.6686	32.2272	28.7642	61.3749	1	0.329893	0		loss_14q	0.5	0.5	0.5	0.5	0.5	0.5	0.5	0.5	0.5	0.5	0.5	0.5	0.5	0.5	0.5	0.5	0.5	0.5	0.5	0.5	0.5	0.5
SLC26A3	0.0118765		HNSC-BA-4074	loss_13q	TRUE	0.5	0.9	0	0.460731	0.035815	0.0193438	0.944841	FALSE	diploid	26.6687	61.3749	18.3241	3.68572	41.6686	32.2272	28.7642	61.3749	1	0.329893	0		loss_8q	0.5	0.5	0.5	0.5	0.5	0.5	0.5	0.5	0.5	0.5	0.5	0.5	0.5	0.5	0.5	0.5	0.5	0.5	0.5	0.5	0.5	0.5
TGFBR2	0.0475059		HNSC-BA-4074	loss_20p	TRUE	0.5	0.9	0	0.460731	0.035815	0.0193438	0.944841	FALSE	diploid	26.6687	61.3749	18.3241	3.68572	41.6686	32.2272	28.7642	61.3749	1	0.329893	0		homdel_CDKN2A	0.5	0.5	0.5	0.5	0.5	0.5	0.5	0.5	0.5	0.5	0.5	0.5	0.5	0.5	0.5	0.5	0.5	0.5	0.5	0.5	0.5	0.5
ACVR1B	0.0118765		HNSC-BA-4074	loss_15q	TRUE	0.5	0.9	0	0.460731	0.035815	0.0193438	0.944841	FALSE	diploid	26.6687	61.3749	18.3241	3.68572	41.6686	32.2272	28.7642	61.3749	1	0.329893	0		WGD	0.5	0.5	0.5	0.5	0.5	0.5	0.5	0.5	0.5	0.5	0.5	0.5	0.5	0.5	0.5	0.5	0.5	0.5	0.5	0.5	0.5	0.5
PRKAR1A	0.00712589		HNSC-BA-4074	PLEKHH1	FALSE	0.5	0.9	0	0.460731	0.035815	0.0193438	0.944841	FALSE	diploid	26.6687	61.3749	18.3241	3.68572	41.6686	32.2272	28.7642	61.3749	1	0.329893	0		WGT	0.5	0.5	0.5	0.5	0.5	0.5	0.5	0.5	0.5	0.5	0.5	0.5	0.5	0.5	0.5	0.5	0.5	0.5	0.5	0.5	0.5	0.5
JAK1	0.0142518		HNSC-BA-4074	MPP2	TRUE	0.5	0.9	0	0.460731	0.035815	0.0193438	0.944841	FALSE	diploid	26.6687	61.3749	18.3241	3.68572	41.6686	32.2272	28.7642	61.3749	1	0.329893	0
CDK12	0.0166271		HNSC-BA-4074	LRP1B	FALSE	0.5	0.9	0	0.460731	0.035815	0.0193438	0.944841	FALSE	diploid	26.6687	61.3749	18.3241	3.68572	41.6686	32.2272	28.7642	61.3749	1	0.329893	0		HNSC-BA-4078	loss_9p	gain_8q	loss_3p	gain_9p	FAT1	loss_6p	gain_5p	loss_8p	TP53	loss_18q	loss_10p	loss_11q	loss_17p	gain_17p	loss_9q	loss_4p	CREBBP	loss_15q	loss_5q	KMT2D	loss_13q	EP300
ALPK2	0.0261283		HNSC-BA-4074	TMEM237	TRUE	1	1	1	0.460731	0.035815	0.0193438	0.944841	FALSE	diploid	26.6687	61.3749	18.3241	3.68572	41.6686	32.2272	28.7642	61.3749	1	0.329893	0		loss_9p	0.5	0.5	0.5	0.5	0.5	0.5	0.329072	0.5	0.5	0.5	0.5	0.5	0.5	0.5	0.5	0.5	0.5	0.5	0.5	0.5	0.5	0.5
AXIN2	0.00712589		HNSC-BA-4074	SIGLECL1	TRUE	0.5	0.9	0	0.460731	0.035815	0.0193438	0.944841	FALSE	diploid	26.6687	61.3749	18.3241	3.68572	41.6686	32.2272	28.7642	61.3749	1	0.329893	0		gain_8q	0.5	0.5	0.5	0.5	0.5	0.5	0.5	0.5	0.5	0.5	0.5	0.5	0.5	0.5	0.5	0.5	0.5	0.5	0.5	0.5	0.5	0.5
gain_21q	0.0665083		HNSC-BA-4074	ZNF266	TRUE	0.5	0.9	0	0.460731	0.035815	0.0193438	0.944841	FALSE	diploid	26.6687	61.3749	18.3241	3.68572	41.6686	32.2272	28.7642	61.3749	1	0.329893	0		loss_3p	0.5	0.5	0.5	0.5	0.5	0.5	0.329072	0.5	0.5	0.5	0.5	0.5	0.5	0.5	0.5	0.5	0.5	0.5	0.5	0.5	0.5	0.5
XPO1	0.0142518		HNSC-BA-4074	TRPM6	FALSE	0.5	0.9	0	0.460731	0.035815	0.0193438	0.944841	FALSE	diploid	26.6687	61.3749	18.3241	3.68572	41.6686	32.2272	28.7642	61.3749	1	0.329893	0		gain_9p	0.5	0.5	0.5	0.5	0.5	0.5	0.5	0.5	0.5	0.5	0.5	0.5	0.5	0.5	0.5	0.5	0.5	0.5	0.5	0.5	0.5	0.5
TNFAIP3	0.00712589		HNSC-BA-4074	PPP1R1C	FALSE	0.5	0.9	0	0.460731	0.035815	0.0193438	0.944841	FALSE	diploid	26.6687	61.3749	18.3241	3.68572	41.6686	32.2272	28.7642	61.3749	1	0.329893	0		FAT1	0.5	0.5	0.5	0.5	0.5	0.5	0.329072	0.5	0.5	0.5	0.5	0.5	0.5	0.5	0.5	0.5	0.5	0.5	0.5	0.5	0.5	0.5
TCP11L2	0.00712589		HNSC-BA-4074	NLRP13	FALSE	0.5	0.9	0	0.460731	0.035815	0.0193438	0.944841	FALSE	diploid	26.6687	61.3749	18.3241	3.68572	41.6686	32.2272	28.7642	61.3749	1	0.329893	0		loss_6p	0.5	0.5	0.5	0.5	0.5	0.5	0.5	0.5	0.5	0.5	0.5	0.5	0.5	0.5	0.5	0.5	0.5	0.5	0.5	0.5	0.5	0.5
JAK2	0.00475059		HNSC-BA-4074	PARG	TRUE	1	1	1	0.460731	0.035815	0.0193438	0.944841	FALSE	diploid	26.6687	61.3749	18.3241	3.68572	41.6686	32.2272	28.7642	61.3749	1	0.329893	0		gain_5p	0.670928	0.5	0.670928	0.5	0.670928	0.5	0.5	0.5	0.5	0.5	0.670928	0.670928	0.5	0.5	0.5	0.670928	0.5	0.5	0.670928	0.5	0.670928	0.5
SLC44A3	0.00950119		HNSC-BA-4074	ZFYVE26	TRUE	0.5	0.9	0	0.460731	0.035815	0.0193438	0.944841	FALSE	diploid	26.6687	61.3749	18.3241	3.68572	41.6686	32.2272	28.7642	61.3749	1	0.329893	0		loss_8p	0.5	0.5	0.5	0.5	0.5	0.5	0.5	0.5	0.5	0.5	0.5	0.5	0.5	0.5	0.5	0.5	0.5	0.5	0.5	0.5	0.5	0.5
ECT2L	0.0166271		HNSC-BA-4074	GPR137C	TRUE	0.5	0.9	0	0.460731	0.035815	0.0193438	0.944841	FALSE	diploid	26.6687	61.3749	18.3241	3.68572	41.6686	32.2272	28.7642	61.3749	1	0.329893	0		TP53	0.5	0.5	0.5	0.5	0.5	0.5	0.5	0.5	0.5	0.5	0.5	0.5	0.5	0.5	0.5	0.5	0.5	0.5	0.5	0.5	0.5	0.5
DNAH12	0.00475059		HNSC-BA-4074	RP11-14N7.2	TRUE	1	1	1	0.460731	0.035815	0.0193438	0.944841	FALSE	diploid	26.6687	61.3749	18.3241	3.68572	41.6686	32.2272	28.7642	61.3749	1	0.329893	0		loss_18q	0.5	0.5	0.5	0.5	0.5	0.5	0.5	0.5	0.5	0.5	0.5	0.5	0.5	0.5	0.5	0.5	0.5	0.5	0.5	0.5	0.5	0.5
SMO	0.00475059		HNSC-BA-4074	PPAP2B	TRUE	1	1	1	0.460731	0.035815	0.0193438	0.944841	FALSE	diploid	26.6687	61.3749	18.3241	3.68572	41.6686	32.2272	28.7642	61.3749	1	0.329893	0		loss_10p	0.5	0.5	0.5	0.5	0.5	0.5	0.329072	0.5	0.5	0.5	0.5	0.5	0.5	0.5	0.5	0.5	0.5	0.5	0.5	0.5	0.5	0.5
MPO	0.0118765		HNSC-BA-4074	UBTD2	FALSE	0.5	0.9	0	0.460731	0.035815	0.0193438	0.944841	FALSE	diploid	26.6687	61.3749	18.3241	3.68572	41.6686	32.2272	28.7642	61.3749	1	0.329893	0		loss_11q	0.5	0.5	0.5	0.5	0.5	0.5	0.329072	0.5	0.5	0.5	0.5	0.5	0.5	0.5	0.5	0.5	0.5	0.5	0.5	0.5	0.5	0.5
PAPD5	0.00712589		HNSC-BA-4074	OR13C9	TRUE	0.5	0.9	0	0.460731	0.035815	0.0193438	0.944841	FALSE	diploid	26.6687	61.3749	18.3241	3.68572	41.6686	32.2272	28.7642	61.3749	1	0.329893	0		loss_17p	0.5	0.5	0.5	0.5	0.5	0.5	0.5	0.5	0.5	0.5	0.5	0.5	0.5	0.5	0.5	0.5	0.5	0.5	0.5	0.5	0.5	0.5
MLH1	0.0118765		HNSC-BA-4074	REL	TRUE	0.5	0.9	0	0.460731	0.035815	0.0193438	0.944841	FALSE	diploid	26.6687	61.3749	18.3241	3.68572	41.6686	32.2272	28.7642	61.3749	1	0.329893	0		gain_17p	0.5	0.5	0.5	0.5	0.5	0.5	0.5	0.5	0.5	0.5	0.5	0.5	0.5	0.5	0.5	0.5	0.5	0.5	0.5	0.5	0.5	0.5
DNM2	0.0285036		HNSC-BA-4074	PLEKHH2	TRUE	0.5	0.9	0	0.460731	0.035815	0.0193438	0.944841	FALSE	diploid	26.6687	61.3749	18.3241	3.68572	41.6686	32.2272	28.7642	61.3749	1	0.329893	0		loss_9q	0.5	0.5	0.5	0.5	0.5	0.5	0.5	0.5	0.5	0.5	0.5	0.5	0.5	0.5	0.5	0.5	0.5	0.5	0.5	0.5	0.5	0.5
ITPKB	0.0118765		HNSC-BA-4074	KLHL1	TRUE	0.5	0.9	0	0.460731	0.035815	0.0193438	0.944841	FALSE	diploid	26.6687	61.3749	18.3241	3.68572	41.6686	32.2272	28.7642	61.3749	1	0.329893	0		loss_4p	0.5	0.5	0.5	0.5	0.5	0.5	0.329072	0.5	0.5	0.5	0.5	0.5	0.5	0.5	0.5	0.5	0.5	0.5	0.5	0.5	0.5	0.5
KRAS	0.0023753		HNSC-BA-4074	4:106407267:G:C	FALSE	1	1	1	0.460731	0.035815	0.0193438	0.944841	FALSE	diploid	26.6687	61.3749	18.3241	3.68572	41.6686	32.2272	28.7642	61.3749	1	0.329893	0		CREBBP	0.5	0.5	0.5	0.5	0.5	0.5	0.5	0.5	0.5	0.5	0.5	0.5	0.5	0.5	0.5	0.5	0.5	0.5	0.5	0.5	0.5	0.5
PDCD2L	0.0023753		HNSC-BA-4074	LINC00882	FALSE	0.5	0.9	0	0.460731	0.035815	0.0193438	0.944841	FALSE	diploid	26.6687	61.3749	18.3241	3.68572	41.6686	32.2272	28.7642	61.3749	1	0.329893	0		loss_15q	0.5	0.5	0.5	0.5	0.5	0.5	0.5	0.5	0.5	0.5	0.5	0.5	0.5	0.5	0.5	0.5	0.5	0.5	0.5	0.5	0.5	0.5
DIAPH1	0.0142518		HNSC-BA-4074	FAF1	TRUE	1	1	1	0.460731	0.035815	0.0193438	0.944841	FALSE	diploid	26.6687	61.3749	18.3241	3.68572	41.6686	32.2272	28.7642	61.3749	1	0.329893	0		loss_5q	0.5	0.5	0.5	0.5	0.5	0.5	0.329072	0.5	0.5	0.5	0.5	0.5	0.5	0.5	0.5	0.5	0.5	0.5	0.5	0.5	0.5	0.5
ALK	0.0308789		HNSC-BA-4074	PARP9	TRUE	0.5	0.9	0	0.460731	0.035815	0.0193438	0.944841	FALSE	diploid	26.6687	61.3749	18.3241	3.68572	41.6686	32.2272	28.7642	61.3749	1	0.329893	0		KMT2D	0.5	0.5	0.5	0.5	0.5	0.5	0.5	0.5	0.5	0.5	0.5	0.5	0.5	0.5	0.5	0.5	0.5	0.5	0.5	0.5	0.5	0.5
LRRC17	0.00475059		HNSC-BA-4074	CSMD3	TRUE	0.5	0.9	0	0.460731	0.035815	0.0193438	0.944841	FALSE	diploid	26.6687	61.3749	18.3241	3.68572	41.6686	32.2272	28.7642	61.3749	1	0.329893	0		loss_13q	0.5	0.5	0.5	0.5	0.5	0.5	0.329072	0.5	0.5	0.5	0.5	0.5	0.5	0.5	0.5	0.5	0.5	0.5	0.5	0.5	0.5	0.5
KEL	0.00950119		HNSC-BA-4074	KMT2D	TRUE	0.5	0.9	0	0.460731	0.035815	0.0193438	0.944841	FALSE	diploid	26.6687	61.3749	18.3241	3.68572	41.6686	32.2272	28.7642	61.3749	1	0.329893	0		EP300	0.5	0.5	0.5	0.5	0.5	0.5	0.5	0.5	0.5	0.5	0.5	0.5	0.5	0.5	0.5	0.5	0.5	0.5	0.5	0.5	0.5	0.5
RAD21	0.00712589		HNSC-BA-4074	POU6F2	FALSE	0.5	0.9	0	0.460731	0.035815	0.0193438	0.944841	FALSE	diploid	26.6687	61.3749	18.3241	3.68572	41.6686	32.2272	28.7642	61.3749	1	0.329893	0		loss_21q	0.5	0.5	0.5	0.5	0.5	0.5	0.5	0.5	0.5	0.5	0.5	0.5	0.5	0.5	0.5	0.5	0.5	0.5	0.5	0.5	0.5	0.5
homdel_KMT2D	0.00475059		HNSC-BA-4074	MYH14	TRUE	0.5	0.9	0	0.460731	0.035815	0.0193438	0.944841	FALSE	diploid	26.6687	61.3749	18.3241	3.68572	41.6686	32.2272	28.7642	61.3749	1	0.329893	0		NOTCH1	0.5	0.5	0.5	0.5	0.5	0.5	0.5	0.5	0.5	0.5	0.5	0.5	0.5	0.5	0.5	0.5	0.5	0.5	0.5	0.5	0.5	0.5
POLE	0.023753		HNSC-BA-4074	1:16974684:C:T	FALSE	1	1	1	0.460731	0.035815	0.0193438	0.944841	FALSE	diploid	26.6687	61.3749	18.3241	3.68572	41.6686	32.2272	28.7642	61.3749	1	0.329893	0		gain_9q	0.5	0.5	0.5	0.5	0.5	0.5	0.5	0.5	0.5	0.5	0.5	0.5	0.5	0.5	0.5	0.5	0.5	0.5	0.5	0.5	0.5	0.5
NF1	0.0285036		HNSC-BA-4074	ASCC3	TRUE	0.5	0.9	0	0.460731	0.035815	0.0193438	0.944841	FALSE	diploid	26.6687	61.3749	18.3241	3.68572	41.6686	32.2272	28.7642	61.3749	1	0.329893	0		loss_11p	0.5	0.5	0.5	0.5	0.5	0.5	0.329072	0.5	0.5	0.5	0.5	0.5	0.5	0.5	0.5	0.5	0.5	0.5	0.5	0.5	0.5	0.5
FAM46C	0.00475059		HNSC-BA-4074	RP11-313I2.11	TRUE	0.5	0.9	0	0.460731	0.035815	0.0193438	0.944841	FALSE	diploid	26.6687	61.3749	18.3241	3.68572	41.6686	32.2272	28.7642	61.3749	1	0.329893	0		loss_4q	0.5	0.5	0.5	0.5	0.5	0.5	0.329072	0.5	0.5	0.5	0.5	0.5	0.5	0.5	0.5	0.5	0.5	0.5	0.5	0.5	0.5	0.5
FOXA1	0.00712589		HNSC-BA-4074	RAD9B	FALSE	1	1	1	0.460731	0.035815	0.0193438	0.944841	FALSE	diploid	26.6687	61.3749	18.3241	3.68572	41.6686	32.2272	28.7642	61.3749	1	0.329893	0		gain_3q	0.5	0.5	0.5	0.5	0.5	0.5	0.329072	0.5	0.5	0.5	0.5	0.5	0.5	0.5	0.5	0.5	0.5	0.5	0.5	0.5	0.5	0.5
homdel_PARK2	0.00475059		HNSC-BA-4074	LMX1B	FALSE	0.5	0.9	0	0.460731	0.035815	0.0193438	0.944841	FALSE	diploid	26.6687	61.3749	18.3241	3.68572	41.6686	32.2272	28.7642	61.3749	1	0.329893	0		CDKN2A	0.0049505	0.5	0.0049505	0.5	0.0049505	0.5	3.40385e-05	0.5	0.5	0.5	0.0049505	0.0049505	0.5	0.5	0.5	0.0049505	0.5	0.5	0.0049505	0.5	0.0049505	0.5
ZNF180	0.0118765		HNSC-BA-4074	GAPVD1	TRUE	0.5	0.9	0	0.460731	0.035815	0.0193438	0.944841	FALSE	diploid	26.6687	61.3749	18.3241	3.68572	41.6686	32.2272	28.7642	61.3749	1	0.329893	0		PIK3CA	0.5	0.5	0.5	0.5	0.5	0.5	0.5	0.5	0.5	0.5	0.5	0.5	0.5	0.5	0.5	0.5	0.5	0.5	0.5	0.5	0.5	0.5
ODAM	0.00950119		HNSC-BA-4074	FTSJ3	TRUE	0.5	0.9	0	0.460731	0.035815	0.0193438	0.944841	FALSE	diploid	26.6687	61.3749	18.3241	3.68572	41.6686	32.2272	28.7642	61.3749	1	0.329893	0		CASP8	0.5	0.5	0.5	0.5	0.5	0.5	0.5	0.5	0.5	0.5	0.5	0.5	0.5	0.5	0.5	0.5	0.5	0.5	0.5	0.5	0.5	0.5
NCOR1	0.0332542		HNSC-BA-4074	KATNAL1	TRUE	1	1	1	0.460731	0.035815	0.0193438	0.944841	FALSE	diploid	26.6687	61.3749	18.3241	3.68572	41.6686	32.2272	28.7642	61.3749	1	0.329893	0		HLA-A	0.5	0.5	0.5	0.5	0.5	0.5	0.5	0.5	0.5	0.5	0.5	0.5	0.5	0.5	0.5	0.5	0.5	0.5	0.5	0.5	0.5	0.5
TSC2	0.0142518		HNSC-BA-4074	CDH10	TRUE	0.5	0.9	0	0.460731	0.035815	0.0193438	0.944841	FALSE	diploid	26.6687	61.3749	18.3241	3.68572	41.6686	32.2272	28.7642	61.3749	1	0.329893	0		NSD1	0.5	0.5	0.5	0.5	0.5	0.5	0.5	0.5	0.5	0.5	0.5	0.5	0.5	0.5	0.5	0.5	0.5	0.5	0.5	0.5	0.5	0.5
MBD1	0.00475059		HNSC-BA-4074	NPAP1	FALSE	1	1	1	0.460731	0.035815	0.0193438	0.944841	FALSE	diploid	26.6687	61.3749	18.3241	3.68572	41.6686	32.2272	28.7642	61.3749	1	0.329893	0		HRAS	0.5	0.5	0.5	0.5	0.5	0.5	0.5	0.5	0.5	0.5	0.5	0.5	0.5	0.5	0.5	0.5	0.5	0.5	0.5	0.5	0.5	0.5
DNER	0.00475059		HNSC-BA-4074	TRPC7	TRUE	0.5	0.9	0	0.460731	0.035815	0.0193438	0.944841	FALSE	diploid	26.6687	61.3749	18.3241	3.68572	41.6686	32.2272	28.7642	61.3749	1	0.329893	0		KMT2C	0.5	0.5	0.5	0.5	0.5	0.5	0.5	0.5	0.5	0.5	0.5	0.5	0.5	0.5	0.5	0.5	0.5	0.5	0.5	0.5	0.5	0.5
WT1	0.00712589		HNSC-BA-4074	SNX4	FALSE	0.5	0.9	0	0.460731	0.035815	0.0193438	0.944841	FALSE	diploid	26.6687	61.3749	18.3241	3.68572	41.6686	32.2272	28.7642	61.3749	1	0.329893	0		FBXW7	0.5	0.5	0.5	0.5	0.5	0.5	0.5	0.5	0.5	0.5	0.5	0.5	0.5	0.5	0.5	0.5	0.5	0.5	0.5	0.5	0.5	0.5
BHMT2	0.00950119		HNSC-BA-4074	ZNF778	TRUE	0.5	0.9	0	0.460731	0.035815	0.0193438	0.944841	FALSE	diploid	26.6687	61.3749	18.3241	3.68572	41.6686	32.2272	28.7642	61.3749	1	0.329893	0		NFE2L2	0.5	0.5	0.5	0.5	0.5	0.5	0.5	0.5	0.5	0.5	0.5	0.5	0.5	0.5	0.5	0.5	0.5	0.5	0.5	0.5	0.5	0.5
ZNF620	0.0023753		HNSC-BA-4074	PKP3	TRUE	0.5	0.9	0	0.460731	0.035815	0.0193438	0.944841	FALSE	diploid	26.6687	61.3749	18.3241	3.68572	41.6686	32.2272	28.7642	61.3749	1	0.329893	0		SPEN	0.5	0.5	0.5	0.5	0.5	0.5	0.5	0.5	0.5	0.5	0.5	0.5	0.5	0.5	0.5	0.5	0.5	0.5	0.5	0.5	0.5	0.5
BCAS3	0.00950119		HNSC-BA-4074	WDR17	FALSE	1	1	1	0.460731	0.035815	0.0193438	0.944841	FALSE	diploid	26.6687	61.3749	18.3241	3.68572	41.6686	32.2272	28.7642	61.3749	1	0.329893	0		loss_14q	0.5	0.5	0.5	0.5	0.5	0.5	0.329072	0.5	0.5	0.5	0.5	0.5	0.5	0.5	0.5	0.5	0.5	0.5	0.5	0.5	0.5	0.5
AZGP1	0.00475059		HNSC-BA-4074	GNPTAB	TRUE	1	1	1	0.460731	0.035815	0.0193438	0.944841	FALSE	diploid	26.6687	61.3749	18.3241	3.68572	41.6686	32.2272	28.7642	61.3749	1	0.329893	0		loss_8q	0.5	0.5	0.5	0.5	0.5	0.5	0.5	0.5	0.5	0.5	0.5	0.5	0.5	0.5	0.5	0.5	0.5	0.5	0.5	0.5	0.5	0.5
RHEB	0.0023753		HNSC-BA-4074	RTN4RL2	TRUE	1	1	1	0.460731	0.035815	0.0193438	0.944841	FALSE	diploid	26.6687	61.3749	18.3241	3.68572	41.6686	32.2272	28.7642	61.3749	1	0.329893	0		homdel_CDKN2A	0.5	0.5	0.5	0.5	0.5	0.5	0.5	0.5	0.5	0.5	0.5	0.5	0.5	0.5	0.5	0.5	0.5	0.5	0.5	0.5	0.5	0.5
DAXX	0.00712589		HNSC-BA-4074	PLEKHG4B	TRUE	0.5	0.9	0	0.460731	0.035815	0.0193438	0.944841	FALSE	diploid	26.6687	61.3749	18.3241	3.68572	41.6686	32.2272	28.7642	61.3749	1	0.329893	0		WGD	0.5	0.5	0.5	0.5	0.5	0.5	0.5	0.5	0.5	0.5	0.5	0.5	0.5	0.5	0.5	0.5	0.5	0.5	0.5	0.5	0.5	0.5
TRAF3	0.0023753		HNSC-BA-4074	LRP1B	TRUE	1	1	1	0.460731	0.035815	0.0193438	0.944841	FALSE	diploid	26.6687	61.3749	18.3241	3.68572	41.6686	32.2272	28.7642	61.3749	1	0.329893	0		WGT	0.5	0.5	0.5	0.5	0.5	0.5	0.5	0.5	0.5	0.5	0.5	0.5	0.5	0.5	0.5	0.5	0.5	0.5	0.5	0.5	0.5	0.5
MSH2	0.0118765		HNSC-BA-4074	KIF5B	TRUE	1	1	1	0.460731	0.035815	0.0193438	0.944841	FALSE	diploid	26.6687	61.3749	18.3241	3.68572	41.6686	32.2272	28.7642	61.3749	1	0.329893	0
TDRD10	0.00712589		HNSC-BA-4074	KDM4E	TRUE	0.5	0.9	0	0.460731	0.035815	0.0193438	0.944841	FALSE	diploid	26.6687	61.3749	18.3241	3.68572	41.6686	32.2272	28.7642	61.3749	1	0.329893	0		HNSC-BA-5149	loss_9p	gain_8q	loss_3p	gain_9p	FAT1	loss_6p	gain_5p	loss_8p	TP53	loss_18q	loss_10p	loss_11q	loss_17p	gain_17p	loss_9q	loss_4p	CREBBP	loss_15q	loss_5q	KMT2D	loss_13q	EP300
CDKN1B	0.00475059		HNSC-BA-4074	SUPT16H	TRUE	1	1	1	0.460731	0.035815	0.0193438	0.944841	FALSE	diploid	26.6687	61.3749	18.3241	3.68572	41.6686	32.2272	28.7642	61.3749	1	0.329893	0		loss_9p	0.5	0.5	0.5	0.5	0.5	0.5	0.5	0.5	0.5	0.938225	0.5	0.938225	0.5	0.5	0.5	0.938225	0.5	0.5	0.5	0.725299	0.5	0.5
RB1	0.023753		HNSC-BA-4074	HEATR4	FALSE	0.5	0.9	0	0.460731	0.035815	0.0193438	0.944841	FALSE	diploid	26.6687	61.3749	18.3241	3.68572	41.6686	32.2272	28.7642	61.3749	1	0.329893	0		gain_8q	0.5	0.5	0.5	0.5	0.5	0.5	0.5	0.5	0.5	0.938225	0.5	0.938225	0.5	0.5	0.5	0.938225	0.5	0.5	0.5	0.725299	0.5	0.5
ING1	0.00475059		HNSC-BA-4074	E2F4	TRUE	0.5	0.9	0	0.460731	0.035815	0.0193438	0.944841	FALSE	diploid	26.6687	61.3749	18.3241	3.68572	41.6686	32.2272	28.7642	61.3749	1	0.329893	0		loss_3p	0.5	0.5	0.5	0.5	0.5	0.5	0.5	0.5	0.5	0.938225	0.5	0.938225	0.5	0.5	0.5	0.938225	0.5	0.5	0.5	0.725299	0.5	0.5
BCL6	0.00950119		HNSC-BA-4074	KDM2A	FALSE	1	1	1	0.460731	0.035815	0.0193438	0.944841	FALSE	diploid	26.6687	61.3749	18.3241	3.68572	41.6686	32.2272	28.7642	61.3749	1	0.329893	0		gain_9p	0.5	0.5	0.5	0.5	0.5	0.5	0.5	0.5	0.5	0.5	0.5	0.5	0.5	0.5	0.5	0.5	0.5	0.5	0.5	0.5	0.5	0.5
TXNDC8	0.0023753		HNSC-BA-4074	DPH7	FALSE	0.5	0.9	0	0.460731	0.035815	0.0193438	0.944841	FALSE	diploid	26.6687	61.3749	18.3241	3.68572	41.6686	32.2272	28.7642	61.3749	1	0.329893	0		FAT1	0.5	0.5	0.5	0.5	0.5	0.5	0.5	0.5	0.5	0.5	0.5	0.5	0.5	0.5	0.5	0.5	0.5	0.5	0.5	0.5	0.5	0.5
CBL	0.00712589		HNSC-BA-4074	ADD1	TRUE	0.5	0.9	0	0.460731	0.035815	0.0193438	0.944841	FALSE	diploid	26.6687	61.3749	18.3241	3.68572	41.6686	32.2272	28.7642	61.3749	1	0.329893	0		loss_6p	0.5	0.5	0.5	0.5	0.5	0.5	0.5	0.5	0.5	0.5	0.5	0.5	0.5	0.5	0.5	0.5	0.5	0.5	0.5	0.5	0.5	0.5
ACVR2B	0.0023753		HNSC-BA-4074	XPR1	TRUE	0.5	0.9	0	0.460731	0.035815	0.0193438	0.944841	FALSE	diploid	26.6687	61.3749	18.3241	3.68572	41.6686	32.2272	28.7642	61.3749	1	0.329893	0		gain_5p	0.5	0.5	0.5	0.5	0.5	0.5	0.5	0.5	0.5	0.5	0.5	0.5	0.5	0.5	0.5	0.5	0.5	0.5	0.5	0.5	0.5	0.5
PDSS2	0.00475059		HNSC-BA-4074	ARHGAP29	FALSE	0.5	0.9	0	0.460731	0.035815	0.0193438	0.944841	FALSE	diploid	26.6687	61.3749	18.3241	3.68572	41.6686	32.2272	28.7642	61.3749	1	0.329893	0		loss_8p	0.5	0.5	0.5	0.5	0.5	0.5	0.5	0.5	0.5	0.938225	0.5	0.938225	0.5	0.5	0.5	0.938225	0.5	0.5	0.5	0.725299	0.5	0.5
SGK1	0.00950119		HNSC-BA-4074	ZMYM2	TRUE	0.5	0.9	0	0.460731	0.035815	0.0193438	0.944841	FALSE	diploid	26.6687	61.3749	18.3241	3.68572	41.6686	32.2272	28.7642	61.3749	1	0.329893	0		TP53	0.5	0.5	0.5	0.5	0.5	0.5	0.5	0.5	0.5	0.5	0.5	0.5	0.5	0.5	0.5	0.5	0.5	0.5	0.5	0.5	0.5	0.5
MAP4K3	0.00712589		HNSC-BA-4074	OR10X1	TRUE	0.5	0.9	0	0.460731	0.035815	0.0193438	0.944841	FALSE	diploid	26.6687	61.3749	18.3241	3.68572	41.6686	32.2272	28.7642	61.3749	1	0.329893	0		loss_18q	0.0617747	0.0617747	0.0617747	0.5	0.5	0.5	0.5	0.0617747	0.5	0.5	0.5	0.5	0.0617747	0.5	0.0617747	0.5	0.5	0.5	0.0617747	0.287074	0.0617747	0.5
TCF7L2	0.0023753		HNSC-BA-4074	ACSBG2	TRUE	1	1	1	0.460731	0.035815	0.0193438	0.944841	FALSE	diploid	26.6687	61.3749	18.3241	3.68572	41.6686	32.2272	28.7642	61.3749	1	0.329893	0		loss_10p	0.5	0.5	0.5	0.5	0.5	0.5	0.5	0.5	0.5	0.5	0.5	0.5	0.5	0.5	0.5	0.5	0.5	0.5	0.5	0.5	0.5	0.5
STK11	0.00475059		HNSC-BA-4074	TOR1AIP2	FALSE	1	1	1	0.460731	0.035815	0.0193438	0.944841	FALSE	diploid	26.6687	61.3749	18.3241	3.68572	41.6686	32.2272	28.7642	61.3749	1	0.329893	0		loss_11q	0.0617747	0.0617747	0.0617747	0.5	0.5	0.5	0.5	0.0617747	0.5	0.5	0.5	0.5	0.0617747	0.5	0.0617747	0.5	0.5	0.5	0.0617747	0.287074	0.0617747	0.5
EZH1	0.00712589		HNSC-BA-4074	PRPF40B	TRUE	1	1	1	0.460731	0.035815	0.0193438	0.944841	FALSE	diploid	26.6687	61.3749	18.3241	3.68572	41.6686	32.2272	28.7642	61.3749	1	0.329893	0		loss_17p	0.5	0.5	0.5	0.5	0.5	0.5	0.5	0.5	0.5	0.938225	0.5	0.938225	0.5	0.5	0.5	0.938225	0.5	0.5	0.5	0.725299	0.5	0.5
SOX17	0.00475059		HNSC-BA-4074	CDH1	TRUE	1	1	1	0.460731	0.035815	0.0193438	0.944841	FALSE	diploid	26.6687	61.3749	18.3241	3.68572	41.6686	32.2272	28.7642	61.3749	1	0.329893	0		gain_17p	0.5	0.5	0.5	0.5	0.5	0.5	0.5	0.5	0.5	0.5	0.5	0.5	0.5	0.5	0.5	0.5	0.5	0.5	0.5	0.5	0.5	0.5
CDK4	0.0118765		HNSC-BA-4074	GCLC	FALSE	0.5	0.9	0	0.460731	0.035815	0.0193438	0.944841	FALSE	diploid	26.6687	61.3749	18.3241	3.68572	41.6686	32.2272	28.7642	61.3749	1	0.329893	0		loss_9q	0.5	0.5	0.5	0.5	0.5	0.5	0.5	0.5	0.5	0.938225	0.5	0.938225	0.5	0.5	0.5	0.938225	0.5	0.5	0.5	0.725299	0.5	0.5
SOS1	0.0118765		HNSC-BA-4074	LPHN2	TRUE	1	1	1	0.460731	0.035815	0.0193438	0.944841	FALSE	diploid	26.6687	61.3749	18.3241	3.68572	41.6686	32.2272	28.7642	61.3749	1	0.329893	0		loss_4p	0.0617747	0.0617747	0.0617747	0.5	0.5	0.5	0.5	0.0617747	0.5	0.5	0.5	0.5	0.0617747	0.5	0.0617747	0.5	0.5	0.5	0.0617747	0.287074	0.0617747	0.5
HIST1H4E	0.0118765		HNSC-BA-4074	CDH10	TRUE	1	1	1	0.460731	0.035815	0.0193438	0.944841	FALSE	diploid	26.6687	61.3749	18.3241	3.68572	41.6686	32.2272	28.7642	61.3749	1	0.329893	0		CREBBP	0.5	0.5	0.5	0.5	0.5	0.5	0.5	0.5	0.5	0.5	0.5	0.5	0.5	0.5	0.5	0.5	0.5	0.5	0.5	0.5	0.5	0.5
HSP90AB1	0.0118765		HNSC-BA-4074	PAPOLB	FALSE	0.36	0.71	0	0.460731	0.035815	0.0193438	0.944841	FALSE	diploid	26.6687	61.3749	18.3241	3.68572	41.6686	32.2272	28.7642	61.3749	1	0.329893	0		loss_15q	0.5	0.5	0.5	0.5	0.5	0.5	0.5	0.5	0.5	0.5	0.5	0.5	0.5	0.5	0.5	0.5	0.5	0.5	0.5	0.5	0.5	0.5
RPS15	0.0023753		HNSC-BA-4074	ZC3H7B	TRUE	0.5	0.9	0	0.460731	0.035815	0.0193438	0.944841	FALSE	diploid	26.6687	61.3749	18.3241	3.68572	41.6686	32.2272	28.7642	61.3749	1	0.329893	0		loss_5q	0.5	0.5	0.5	0.5	0.5	0.5	0.5	0.5	0.5	0.938225	0.5	0.938225	0.5	0.5	0.5	0.938225	0.5	0.5	0.5	0.725299	0.5	0.5
ACO1	0.0166271		HNSC-BA-4074	TRPM2	TRUE	0.5	0.9	0	0.460731	0.035815	0.0193438	0.944841	FALSE	diploid	26.6687	61.3749	18.3241	3.68572	41.6686	32.2272	28.7642	61.3749	1	0.329893	0		KMT2D	0.274701	0.274701	0.274701	0.5	0.5	0.5	0.5	0.274701	0.5	0.712926	0.5	0.712926	0.274701	0.5	0.274701	0.712926	0.5	0.5	0.274701	0.5	0.274701	0.5
ITGB7	0.0023753		HNSC-BA-4074	LRRC27	TRUE	0.5	0.9	0	0.460731	0.035815	0.0193438	0.944841	FALSE	diploid	26.6687	61.3749	18.3241	3.68572	41.6686	32.2272	28.7642	61.3749	1	0.329893	0		loss_13q	0.5	0.5	0.5	0.5	0.5	0.5	0.5	0.5	0.5	0.938225	0.5	0.938225	0.5	0.5	0.5	0.938225	0.5	0.5	0.5	0.725299	0.5	0.5
RXRA	0.0118765		HNSC-BA-4074	NETO1	TRUE	1	1	1	0.460731	0.035815	0.0193438	0.944841	FALSE	diploid	26.6687	61.3749	18.3241	3.68572	41.6686	32.2272	28.7642	61.3749	1	0.329893	0		EP300	0.5	0.5	0.5	0.5	0.5	0.5	0.5	0.5	0.5	0.5	0.5	0.5	0.5	0.5	0.5	0.5	0.5	0.5	0.5	0.5	0.5	0.5
FLT3	0.0142518		HNSC-BA-4074	PODNL1	TRUE	1	1	1	0.460731	0.035815	0.0193438	0.944841	FALSE	diploid	26.6687	61.3749	18.3241	3.68572	41.6686	32.2272	28.7642	61.3749	1	0.329893	0		loss_21q	0.5	0.5	0.5	0.5	0.5	0.5	0.5	0.5	0.5	0.5	0.5	0.5	0.5	0.5	0.5	0.5	0.5	0.5	0.5	0.5	0.5	0.5
HIST1H1E	0.00712589		HNSC-BA-4074	EARS2	TRUE	0.5	0.9	0	0.460731	0.035815	0.0193438	0.944841	FALSE	diploid	26.6687	61.3749	18.3241	3.68572	41.6686	32.2272	28.7642	61.3749	1	0.329893	0		NOTCH1	0.385541	0.385541	0.385541	0.5	0.5	0.5	0.5	0.385541	0.5	0.823766	0.5	0.823766	0.385541	0.5	0.385541	0.823766	0.5	0.5	0.385541	0.61084	0.385541	0.5
U2AF1	0.0118765		HNSC-BA-4074	WDR12	TRUE	0.5	0.9	0	0.460731	0.035815	0.0193438	0.944841	FALSE	diploid	26.6687	61.3749	18.3241	3.68572	41.6686	32.2272	28.7642	61.3749	1	0.329893	0		gain_9q	0.5	0.5	0.5	0.5	0.5	0.5	0.5	0.5	0.5	0.938225	0.5	0.938225	0.5	0.5	0.5	0.938225	0.5	0.5	0.5	0.725299	0.5	0.5
MYB	0.00712589		HNSC-BA-4074	UGT1A1	TRUE	1	1	1	0.460731	0.035815	0.0193438	0.944841	FALSE	diploid	26.6687	61.3749	18.3241	3.68572	41.6686	32.2272	28.7642	61.3749	1	0.329893	0		loss_11p	0.5	0.5	0.5	0.5	0.5	0.5	0.5	0.5	0.5	0.5	0.5	0.5	0.5	0.5	0.5	0.5	0.5	0.5	0.5	0.5	0.5	0.5
SLC1A3	0.0023753		HNSC-BA-4074	ECM1	TRUE	0.5	0.9	0	0.460731	0.035815	0.0193438	0.944841	FALSE	diploid	26.6687	61.3749	18.3241	3.68572	41.6686	32.2272	28.7642	61.3749	1	0.329893	0		loss_4q	0.5	0.5	0.5	0.5	0.5	0.5	0.5	0.5	0.5	0.5	0.5	0.5	0.5	0.5	0.5	0.5	0.5	0.5	0.5	0.5	0.5	0.5
NRAS	0.0023753		HNSC-BA-4074	GPR115	TRUE	0.5	0.9	0	0.460731	0.035815	0.0193438	0.944841	FALSE	diploid	26.6687	61.3749	18.3241	3.68572	41.6686	32.2272	28.7642	61.3749	1	0.329893	0		gain_3q	0.5	0.5	0.5	0.5	0.5	0.5	0.5	0.5	0.5	0.5	0.5	0.5	0.5	0.5	0.5	0.5	0.5	0.5	0.5	0.5	0.5	0.5
CD1D	0.00950119		HNSC-BA-4074	LTBR	FALSE	0.5	0.9	0	0.460731	0.035815	0.0193438	0.944841	FALSE	diploid	26.6687	61.3749	18.3241	3.68572	41.6686	32.2272	28.7642	61.3749	1	0.329893	0		CDKN2A	0.5	0.5	0.5	0.5	0.5	0.5	0.5	0.5	0.5	0.5	0.5	0.5	0.5	0.5	0.5	0.5	0.5	0.5	0.5	0.5	0.5	0.5
DIS3	0.0118765		HNSC-BA-4074	AE000661.37	TRUE	1	1	1	0.460731	0.035815	0.0193438	0.944841	FALSE	diploid	26.6687	61.3749	18.3241	3.68572	41.6686	32.2272	28.7642	61.3749	1	0.329893	0		PIK3CA	0.499992	0.499992	0.499992	0.5	0.5	0.5	0.5	0.499992	0.5	0.938217	0.5	0.938217	0.499992	0.5	0.499992	0.938217	0.5	0.5	0.499992	0.725291	0.499992	0.5
SLC4A5	0.0142518		HNSC-BA-4074	ARHGAP17	TRUE	1	1	1	0.460731	0.035815	0.0193438	0.944841	FALSE	diploid	26.6687	61.3749	18.3241	3.68572	41.6686	32.2272	28.7642	61.3749	1	0.329893	0		CASP8	0.5	0.5	0.5	0.5	0.5	0.5	0.5	0.5	0.5	0.5	0.5	0.5	0.5	0.5	0.5	0.5	0.5	0.5	0.5	0.5	0.5	0.5
CNKSR1	0.00950119		HNSC-BA-4074	STX8	TRUE	0.5	0.9	0	0.460731	0.035815	0.0193438	0.944841	FALSE	diploid	26.6687	61.3749	18.3241	3.68572	41.6686	32.2272	28.7642	61.3749	1	0.329893	0		HLA-A	0.5	0.5	0.5	0.5	0.5	0.5	0.5	0.5	0.5	0.5	0.5	0.5	0.5	0.5	0.5	0.5	0.5	0.5	0.5	0.5	0.5	0.5
KLHL8	0.0023753		HNSC-BA-4074	CNTROB	TRUE	0.5	0.9	0	0.460731	0.035815	0.0193438	0.944841	FALSE	diploid	26.6687	61.3749	18.3241	3.68572	41.6686	32.2272	28.7642	61.3749	1	0.329893	0		NSD1	0.5	0.5	0.5	0.5	0.5	0.5	0.5	0.5	0.5	0.5	0.5	0.5	0.5	0.5	0.5	0.5	0.5	0.5	0.5	0.5	0.5	0.5
NUP210L	0.00950119		HNSC-BA-4074	BEND5	FALSE	1	1	1	0.460731	0.035815	0.0193438	0.944841	FALSE	diploid	26.6687	61.3749	18.3241	3.68572	41.6686	32.2272	28.7642	61.3749	1	0.329893	0		HRAS	0.5	0.5	0.5	0.5	0.5	0.5	0.5	0.5	0.5	0.5	0.5	0.5	0.5	0.5	0.5	0.5	0.5	0.5	0.5	0.5	0.5	0.5
CBLB	0.0118765		HNSC-BA-4074	PDZD2	FALSE	1	1	1	0.460731	0.035815	0.0193438	0.944841	FALSE	diploid	26.6687	61.3749	18.3241	3.68572	41.6686	32.2272	28.7642	61.3749	1	0.329893	0		KMT2C	0.5	0.5	0.5	0.5	0.5	0.5	0.5	0.5	0.5	0.5	0.5	0.5	0.5	0.5	0.5	0.5	0.5	0.5	0.5	0.5	0.5	0.5
homdel_PTEN	0.00950119		HNSC-BA-4074	HJURP	FALSE	0.5	0.9	0	0.460731	0.035815	0.0193438	0.944841	FALSE	diploid	26.6687	61.3749	18.3241	3.68572	41.6686	32.2272	28.7642	61.3749	1	0.329893	0		FBXW7	0.5	0.5	0.5	0.5	0.5	0.5	0.5	0.5	0.5	0.5	0.5	0.5	0.5	0.5	0.5	0.5	0.5	0.5	0.5	0.5	0.5	0.5
SMC3	0.0142518		HNSC-BA-4074	NOTCH2NL	TRUE	1	1	1	0.460731	0.035815	0.0193438	0.944841	FALSE	diploid	26.6687	61.3749	18.3241	3.68572	41.6686	32.2272	28.7642	61.3749	1	0.329893	0		NFE2L2	0.5	0.5	0.5	0.5	0.5	0.5	0.5	0.5	0.5	0.5	0.5	0.5	0.5	0.5	0.5	0.5	0.5	0.5	0.5	0.5	0.5	0.5
ERCC2	0.00950119		HNSC-BA-4074	SPEG	FALSE	0.5	0.9	0	0.460731	0.035815	0.0193438	0.944841	FALSE	diploid	26.6687	61.3749	18.3241	3.68572	41.6686	32.2272	28.7642	61.3749	1	0.329893	0		SPEN	0.5	0.5	0.5	0.5	0.5	0.5	0.5	0.5	0.5	0.5	0.5	0.5	0.5	0.5	0.5	0.5	0.5	0.5	0.5	0.5	0.5	0.5
EIF2S2	0.0118765		HNSC-BA-4074	FAM90A1	TRUE	0.5	0.9	0	0.460731	0.035815	0.0193438	0.944841	FALSE	diploid	26.6687	61.3749	18.3241	3.68572	41.6686	32.2272	28.7642	61.3749	1	0.329893	0		loss_14q	0.5	0.5	0.5	0.5	0.5	0.5	0.5	0.5	0.5	0.5	0.5	0.5	0.5	0.5	0.5	0.5	0.5	0.5	0.5	0.5	0.5	0.5
FGFR2	0.00712589		HNSC-BA-4074	METRNL	FALSE	0.5	0.9	0	0.460731	0.035815	0.0193438	0.944841	FALSE	diploid	26.6687	61.3749	18.3241	3.68572	41.6686	32.2272	28.7642	61.3749	1	0.329893	0		loss_8q	0.5	0.5	0.5	0.5	0.5	0.5	0.5	0.5	0.5	0.5	0.5	0.5	0.5	0.5	0.5	0.5	0.5	0.5	0.5	0.5	0.5	0.5
ZRANB3	0.00950119		HNSC-BA-4074	DNAJB2	FALSE	1	1	1	0.460731	0.035815	0.0193438	0.944841	FALSE	diploid	26.6687	61.3749	18.3241	3.68572	41.6686	32.2272	28.7642	61.3749	1	0.329893	0		homdel_CDKN2A	0.5	0.5	0.5	0.5	0.5	0.5	0.5	0.5	0.5	0.5	0.5	0.5	0.5	0.5	0.5	0.5	0.5	0.5	0.5	0.5	0.5	0.5
MET	0.00712589		HNSC-BA-4074	ZNF236	TRUE	1	1	1	0.460731	0.035815	0.0193438	0.944841	FALSE	diploid	26.6687	61.3749	18.3241	3.68572	41.6686	32.2272	28.7642	61.3749	1	0.329893	0		WGD	0.5	0.5	0.5	0.5	0.5	0.5	0.5	0.5	0.5	0.5	0.5	0.5	0.5	0.5	0.5	0.5	0.5	0.5	0.5	0.5	0.5	0.5
AKT1	0.0023753		HNSC-BA-4074	NUP88	FALSE	0.5	0.9	0	0.460731	0.035815	0.0193438	0.944841	FALSE	diploid	26.6687	61.3749	18.3241	3.68572	41.6686	32.2272	28.7642	61.3749	1	0.329893	0		WGT	0.149046	0.149046	0.149046	0.5	0.5	0.5	0.5	0.149046	0.5	0.846296	0.5	0.846296	0.149046	0.5	0.149046	0.846296	0.5	0.5	0.149046	0.507153	0.149046	0.5
TIMM17A	0.0023753		HNSC-BA-4074	DCST2	TRUE	0.5	0.9	0	0.460731	0.035815	0.0193438	0.944841	FALSE	diploid	26.6687	61.3749	18.3241	3.68572	41.6686	32.2272	28.7642	61.3749	1	0.329893	0
TSHR	0.00950119		HNSC-BA-4074	TNFAIP6	TRUE	0.5	0.9	0	0.460731	0.035815	0.0193438	0.944841	FALSE	diploid	26.6687	61.3749	18.3241	3.68572	41.6686	32.2272	28.7642	61.3749	1	0.329893	0		HNSC-BA-5151	loss_9p	gain_8q	loss_3p	gain_9p	FAT1	loss_6p	gain_5p	loss_8p	TP53	loss_18q	loss_10p	loss_11q	loss_17p	gain_17p	loss_9q	loss_4p	CREBBP	loss_15q	loss_5q	KMT2D	loss_13q	EP300
FGFR3	0.00712589		HNSC-BA-4074	VPS13D	TRUE	0.5	0.9	0	0.460731	0.035815	0.0193438	0.944841	FALSE	diploid	26.6687	61.3749	18.3241	3.68572	41.6686	32.2272	28.7642	61.3749	1	0.329893	0		loss_9p	0.5	0.5	0.5	0.5	0.5	0.5	0.5	0.5	0.5	0.5	0.5	0.5	0.5	0.5	0.5	0.5	0.5	0.5	0.5	0.5	0.5	0.5
MYCN	0.00475059		HNSC-BA-4074	MDN1	FALSE	0.5	0.9	0	0.460731	0.035815	0.0193438	0.944841	FALSE	diploid	26.6687	61.3749	18.3241	3.68572	41.6686	32.2272	28.7642	61.3749	1	0.329893	0		gain_8q	0.5	0.5	0.5	0.5	0.5	0.5	0.5	0.5	0.5	0.5	0.5	0.5	0.5	0.611006	0.5	0.5	0.5	0.5	0.5	0.5	0.5	0.5
TAP1	0.0118765		HNSC-BA-4074	RAP1GDS1	TRUE	0.5	0.9	0	0.460731	0.035815	0.0193438	0.944841	FALSE	diploid	26.6687	61.3749	18.3241	3.68572	41.6686	32.2272	28.7642	61.3749	1	0.329893	0		loss_3p	0.5	0.5	0.5	0.5	0.5	0.5	0.5	0.5	0.5	0.5	0.5	0.5	0.5	0.5	0.5	0.5	0.5	0.5	0.5	0.5	0.5	0.5
MEN1	0.00712589		HNSC-BA-4074	ZNF578	TRUE	1	1	1	0.460731	0.035815	0.0193438	0.944841	FALSE	diploid	26.6687	61.3749	18.3241	3.68572	41.6686	32.2272	28.7642	61.3749	1	0.329893	0		gain_9p	0.5	0.5	0.5	0.5	0.5	0.5	0.5	0.5	0.5	0.5	0.5	0.5	0.5	0.5	0.5	0.5	0.5	0.5	0.5	0.5	0.5	0.5
SRSF2	0.00950119		HNSC-BA-4074	MAPK8IP3	TRUE	0.5	0.9	0	0.460731	0.035815	0.0193438	0.944841	FALSE	diploid	26.6687	61.3749	18.3241	3.68572	41.6686	32.2272	28.7642	61.3749	1	0.329893	0		FAT1	0.5	0.5	0.5	0.5	0.5	0.5	0.5	0.5	0.5	0.5	0.5	0.5	0.5	0.5	0.5	0.5	0.5	0.5	0.5	0.5	0.5	0.5
RUNX1	0.00712589		HNSC-BA-4074	LL22NC03-80A10.6	TRUE	1	1	1	0.460731	0.035815	0.0193438	0.944841	FALSE	diploid	26.6687	61.3749	18.3241	3.68572	41.6686	32.2272	28.7642	61.3749	1	0.329893	0		loss_6p	0.5	0.5	0.5	0.5	0.5	0.5	0.5	0.5	0.5	0.5	0.5	0.5	0.5	0.611006	0.5	0.5	0.5	0.5	0.5	0.5	0.5	0.5
B2M	0.00950119		HNSC-BA-4074	PTEN	TRUE	0.5	0.9	0	0.460731	0.035815	0.0193438	0.944841	FALSE	diploid	26.6687	61.3749	18.3241	3.68572	41.6686	32.2272	28.7642	61.3749	1	0.329893	0		gain_5p	0.5	0.5	0.5	0.5	0.5	0.5	0.5	0.5	0.5	0.5	0.5	0.5	0.5	0.5	0.5	0.5	0.5	0.5	0.5	0.5	0.5	0.5
ELF3	0.00475059		HNSC-BA-4074	ACOT8	FALSE	0.5	0.9	0	0.460731	0.035815	0.0193438	0.944841	FALSE	diploid	26.6687	61.3749	18.3241	3.68572	41.6686	32.2272	28.7642	61.3749	1	0.329893	0		loss_8p	0.5	0.5	0.5	0.5	0.5	0.5	0.5	0.5	0.5	0.5	0.5	0.5	0.5	0.5	0.5	0.5	0.5	0.5	0.5	0.5	0.5	0.5
MPL	0.00475059		HNSC-BA-4074	NLRP12	FALSE	0.5	0.9	0	0.460731	0.035815	0.0193438	0.944841	FALSE	diploid	26.6687	61.3749	18.3241	3.68572	41.6686	32.2272	28.7642	61.3749	1	0.329893	0		TP53	0.5	0.5	0.5	0.5	0.5	0.5	0.5	0.5	0.5	0.5	0.5	0.5	0.5	0.611006	0.5	0.5	0.5	0.5	0.5	0.5	0.5	0.5
ADNP	0.00950119		HNSC-BA-4074	AC008103.5	TRUE	1	1	1	0.460731	0.035815	0.0193438	0.944841	FALSE	diploid	26.6687	61.3749	18.3241	3.68572	41.6686	32.2272	28.7642	61.3749	1	0.329893	0		loss_18q	0.5	0.5	0.5	0.5	0.5	0.5	0.5	0.5	0.5	0.5	0.5	0.5	0.5	0.5	0.5	0.5	0.5	0.5	0.5	0.5	0.5	0.5
PDAP1	0.00712589		HNSC-BA-4074	MFHAS1	TRUE	0.5	0.9	0	0.460731	0.035815	0.0193438	0.944841	FALSE	diploid	26.6687	61.3749	18.3241	3.68572	41.6686	32.2272	28.7642	61.3749	1	0.329893	0		loss_10p	0.5	0.5	0.5	0.5	0.5	0.5	0.5	0.5	0.5	0.5	0.5	0.5	0.5	0.5	0.5	0.5	0.5	0.5	0.5	0.5	0.5	0.5
PTPN11	0.00475059		HNSC-BA-4074	KLHL31	TRUE	0.5	0.9	0	0.460731	0.035815	0.0193438	0.944841	FALSE	diploid	26.6687	61.3749	18.3241	3.68572	41.6686	32.2272	28.7642	61.3749	1	0.329893	0		loss_11q	0.5	0.5	0.5	0.5	0.5	0.5	0.5	0.5	0.5	0.5	0.5	0.5	0.5	0.5	0.5	0.5	0.5	0.5	0.5	0.5	0.5	0.5
MSH6	0.00712589		HNSC-BA-4074	HIVEP1	TRUE	1	1	1	0.460731	0.035815	0.0193438	0.944841	FALSE	diploid	26.6687	61.3749	18.3241	3.68572	41.6686	32.2272	28.7642	61.3749	1	0.329893	0		loss_17p	0.5	0.5	0.5	0.5	0.5	0.5	0.5	0.5	0.5	0.5	0.5	0.5	0.5	0.611006	0.5	0.5	0.5	0.5	0.5	0.5	0.5	0.5
TTLL9	0.00475059		HNSC-BA-4074	PHF23	TRUE	0.5	0.9	0	0.460731	0.035815	0.0193438	0.944841	FALSE	diploid	26.6687	61.3749	18.3241	3.68572	41.6686	32.2272	28.7642	61.3749	1	0.329893	0		gain_17p	0.5	0.388994	0.5	0.5	0.5	0.388994	0.5	0.5	0.388994	0.5	0.5	0.5	0.388994	0.5	0.5	0.388994	0.5	0.5	0.5	0.5	0.5	0.5
IRF4	0.00712589		HNSC-BA-4074	DDX55	FALSE	1	1	1	0.460731	0.035815	0.0193438	0.944841	FALSE	diploid	26.6687	61.3749	18.3241	3.68572	41.6686	32.2272	28.7642	61.3749	1	0.329893	0		loss_9q	0.5	0.5	0.5	0.5	0.5	0.5	0.5	0.5	0.5	0.5	0.5	0.5	0.5	0.5	0.5	0.5	0.5	0.5	0.5	0.5	0.5	0.5
OTUD7A	0.00950119		HNSC-BA-4074	MUC5AC	FALSE	0.5	0.9	0	0.460731	0.035815	0.0193438	0.944841	FALSE	diploid	26.6687	61.3749	18.3241	3.68572	41.6686	32.2272	28.7642	61.3749	1	0.329893	0		loss_4p	0.5	0.5	0.5	0.5	0.5	0.5	0.5	0.5	0.5	0.5	0.5	0.5	0.5	0.611006	0.5	0.5	0.5	0.5	0.5	0.5	0.5	0.5
TBL1XR1	0.00475059		HNSC-BA-4074	PIGN	FALSE	1	1	1	0.460731	0.035815	0.0193438	0.944841	FALSE	diploid	26.6687	61.3749	18.3241	3.68572	41.6686	32.2272	28.7642	61.3749	1	0.329893	0		CREBBP	0.5	0.5	0.5	0.5	0.5	0.5	0.5	0.5	0.5	0.5	0.5	0.5	0.5	0.5	0.5	0.5	0.5	0.5	0.5	0.5	0.5	0.5
GNA13	0.00475059		HNSC-BA-4074	TRAF3IP2	TRUE	0.5	0.9	0	0.460731	0.035815	0.0193438	0.944841	FALSE	diploid	26.6687	61.3749	18.3241	3.68572	41.6686	32.2272	28.7642	61.3749	1	0.329893	0		loss_15q	0.5	0.5	0.5	0.5	0.5	0.5	0.5	0.5	0.5	0.5	0.5	0.5	0.5	0.5	0.5	0.5	0.5	0.5	0.5	0.5	0.5	0.5
GNA11	0.00475059		HNSC-BA-4074	SZT2	TRUE	0.5	0.9	0	0.460731	0.035815	0.0193438	0.944841	FALSE	diploid	26.6687	61.3749	18.3241	3.68572	41.6686	32.2272	28.7642	61.3749	1	0.329893	0		loss_5q	0.5	0.5	0.5	0.5	0.5	0.5	0.5	0.5	0.5	0.5	0.5	0.5	0.5	0.5	0.5	0.5	0.5	0.5	0.5	0.5	0.5	0.5
CBLC	0.0023753		HNSC-BA-4074	FIZ1	TRUE	0.5	0.9	0	0.460731	0.035815	0.0193438	0.944841	FALSE	diploid	26.6687	61.3749	18.3241	3.68572	41.6686	32.2272	28.7642	61.3749	1	0.329893	0		KMT2D	0.5	0.5	0.5	0.5	0.5	0.5	0.5	0.5	0.5	0.5	0.5	0.5	0.5	0.5	0.5	0.5	0.5	0.5	0.5	0.5	0.5	0.5
SUFU	0.00475059		HNSC-BA-4074	TBXA2R	TRUE	0.5	0.9	0	0.460731	0.035815	0.0193438	0.944841	FALSE	diploid	26.6687	61.3749	18.3241	3.68572	41.6686	32.2272	28.7642	61.3749	1	0.329893	0		loss_13q	0.5	0.5	0.5	0.5	0.5	0.5	0.5	0.5	0.5	0.5	0.5	0.5	0.5	0.5	0.5	0.5	0.5	0.5	0.5	0.5	0.5	0.5
TSC1	0.00475059		HNSC-BA-4074	RP11-81H3.2	TRUE	0.5	0.9	0	0.460731	0.035815	0.0193438	0.944841	FALSE	diploid	26.6687	61.3749	18.3241	3.68572	41.6686	32.2272	28.7642	61.3749	1	0.329893	0		EP300	0.5	0.5	0.5	0.5	0.5	0.5	0.5	0.5	0.5	0.5	0.5	0.5	0.5	0.5	0.5	0.5	0.5	0.5	0.5	0.5	0.5	0.5
TNFRSF14	0.0023753		HNSC-BA-4074	LINC00505	FALSE	0.5	0.9	0	0.460731	0.035815	0.0193438	0.944841	FALSE	diploid	26.6687	61.3749	18.3241	3.68572	41.6686	32.2272	28.7642	61.3749	1	0.329893	0		loss_21q	0.5	0.5	0.5	0.5	0.5	0.5	0.5	0.5	0.5	0.5	0.5	0.5	0.5	0.5	0.5	0.5	0.5	0.5	0.5	0.5	0.5	0.5
FOXQ1	0.0023753		HNSC-BA-4074	FBXO8	TRUE	1	1	1	0.460731	0.035815	0.0193438	0.944841	FALSE	diploid	26.6687	61.3749	18.3241	3.68572	41.6686	32.2272	28.7642	61.3749	1	0.329893	0		NOTCH1	0.5	0.5	0.5	0.5	0.5	0.5	0.5	0.5	0.5	0.5	0.5	0.5	0.5	0.5	0.5	0.5	0.5	0.5	0.5	0.5	0.5	0.5
GATA2	0.0023753		HNSC-BA-4074	8:108509841:G:A	FALSE	0.5	0.9	0	0.460731	0.035815	0.0193438	0.944841	FALSE	diploid	26.6687	61.3749	18.3241	3.68572	41.6686	32.2272	28.7642	61.3749	1	0.329893	0		gain_9q	0.5	0.5	0.5	0.5	0.5	0.5	0.5	0.5	0.5	0.5	0.5	0.5	0.5	0.5	0.5	0.5	0.5	0.5	0.5	0.5	0.5	0.5
NPM1	0.0023753		HNSC-BA-4074	PCDP1	FALSE	0.5	0.9	0	0.460731	0.035815	0.0193438	0.944841	FALSE	diploid	26.6687	61.3749	18.3241	3.68572	41.6686	32.2272	28.7642	61.3749	1	0.329893	0		loss_11p	0.5	0.5	0.5	0.5	0.5	0.5	0.5	0.5	0.5	0.5	0.5	0.5	0.5	0.5	0.5	0.5	0.5	0.5	0.5	0.5	0.5	0.5
GOT1	0.0023753		HNSC-BA-4074	DIO1	FALSE	0.5	0.9	0	0.460731	0.035815	0.0193438	0.944841	FALSE	diploid	26.6687	61.3749	18.3241	3.68572	41.6686	32.2272	28.7642	61.3749	1	0.329893	0		loss_4q	0.5	0.5	0.5	0.5	0.5	0.5	0.5	0.5	0.5	0.5	0.5	0.5	0.5	0.5	0.5	0.5	0.5	0.5	0.5	0.5	0.5	0.5
RSBN1L	0.0023753		HNSC-BA-4074	CSPP1	TRUE	0.5	0.9	0	0.460731	0.035815	0.0193438	0.944841	FALSE	diploid	26.6687	61.3749	18.3241	3.68572	41.6686	32.2272	28.7642	61.3749	1	0.329893	0		gain_3q	0.5	0.480585	0.5	0.5	0.5	0.480585	0.5	0.5	0.480585	0.5	0.5	0.5	0.480585	0.617552	0.5	0.480585	0.5	0.5	0.5	0.5	0.5	0.5
SIRT4	0.0023753		HNSC-BA-4074	TUBA1B	FALSE	0.5	0.9	0	0.460731	0.035815	0.0193438	0.944841	FALSE	diploid	26.6687	61.3749	18.3241	3.68572	41.6686	32.2272	28.7642	61.3749	1	0.329893	0		CDKN2A	0.5	0.5	0.5	0.5	0.5	0.5	0.5	0.5	0.5	0.5	0.5	0.5	0.5	0.5	0.5	0.5	0.5	0.5	0.5	0.5	0.5	0.5
ATP5B	0.0023753		HNSC-BA-4074	TBC1D8	TRUE	0.5	0.9	0	0.460731	0.035815	0.0193438	0.944841	FALSE	diploid	26.6687	61.3749	18.3241	3.68572	41.6686	32.2272	28.7642	61.3749	1	0.329893	0		PIK3CA	0.5	0.5	0.5	0.5	0.5	0.5	0.5	0.5	0.5	0.5	0.5	0.5	0.5	0.5	0.5	0.5	0.5	0.5	0.5	0.5	0.5	0.5
APOL2	0.0023753		HNSC-BA-4074	RASGRP1	TRUE	0.5	0.9	0	0.460731	0.035815	0.0193438	0.944841	FALSE	diploid	26.6687	61.3749	18.3241	3.68572	41.6686	32.2272	28.7642	61.3749	1	0.329893	0		CASP8	0.5	0.348923	0.5	0.5	0.5	0.348923	0.5	0.5	0.348923	0.5	0.5	0.5	0.348923	0.459872	0.5	0.348923	0.5	0.5	0.5	0.5	0.5	0.5
OMA1	0.0023753		HNSC-BA-4074	CDH2	TRUE	1	1	1	0.460731	0.035815	0.0193438	0.944841	FALSE	diploid	26.6687	61.3749	18.3241	3.68572	41.6686	32.2272	28.7642	61.3749	1	0.329893	0		HLA-A	0.5	0.5	0.5	0.5	0.5	0.5	0.5	0.5	0.5	0.5	0.5	0.5	0.5	0.5	0.5	0.5	0.5	0.5	0.5	0.5	0.5	0.5
SOCS1	0.0023753		HNSC-BA-4074	BAI3	TRUE	0.5	0.9	0	0.460731	0.035815	0.0193438	0.944841	FALSE	diploid	26.6687	61.3749	18.3241	3.68572	41.6686	32.2272	28.7642	61.3749	1	0.329893	0		NSD1	0.5	0.5	0.5	0.5	0.5	0.5	0.5	0.5	0.5	0.5	0.5	0.5	0.5	0.5	0.5	0.5	0.5	0.5	0.5	0.5	0.5	0.5
homdel_WWOX	0.0023753		HNSC-BA-4074	SFSWAP	TRUE	0.5	0.9	0	0.460731	0.035815	0.0193438	0.944841	FALSE	diploid	26.6687	61.3749	18.3241	3.68572	41.6686	32.2272	28.7642	61.3749	1	0.329893	0		HRAS	0.5	0.5	0.5	0.5	0.5	0.5	0.5	0.5	0.5	0.5	0.5	0.5	0.5	0.5	0.5	0.5	0.5	0.5	0.5	0.5	0.5	0.5
PPP6C	0.0023753		HNSC-BA-4074	AKT3	TRUE	1	1	1	0.460731	0.035815	0.0193438	0.944841	FALSE	diploid	26.6687	61.3749	18.3241	3.68572	41.6686	32.2272	28.7642	61.3749	1	0.329893	0		KMT2C	0.5	0.5	0.5	0.5	0.5	0.5	0.5	0.5	0.5	0.5	0.5	0.5	0.5	0.5	0.5	0.5	0.5	0.5	0.5	0.5	0.5	0.5
homdel_NF1	0.0023753		HNSC-BA-4074	CCDC9	TRUE	1	1	1	0.460731	0.035815	0.0193438	0.944841	FALSE	diploid	26.6687	61.3749	18.3241	3.68572	41.6686	32.2272	28.7642	61.3749	1	0.329893	0		FBXW7	0.5	0.5	0.5	0.5	0.5	0.5	0.5	0.5	0.5	0.5	0.5	0.5	0.5	0.5	0.5	0.5	0.5	0.5	0.5	0.5	0.5	0.5
IDH2	0.0023753		HNSC-BA-4074	ARHGAP29	TRUE	1	1	1	0.460731	0.035815	0.0193438	0.944841	FALSE	diploid	26.6687	61.3749	18.3241	3.68572	41.6686	32.2272	28.7642	61.3749	1	0.329893	0		NFE2L2	0.5	0.5	0.5	0.5	0.5	0.5	0.5	0.5	0.5	0.5	0.5	0.5	0.5	0.5	0.5	0.5	0.5	0.5	0.5	0.5	0.5	0.5
PCBP1	0.0023753		HNSC-BA-4074	2:89495627:A:C	FALSE	0.5	0.9	0	0.460731	0.035815	0.0193438	0.944841	FALSE	diploid	26.6687	61.3749	18.3241	3.68572	41.6686	32.2272	28.7642	61.3749	1	0.329893	0		SPEN	0.5	0.5	0.5	0.5	0.5	0.5	0.5	0.5	0.5	0.5	0.5	0.5	0.5	0.5	0.5	0.5	0.5	0.5	0.5	0.5	0.5	0.5
homdel_CDKN1B	0.0023753		HNSC-BA-4074	ACTL6A	TRUE	0.5	0.9	0	0.460731	0.035815	0.0193438	0.944841	FALSE	diploid	26.6687	61.3749	18.3241	3.68572	41.6686	32.2272	28.7642	61.3749	1	0.329893	0		loss_14q	0.5	0.5	0.5	0.5	0.5	0.5	0.5	0.5	0.5	0.5	0.5	0.5	0.5	0.5	0.5	0.5	0.5	0.5	0.5	0.5	0.5	0.5
CAP2	0.0023753		HNSC-BA-4074	DNAH9	TRUE	1	1	1	0.460731	0.035815	0.0193438	0.944841	FALSE	diploid	26.6687	61.3749	18.3241	3.68572	41.6686	32.2272	28.7642	61.3749	1	0.329893	0		loss_8q	0.5	0.5	0.5	0.5	0.5	0.5	0.5	0.5	0.5	0.5	0.5	0.5	0.5	0.5	0.5	0.5	0.5	0.5	0.5	0.5	0.5	0.5
NTN4	0.0023753		HNSC-BA-4074	ST6GALNAC6	TRUE	0.5	0.9	0	0.460731	0.035815	0.0193438	0.944841	FALSE	diploid	26.6687	61.3749	18.3241	3.68572	41.6686	32.2272	28.7642	61.3749	1	0.329893	0		homdel_CDKN2A	0.5	0.5	0.5	0.5	0.5	0.5	0.5	0.5	0.5	0.5	0.5	0.5	0.5	0.5	0.5	0.5	0.5	0.5	0.5	0.5	0.5	0.5
			HNSC-BA-4074	SLC2A7	TRUE	0.5	0.9	0	0.460731	0.035815	0.0193438	0.944841	FALSE	diploid	26.6687	61.3749	18.3241	3.68572	41.6686	32.2272	28.7642	61.3749	1	0.329893	0		WGD	0.5	0.5	0.5	0.5	0.5	0.5	0.5	0.5	0.5	0.5	0.5	0.5	0.5	0.5	0.5	0.5	0.5	0.5	0.5	0.5	0.5	0.5
			HNSC-BA-4074	SPAG17	TRUE	0.5	0.9	0	0.460731	0.035815	0.0193438	0.944841	FALSE	diploid	26.6687	61.3749	18.3241	3.68572	41.6686	32.2272	28.7642	61.3749	1	0.329893	0		WGT	0.5	0.5	0.5	0.5	0.5	0.5	0.5	0.5	0.5	0.5	0.5	0.5	0.5	0.5	0.5	0.5	0.5	0.5	0.5	0.5	0.5	0.5
			HNSC-BA-4074	MUC5AC	FALSE	1	1	1	0.460731	0.035815	0.0193438	0.944841	FALSE	diploid	26.6687	61.3749	18.3241	3.68572	41.6686	32.2272	28.7642	61.3749	1	0.329893	0
			HNSC-BA-4074	OR51B2	TRUE	0.5	0.9	0	0.460731	0.035815	0.0193438	0.944841	FALSE	diploid	26.6687	61.3749	18.3241	3.68572	41.6686	32.2272	28.7642	61.3749	1	0.329893	0		HNSC-BA-5152	loss_9p	gain_8q	loss_3p	gain_9p	FAT1	loss_6p	gain_5p	loss_8p	TP53	loss_18q	loss_10p	loss_11q	loss_17p	gain_17p	loss_9q	loss_4p	CREBBP	loss_15q	loss_5q	KMT2D	loss_13q	EP300
			HNSC-BA-4074	SLC39A7	TRUE	1	1	1	0.460731	0.035815	0.0193438	0.944841	FALSE	diploid	26.6687	61.3749	18.3241	3.68572	41.6686	32.2272	28.7642	61.3749	1	0.329893	0		loss_9p	0.5	0.5	0.5	0.487769	0.5	0.5	0.5	0.5	0.5	0.5	0.5	0.5	0.5	0.5	0.5	0.5	0.5	0.5	0.5	0.5	0.5	0.5
			HNSC-BA-4074	RPS6KA5	TRUE	0.5	0.9	0	0.460731	0.035815	0.0193438	0.944841	FALSE	diploid	26.6687	61.3749	18.3241	3.68572	41.6686	32.2272	28.7642	61.3749	1	0.329893	0		gain_8q	0.5	0.5	0.5	0.5	0.5	0.5	0.5	0.5	0.5	0.5	0.5	0.5	0.5	0.5	0.5	0.5	0.5	0.5	0.5	0.5	0.5	0.5
			HNSC-BA-4074	STX1A	TRUE	0.5	0.9	0	0.460731	0.035815	0.0193438	0.944841	FALSE	diploid	26.6687	61.3749	18.3241	3.68572	41.6686	32.2272	28.7642	61.3749	1	0.329893	0		loss_3p	0.5	0.5	0.5	0.5	0.5	0.5	0.5	0.5	0.5	0.5	0.5	0.5	0.5	0.5	0.5	0.5	0.5	0.5	0.5	0.5	0.5	0.5
			HNSC-BA-4074	BMP1	TRUE	0.5	0.9	0	0.460731	0.035815	0.0193438	0.944841	FALSE	diploid	26.6687	61.3749	18.3241	3.68572	41.6686	32.2272	28.7642	61.3749	1	0.329893	0		gain_9p	0.512231	0.5	0.5	0.5	0.5	0.512231	0.5	0.512231	0.512231	0.5	0.5	0.5	0.512231	0.5	0.512231	0.5	0.5	0.5	0.5	0.5	0.5	0.5
			HNSC-BA-4074	AP3S1	FALSE	0.5	0.9	0	0.460731	0.035815	0.0193438	0.944841	FALSE	diploid	26.6687	61.3749	18.3241	3.68572	41.6686	32.2272	28.7642	61.3749	1	0.329893	0		FAT1	0.5	0.5	0.5	0.5	0.5	0.5	0.5	0.5	0.5	0.5	0.5	0.5	0.5	0.5	0.5	0.5	0.5	0.5	0.5	0.5	0.5	0.5
			HNSC-BA-4074	PNMA1	TRUE	0.5	0.9	0	0.460731	0.035815	0.0193438	0.944841	FALSE	diploid	26.6687	61.3749	18.3241	3.68572	41.6686	32.2272	28.7642	61.3749	1	0.329893	0		loss_6p	0.5	0.5	0.5	0.487769	0.5	0.5	0.5	0.5	0.5	0.5	0.5	0.5	0.5	0.5	0.5	0.5	0.5	0.5	0.5	0.5	0.5	0.5
			HNSC-BA-4074	LAIR2	TRUE	0.5	0.9	0	0.460731	0.035815	0.0193438	0.944841	FALSE	diploid	26.6687	61.3749	18.3241	3.68572	41.6686	32.2272	28.7642	61.3749	1	0.329893	0		gain_5p	0.5	0.5	0.5	0.5	0.5	0.5	0.5	0.5	0.5	0.5	0.5	0.5	0.5	0.5	0.5	0.5	0.5	0.5	0.5	0.5	0.5	0.5
			HNSC-BA-4074	SCNM1	FALSE	0.5	0.9	0	0.460731	0.035815	0.0193438	0.944841	FALSE	diploid	26.6687	61.3749	18.3241	3.68572	41.6686	32.2272	28.7642	61.3749	1	0.329893	0		loss_8p	0.5	0.5	0.5	0.487769	0.5	0.5	0.5	0.5	0.5	0.5	0.5	0.5	0.5	0.5	0.5	0.5	0.5	0.5	0.5	0.5	0.5	0.5
			HNSC-BA-4074	MCM3	TRUE	1	1	1	0.460731	0.035815	0.0193438	0.944841	FALSE	diploid	26.6687	61.3749	18.3241	3.68572	41.6686	32.2272	28.7642	61.3749	1	0.329893	0		TP53	0.5	0.5	0.5	0.487769	0.5	0.5	0.5	0.5	0.5	0.5	0.5	0.5	0.5	0.5	0.5	0.5	0.5	0.5	0.5	0.5	0.5	0.5
			HNSC-BA-4074	FMN2	TRUE	1	1	1	0.460731	0.035815	0.0193438	0.944841	FALSE	diploid	26.6687	61.3749	18.3241	3.68572	41.6686	32.2272	28.7642	61.3749	1	0.329893	0		loss_18q	0.5	0.5	0.5	0.5	0.5	0.5	0.5	0.5	0.5	0.5	0.5	0.5	0.5	0.5	0.5	0.5	0.5	0.5	0.5	0.5	0.5	0.5
			HNSC-BA-4074	NPFFR2	TRUE	1	1	1	0.460731	0.035815	0.0193438	0.944841	FALSE	diploid	26.6687	61.3749	18.3241	3.68572	41.6686	32.2272	28.7642	61.3749	1	0.329893	0		loss_10p	0.5	0.5	0.5	0.5	0.5	0.5	0.5	0.5	0.5	0.5	0.5	0.5	0.5	0.5	0.5	0.5	0.5	0.5	0.5	0.5	0.5	0.5
			HNSC-BA-4074	ABCA12	TRUE	1	1	1	0.460731	0.035815	0.0193438	0.944841	FALSE	diploid	26.6687	61.3749	18.3241	3.68572	41.6686	32.2272	28.7642	61.3749	1	0.329893	0		loss_11q	0.5	0.5	0.5	0.5	0.5	0.5	0.5	0.5	0.5	0.5	0.5	0.5	0.5	0.5	0.5	0.5	0.5	0.5	0.5	0.5	0.5	0.5
			HNSC-BA-4074	DDRGK1	FALSE	1	1	1	0.460731	0.035815	0.0193438	0.944841	FALSE	diploid	26.6687	61.3749	18.3241	3.68572	41.6686	32.2272	28.7642	61.3749	1	0.329893	0		loss_17p	0.5	0.5	0.5	0.487769	0.5	0.5	0.5	0.5	0.5	0.5	0.5	0.5	0.5	0.5	0.5	0.5	0.5	0.5	0.5	0.5	0.5	0.5
			HNSC-BA-4074	2:91968909:C:T	FALSE	0.5	0.9	0	0.460731	0.035815	0.0193438	0.944841	FALSE	diploid	26.6687	61.3749	18.3241	3.68572	41.6686	32.2272	28.7642	61.3749	1	0.329893	0		gain_17p	0.5	0.5	0.5	0.5	0.5	0.5	0.5	0.5	0.5	0.5	0.5	0.5	0.5	0.5	0.5	0.5	0.5	0.5	0.5	0.5	0.5	0.5
			HNSC-BA-4074	TNC	TRUE	1	1	1	0.460731	0.035815	0.0193438	0.944841	FALSE	diploid	26.6687	61.3749	18.3241	3.68572	41.6686	32.2272	28.7642	61.3749	1	0.329893	0		loss_9q	0.5	0.5	0.5	0.487769	0.5	0.5	0.5	0.5	0.5	0.5	0.5	0.5	0.5	0.5	0.5	0.5	0.5	0.5	0.5	0.5	0.5	0.5
			HNSC-BA-4074	NPAP1	TRUE	1	1	1	0.460731	0.035815	0.0193438	0.944841	FALSE	diploid	26.6687	61.3749	18.3241	3.68572	41.6686	32.2272	28.7642	61.3749	1	0.329893	0		loss_4p	0.5	0.5	0.5	0.5	0.5	0.5	0.5	0.5	0.5	0.5	0.5	0.5	0.5	0.5	0.5	0.5	0.5	0.5	0.5	0.5	0.5	0.5
			HNSC-BA-4074	CREBBP	TRUE	0.5	0.9	0	0.460731	0.035815	0.0193438	0.944841	FALSE	diploid	26.6687	61.3749	18.3241	3.68572	41.6686	32.2272	28.7642	61.3749	1	0.329893	0		CREBBP	0.5	0.5	0.5	0.5	0.5	0.5	0.5	0.5	0.5	0.5	0.5	0.5	0.5	0.5	0.5	0.5	0.5	0.5	0.5	0.5	0.5	0.5
			HNSC-BA-4074	ATP13A4	TRUE	0.5	0.9	0	0.460731	0.035815	0.0193438	0.944841	FALSE	diploid	26.6687	61.3749	18.3241	3.68572	41.6686	32.2272	28.7642	61.3749	1	0.329893	0		loss_15q	0.5	0.5	0.5	0.5	0.5	0.5	0.5	0.5	0.5	0.5	0.5	0.5	0.5	0.5	0.5	0.5	0.5	0.5	0.5	0.5	0.5	0.5
			HNSC-BA-4074	ANKRD36	TRUE	0.5	0.9	0	0.460731	0.035815	0.0193438	0.944841	FALSE	diploid	26.6687	61.3749	18.3241	3.68572	41.6686	32.2272	28.7642	61.3749	1	0.329893	0		loss_5q	0.5	0.5	0.5	0.5	0.5	0.5	0.5	0.5	0.5	0.5	0.5	0.5	0.5	0.5	0.5	0.5	0.5	0.5	0.5	0.5	0.5	0.5
			HNSC-BA-4074	DRAM1	FALSE	1	1	1	0.460731	0.035815	0.0193438	0.944841	FALSE	diploid	26.6687	61.3749	18.3241	3.68572	41.6686	32.2272	28.7642	61.3749	1	0.329893	0		KMT2D	0.5	0.5	0.5	0.5	0.5	0.5	0.5	0.5	0.5	0.5	0.5	0.5	0.5	0.5	0.5	0.5	0.5	0.5	0.5	0.5	0.5	0.5
			HNSC-BA-4074	SETDB1	TRUE	1	1	1	0.460731	0.035815	0.0193438	0.944841	FALSE	diploid	26.6687	61.3749	18.3241	3.68572	41.6686	32.2272	28.7642	61.3749	1	0.329893	0		loss_13q	0.5	0.5	0.5	0.5	0.5	0.5	0.5	0.5	0.5	0.5	0.5	0.5	0.5	0.5	0.5	0.5	0.5	0.5	0.5	0.5	0.5	0.5
			HNSC-BA-4074	TM4SF1	TRUE	0.5	0.9	0	0.460731	0.035815	0.0193438	0.944841	FALSE	diploid	26.6687	61.3749	18.3241	3.68572	41.6686	32.2272	28.7642	61.3749	1	0.329893	0		EP300	0.5	0.5	0.5	0.5	0.5	0.5	0.5	0.5	0.5	0.5	0.5	0.5	0.5	0.5	0.5	0.5	0.5	0.5	0.5	0.5	0.5	0.5
			HNSC-BA-4074	SYBU	FALSE	1	1	1	0.460731	0.035815	0.0193438	0.944841	FALSE	diploid	26.6687	61.3749	18.3241	3.68572	41.6686	32.2272	28.7642	61.3749	1	0.329893	0		loss_21q	0.5	0.5	0.5	0.5	0.5	0.5	0.5	0.5	0.5	0.5	0.5	0.5	0.5	0.5	0.5	0.5	0.5	0.5	0.5	0.5	0.5	0.5
			HNSC-BA-4074	SEPT12	TRUE	0.5	0.9	0	0.460731	0.035815	0.0193438	0.944841	FALSE	diploid	26.6687	61.3749	18.3241	3.68572	41.6686	32.2272	28.7642	61.3749	1	0.329893	0		NOTCH1	0.5	0.5	0.5	0.5	0.5	0.5	0.5	0.5	0.5	0.5	0.5	0.5	0.5	0.5	0.5	0.5	0.5	0.5	0.5	0.5	0.5	0.5
			HNSC-BA-4074	ZNF814	FALSE	1	1	1	0.460731	0.035815	0.0193438	0.944841	FALSE	diploid	26.6687	61.3749	18.3241	3.68572	41.6686	32.2272	28.7642	61.3749	1	0.329893	0		gain_9q	0.710677	0.5	0.5	0.766368	0.5	0.710677	0.5	0.710677	0.710677	0.5	0.5	0.5	0.710677	0.5	0.710677	0.5	0.5	0.5	0.5	0.5	0.5	0.5
			HNSC-BA-4074	ZNF292	TRUE	1	1	1	0.460731	0.035815	0.0193438	0.944841	FALSE	diploid	26.6687	61.3749	18.3241	3.68572	41.6686	32.2272	28.7642	61.3749	1	0.329893	0		loss_11p	0.5	0.5	0.5	0.5	0.5	0.5	0.5	0.5	0.5	0.5	0.5	0.5	0.5	0.5	0.5	0.5	0.5	0.5	0.5	0.5	0.5	0.5
			HNSC-BA-4074	DDRGK1	FALSE	1	1	1	0.460731	0.035815	0.0193438	0.944841	FALSE	diploid	26.6687	61.3749	18.3241	3.68572	41.6686	32.2272	28.7642	61.3749	1	0.329893	0		loss_4q	0.5	0.5	0.5	0.5	0.5	0.5	0.5	0.5	0.5	0.5	0.5	0.5	0.5	0.5	0.5	0.5	0.5	0.5	0.5	0.5	0.5	0.5
			HNSC-BA-4074	PNISR	FALSE	0.5	0.9	0	0.460731	0.035815	0.0193438	0.944841	FALSE	diploid	26.6687	61.3749	18.3241	3.68572	41.6686	32.2272	28.7642	61.3749	1	0.329893	0		gain_3q	0.5	0.5	0.5	0.5	0.5	0.5	0.5	0.5	0.5	0.5	0.5	0.5	0.5	0.5	0.5	0.5	0.5	0.5	0.5	0.5	0.5	0.5
			HNSC-BA-4074	IFT172	TRUE	0.5	0.9	0	0.460731	0.035815	0.0193438	0.944841	FALSE	diploid	26.6687	61.3749	18.3241	3.68572	41.6686	32.2272	28.7642	61.3749	1	0.329893	0		CDKN2A	0.5	0.5	0.5	0.5	0.5	0.5	0.5	0.5	0.5	0.5	0.5	0.5	0.5	0.5	0.5	0.5	0.5	0.5	0.5	0.5	0.5	0.5
			HNSC-BA-4074	ANO1	FALSE	1	1	1	0.460731	0.035815	0.0193438	0.944841	FALSE	diploid	26.6687	61.3749	18.3241	3.68572	41.6686	32.2272	28.7642	61.3749	1	0.329893	0		PIK3CA	0.5	0.5	0.5	0.5	0.5	0.5	0.5	0.5	0.5	0.5	0.5	0.5	0.5	0.5	0.5	0.5	0.5	0.5	0.5	0.5	0.5	0.5
			HNSC-BA-4074	TIAL1	TRUE	0.5	0.9	0	0.460731	0.035815	0.0193438	0.944841	FALSE	diploid	26.6687	61.3749	18.3241	3.68572	41.6686	32.2272	28.7642	61.3749	1	0.329893	0		CASP8	0.5	0.5	0.5	0.5	0.5	0.5	0.5	0.5	0.5	0.5	0.5	0.5	0.5	0.5	0.5	0.5	0.5	0.5	0.5	0.5	0.5	0.5
			HNSC-BA-4074	RUNX1T1	TRUE	1	1	1	0.460731	0.035815	0.0193438	0.944841	FALSE	diploid	26.6687	61.3749	18.3241	3.68572	41.6686	32.2272	28.7642	61.3749	1	0.329893	0		HLA-A	0.5	0.5	0.5	0.487769	0.5	0.5	0.5	0.5	0.5	0.5	0.5	0.5	0.5	0.5	0.5	0.5	0.5	0.5	0.5	0.5	0.5	0.5
			HNSC-BA-4074	2:91968886:G:A	FALSE	0.5	0.9	0	0.460731	0.035815	0.0193438	0.944841	FALSE	diploid	26.6687	61.3749	18.3241	3.68572	41.6686	32.2272	28.7642	61.3749	1	0.329893	0		NSD1	0.5	0.5	0.5	0.5	0.5	0.5	0.5	0.5	0.5	0.5	0.5	0.5	0.5	0.5	0.5	0.5	0.5	0.5	0.5	0.5	0.5	0.5
			HNSC-BA-4074	PAX6	FALSE	0.5	0.9	0	0.460731	0.035815	0.0193438	0.944841	FALSE	diploid	26.6687	61.3749	18.3241	3.68572	41.6686	32.2272	28.7642	61.3749	1	0.329893	0		HRAS	0.5	0.5	0.5	0.5	0.5	0.5	0.5	0.5	0.5	0.5	0.5	0.5	0.5	0.5	0.5	0.5	0.5	0.5	0.5	0.5	0.5	0.5
			HNSC-BA-4074	MYH4	TRUE	0.5	0.9	0	0.460731	0.035815	0.0193438	0.944841	FALSE	diploid	26.6687	61.3749	18.3241	3.68572	41.6686	32.2272	28.7642	61.3749	1	0.329893	0		KMT2C	0.5	0.5	0.5	0.5	0.5	0.5	0.5	0.5	0.5	0.5	0.5	0.5	0.5	0.5	0.5	0.5	0.5	0.5	0.5	0.5	0.5	0.5
			HNSC-BA-4074	SLC6A12	FALSE	0.5	0.9	0	0.460731	0.035815	0.0193438	0.944841	FALSE	diploid	26.6687	61.3749	18.3241	3.68572	41.6686	32.2272	28.7642	61.3749	1	0.329893	0		FBXW7	0.5	0.5	0.5	0.5	0.5	0.5	0.5	0.5	0.5	0.5	0.5	0.5	0.5	0.5	0.5	0.5	0.5	0.5	0.5	0.5	0.5	0.5
			HNSC-BA-4074	OR5P2	TRUE	0.5	0.9	0	0.460731	0.035815	0.0193438	0.944841	FALSE	diploid	26.6687	61.3749	18.3241	3.68572	41.6686	32.2272	28.7642	61.3749	1	0.329893	0		NFE2L2	0.5	0.5	0.5	0.5	0.5	0.5	0.5	0.5	0.5	0.5	0.5	0.5	0.5	0.5	0.5	0.5	0.5	0.5	0.5	0.5	0.5	0.5
			HNSC-BA-4074	MUC5AC	FALSE	0.5	0.9	0	0.460731	0.035815	0.0193438	0.944841	FALSE	diploid	26.6687	61.3749	18.3241	3.68572	41.6686	32.2272	28.7642	61.3749	1	0.329893	0		SPEN	0.5	0.5	0.5	0.5	0.5	0.5	0.5	0.5	0.5	0.5	0.5	0.5	0.5	0.5	0.5	0.5	0.5	0.5	0.5	0.5	0.5	0.5
			HNSC-BA-4074	CHD4	TRUE	0.5	0.9	0	0.460731	0.035815	0.0193438	0.944841	FALSE	diploid	26.6687	61.3749	18.3241	3.68572	41.6686	32.2272	28.7642	61.3749	1	0.329893	0		loss_14q	0.5	0.5	0.5	0.5	0.5	0.5	0.5	0.5	0.5	0.5	0.5	0.5	0.5	0.5	0.5	0.5	0.5	0.5	0.5	0.5	0.5	0.5
			HNSC-BA-4074	BCL9	TRUE	1	1	1	0.460731	0.035815	0.0193438	0.944841	FALSE	diploid	26.6687	61.3749	18.3241	3.68572	41.6686	32.2272	28.7642	61.3749	1	0.329893	0		loss_8q	0.5	0.5	0.5	0.5	0.5	0.5	0.5	0.5	0.5	0.5	0.5	0.5	0.5	0.5	0.5	0.5	0.5	0.5	0.5	0.5	0.5	0.5
			HNSC-BA-4074	TP53	TRUE	0.5	0.9	0	0.460731	0.035815	0.0193438	0.944841	FALSE	diploid	26.6687	61.3749	18.3241	3.68572	41.6686	32.2272	28.7642	61.3749	1	0.329893	0		homdel_CDKN2A	0.5	0.5	0.5	0.5	0.5	0.5	0.5	0.5	0.5	0.5	0.5	0.5	0.5	0.5	0.5	0.5	0.5	0.5	0.5	0.5	0.5	0.5
			HNSC-BA-4074	FASTKD3	TRUE	0.5	0.9	0	0.460731	0.035815	0.0193438	0.944841	FALSE	diploid	26.6687	61.3749	18.3241	3.68572	41.6686	32.2272	28.7642	61.3749	1	0.329893	0		WGD	0.5	0.5	0.5	0.5	0.5	0.5	0.5	0.5	0.5	0.5	0.5	0.5	0.5	0.5	0.5	0.5	0.5	0.5	0.5	0.5	0.5	0.5
			HNSC-BA-4074	PRB1	FALSE	1	1	1	0.460731	0.035815	0.0193438	0.944841	FALSE	diploid	26.6687	61.3749	18.3241	3.68572	41.6686	32.2272	28.7642	61.3749	1	0.329893	0		WGT	0.5	0.5	0.5	0.5	0.5	0.5	0.5	0.5	0.5	0.5	0.5	0.5	0.5	0.5	0.5	0.5	0.5	0.5	0.5	0.5	0.5	0.5
			HNSC-BA-4074	STARD10	TRUE	0.5	0.9	0	0.460731	0.035815	0.0193438	0.944841	FALSE	diploid	26.6687	61.3749	18.3241	3.68572	41.6686	32.2272	28.7642	61.3749	1	0.329893	0
			HNSC-BA-4074	MRPL41	TRUE	1	1	1	0.460731	0.035815	0.0193438	0.944841	FALSE	diploid	26.6687	61.3749	18.3241	3.68572	41.6686	32.2272	28.7642	61.3749	1	0.329893	0		HNSC-BA-5153	loss_9p	gain_8q	loss_3p	gain_9p	FAT1	loss_6p	gain_5p	loss_8p	TP53	loss_18q	loss_10p	loss_11q	loss_17p	gain_17p	loss_9q	loss_4p	CREBBP	loss_15q	loss_5q	KMT2D	loss_13q	EP300
			HNSC-BA-4074	MAN1B1	FALSE	1	1	1	0.460731	0.035815	0.0193438	0.944841	FALSE	diploid	26.6687	61.3749	18.3241	3.68572	41.6686	32.2272	28.7642	61.3749	1	0.329893	0		loss_9p	0.5	0.5	0.5	0.5	0.5	0.5	0.5	0.5	0.5	0.5	0.5	0.5	0.5	0.5	0.5	0.5	0.5	0.5	0.5	0.5	0.5	0.5
			HNSC-BA-4074	COL6A1	FALSE	0.5	0.9	0	0.460731	0.035815	0.0193438	0.944841	FALSE	diploid	26.6687	61.3749	18.3241	3.68572	41.6686	32.2272	28.7642	61.3749	1	0.329893	0		gain_8q	0.5	0.5	0.5	0.5	0.5	0.5	0.5	0.5	0.5	0.5	0.5	0.5	0.5	0.5	0.5	0.5	0.5	0.5	0.5	0.5	0.5	0.5
			HNSC-BA-4074	NCOA1	FALSE	1	1	1	0.460731	0.035815	0.0193438	0.944841	FALSE	diploid	26.6687	61.3749	18.3241	3.68572	41.6686	32.2272	28.7642	61.3749	1	0.329893	0		loss_3p	0.5	0.5	0.5	0.5	0.5	0.5	0.5	0.5	0.5	0.5	0.5	0.5	0.5	0.5	0.5	0.5	0.5	0.5	0.5	0.5	0.5	0.5
			HNSC-BA-4074	ZFHX4	FALSE	1	1	1	0.460731	0.035815	0.0193438	0.944841	FALSE	diploid	26.6687	61.3749	18.3241	3.68572	41.6686	32.2272	28.7642	61.3749	1	0.329893	0		gain_9p	0.5	0.5	0.5	0.5	0.5	0.5	0.5	0.5	0.5	0.5	0.5	0.5	0.5	0.5	0.5	0.5	0.5	0.5	0.5	0.5	0.5	0.5
			HNSC-BA-4074	CDH19	TRUE	1	1	1	0.460731	0.035815	0.0193438	0.944841	FALSE	diploid	26.6687	61.3749	18.3241	3.68572	41.6686	32.2272	28.7642	61.3749	1	0.329893	0		FAT1	0.5	0.5	0.5	0.5	0.5	0.5	0.5	0.5	0.5	0.5	0.5	0.5	0.5	0.5	0.5	0.5	0.5	0.5	0.5	0.5	0.5	0.5
			HNSC-BA-4074	OR56A3	FALSE	1	1	1	0.460731	0.035815	0.0193438	0.944841	FALSE	diploid	26.6687	61.3749	18.3241	3.68572	41.6686	32.2272	28.7642	61.3749	1	0.329893	0		loss_6p	0.5	0.5	0.5	0.5	0.5	0.5	0.5	0.5	0.5	0.5	0.5	0.5	0.5	0.5	0.5	0.5	0.5	0.5	0.5	0.5	0.5	0.5
			HNSC-BA-4074	ZBTB41	TRUE	1	1	1	0.460731	0.035815	0.0193438	0.944841	FALSE	diploid	26.6687	61.3749	18.3241	3.68572	41.6686	32.2272	28.7642	61.3749	1	0.329893	0		gain_5p	0.5	0.5	0.5	0.5	0.5	0.5	0.5	0.5	0.5	0.5	0.5	0.5	0.5	0.5	0.5	0.5	0.5	0.5	0.5	0.5	0.5	0.5
			HNSC-BA-4074	CELSR2	FALSE	1	1	1	0.460731	0.035815	0.0193438	0.944841	FALSE	diploid	26.6687	61.3749	18.3241	3.68572	41.6686	32.2272	28.7642	61.3749	1	0.329893	0		loss_8p	0.5	0.5	0.5	0.5	0.5	0.5	0.5	0.5	0.5	0.5	0.5	0.5	0.5	0.5	0.5	0.5	0.5	0.5	0.5	0.5	0.5	0.5
			HNSC-BA-4074	ACSF2	TRUE	1	1	1	0.460731	0.035815	0.0193438	0.944841	FALSE	diploid	26.6687	61.3749	18.3241	3.68572	41.6686	32.2272	28.7642	61.3749	1	0.329893	0		TP53	0.5	0.5	0.5	0.5	0.5	0.5	0.5	0.5	0.5	0.5	0.5	0.5	0.5	0.5	0.5	0.5	0.5	0.5	0.5	0.5	0.5	0.5
			HNSC-BA-4074	MNS1	TRUE	1	1	1	0.460731	0.035815	0.0193438	0.944841	FALSE	diploid	26.6687	61.3749	18.3241	3.68572	41.6686	32.2272	28.7642	61.3749	1	0.329893	0		loss_18q	0.5	0.5	0.5	0.5	0.5	0.5	0.5	0.5	0.5	0.5	0.5	0.5	0.5	0.5	0.5	0.5	0.5	0.5	0.5	0.5	0.5	0.5
			HNSC-BA-4074	SEC16A	FALSE	0.5	0.9	0	0.460731	0.035815	0.0193438	0.944841	FALSE	diploid	26.6687	61.3749	18.3241	3.68572	41.6686	32.2272	28.7642	61.3749	1	0.329893	0		loss_10p	0.5	0.5	0.5	0.5	0.5	0.5	0.5	0.5	0.5	0.5	0.5	0.5	0.5	0.5	0.5	0.5	0.5	0.5	0.5	0.5	0.5	0.5
			HNSC-BA-4074	OR4C46	FALSE	1	1	1	0.460731	0.035815	0.0193438	0.944841	FALSE	diploid	26.6687	61.3749	18.3241	3.68572	41.6686	32.2272	28.7642	61.3749	1	0.329893	0		loss_11q	0.5	0.5	0.5	0.5	0.5	0.5	0.5	0.5	0.5	0.5	0.5	0.5	0.5	0.5	0.5	0.5	0.5	0.5	0.5	0.5	0.5	0.5
			HNSC-BA-4074	COL6A6	TRUE	0.5	0.9	0	0.460731	0.035815	0.0193438	0.944841	FALSE	diploid	26.6687	61.3749	18.3241	3.68572	41.6686	32.2272	28.7642	61.3749	1	0.329893	0		loss_17p	0.5	0.5	0.5	0.5	0.5	0.5	0.5	0.5	0.5	0.5	0.5	0.5	0.5	0.5	0.5	0.5	0.5	0.5	0.5	0.5	0.5	0.5
			HNSC-BA-4074	TNFRSF6B	TRUE	1	1	1	0.460731	0.035815	0.0193438	0.944841	FALSE	diploid	26.6687	61.3749	18.3241	3.68572	41.6686	32.2272	28.7642	61.3749	1	0.329893	0		gain_17p	0.5	0.5	0.5	0.5	0.5	0.5	0.5	0.5	0.5	0.5	0.5	0.5	0.5	0.5	0.5	0.5	0.5	0.5	0.5	0.5	0.5	0.5
			HNSC-BA-4074	MYH7	FALSE	1	1	1	0.460731	0.035815	0.0193438	0.944841	FALSE	diploid	26.6687	61.3749	18.3241	3.68572	41.6686	32.2272	28.7642	61.3749	1	0.329893	0		loss_9q	0.5	0.5	0.5	0.5	0.5	0.5	0.5	0.5	0.5	0.5	0.5	0.5	0.5	0.5	0.5	0.5	0.5	0.5	0.5	0.5	0.5	0.5
			HNSC-BA-4074	ZNF676	TRUE	1	1	1	0.460731	0.035815	0.0193438	0.944841	FALSE	diploid	26.6687	61.3749	18.3241	3.68572	41.6686	32.2272	28.7642	61.3749	1	0.329893	0		loss_4p	0.5	0.5	0.5	0.5	0.5	0.5	0.5	0.5	0.5	0.5	0.5	0.5	0.5	0.5	0.5	0.5	0.5	0.5	0.5	0.5	0.5	0.5
			HNSC-BA-4074	FAM26E	TRUE	1	1	1	0.460731	0.035815	0.0193438	0.944841	FALSE	diploid	26.6687	61.3749	18.3241	3.68572	41.6686	32.2272	28.7642	61.3749	1	0.329893	0		CREBBP	0.5	0.5	0.5	0.5	0.5	0.5	0.5	0.5	0.5	0.5	0.5	0.5	0.5	0.5	0.5	0.5	0.5	0.5	0.5	0.5	0.5	0.5
			HNSC-BA-4074	CYP2A13	TRUE	1	1	1	0.460731	0.035815	0.0193438	0.944841	FALSE	diploid	26.6687	61.3749	18.3241	3.68572	41.6686	32.2272	28.7642	61.3749	1	0.329893	0		loss_15q	0.5	0.5	0.5	0.5	0.5	0.5	0.5	0.5	0.5	0.5	0.5	0.5	0.5	0.5	0.5	0.5	0.5	0.5	0.5	0.5	0.5	0.5
			HNSC-BA-4074	TIRAP	FALSE	0.5	0.9	0	0.460731	0.035815	0.0193438	0.944841	FALSE	diploid	26.6687	61.3749	18.3241	3.68572	41.6686	32.2272	28.7642	61.3749	1	0.329893	0		loss_5q	0.5	0.5	0.5	0.5	0.5	0.5	0.5	0.5	0.5	0.5	0.5	0.5	0.5	0.5	0.5	0.5	0.5	0.5	0.5	0.5	0.5	0.5
			HNSC-BA-4074	ROPN1	FALSE	0.5	0.9	0	0.460731	0.035815	0.0193438	0.944841	FALSE	diploid	26.6687	61.3749	18.3241	3.68572	41.6686	32.2272	28.7642	61.3749	1	0.329893	0		KMT2D	0.5	0.5	0.5	0.5	0.5	0.5	0.5	0.5	0.5	0.5	0.5	0.5	0.5	0.5	0.5	0.5	0.5	0.5	0.5	0.5	0.5	0.5
			HNSC-BA-4074	ANKS3	TRUE	0.5	0.9	0	0.460731	0.035815	0.0193438	0.944841	FALSE	diploid	26.6687	61.3749	18.3241	3.68572	41.6686	32.2272	28.7642	61.3749	1	0.329893	0		loss_13q	0.5	0.5	0.5	0.5	0.5	0.5	0.5	0.5	0.5	0.5	0.5	0.5	0.5	0.5	0.5	0.5	0.5	0.5	0.5	0.5	0.5	0.5
			HNSC-BA-4075	WGD	TRUE	0.42	0.57	0.27	0.940725	0.288945	0.17353	0.537525	TRUE	tetraploid	74.0026	49.7019	16.3202	1.74198	58.1848	77.2616	27.124	77.2616	5	0.335432	0		EP300	0.5	0.5	0.5	0.5	0.5	0.5	0.5	0.5	0.5	0.5	0.5	0.5	0.5	0.5	0.5	0.5	0.5	0.5	0.5	0.5	0.5	0.5
			HNSC-BA-4075	loss_10q	TRUE	0.7	1	0.45	0.940725	0.288945	0.17353	0.537525	TRUE	tetraploid	74.0026	49.7019	16.3202	1.74198	58.1848	77.2616	27.124	77.2616	5	0.335432	0		loss_21q	0.5	0.5	0.5	0.5	0.5	0.5	0.5	0.5	0.5	0.5	0.5	0.5	0.5	0.5	0.5	0.5	0.5	0.5	0.5	0.5	0.5	0.5
			HNSC-BA-4075	loss_10p	TRUE	0.7	1	0.45	0.940725	0.288945	0.17353	0.537525	TRUE	tetraploid	74.0026	49.7019	16.3202	1.74198	58.1848	77.2616	27.124	77.2616	5	0.335432	0		NOTCH1	0.5	0.5	0.5	0.5	0.5	0.5	0.5	0.5	0.5	0.5	0.5	0.5	0.5	0.5	0.5	0.5	0.5	0.5	0.5	0.5	0.5	0.5
			HNSC-BA-4075	gain_8q	TRUE	0.7	1	0.45	0.940725	0.288945	0.17353	0.537525	TRUE	tetraploid	74.0026	49.7019	16.3202	1.74198	58.1848	77.2616	27.124	77.2616	5	0.335432	0		gain_9q	0.5	0.5	0.5	0.5	0.5	0.5	0.5	0.5	0.5	0.5	0.5	0.5	0.5	0.5	0.5	0.5	0.5	0.5	0.5	0.5	0.5	0.5
			HNSC-BA-4075	loss_6q	TRUE	0.22	0.41	0	0.940725	0.288945	0.17353	0.537525	TRUE	tetraploid	74.0026	49.7019	16.3202	1.74198	58.1848	77.2616	27.124	77.2616	5	0.335432	0		loss_11p	0.5	0.5	0.5	0.5	0.5	0.5	0.5	0.5	0.5	0.5	0.5	0.5	0.5	0.5	0.5	0.5	0.5	0.5	0.5	0.5	0.5	0.5
			HNSC-BA-4075	loss_22q	TRUE	0.7	1	0.45	0.940725	0.288945	0.17353	0.537525	TRUE	tetraploid	74.0026	49.7019	16.3202	1.74198	58.1848	77.2616	27.124	77.2616	5	0.335432	0		loss_4q	0.5	0.5	0.5	0.5	0.5	0.5	0.5	0.5	0.5	0.5	0.5	0.5	0.5	0.5	0.5	0.5	0.5	0.5	0.5	0.5	0.5	0.5
			HNSC-BA-4075	loss_16q	TRUE	0.7	1	0.45	0.940725	0.288945	0.17353	0.537525	TRUE	tetraploid	74.0026	49.7019	16.3202	1.74198	58.1848	77.2616	27.124	77.2616	5	0.335432	0		gain_3q	0.5	0.5	0.5	0.5	0.5	0.5	0.5	0.5	0.5	0.5	0.5	0.5	0.5	0.5	0.5	0.5	0.5	0.5	0.5	0.5	0.5	0.5
			HNSC-BA-4075	loss_16p	TRUE	0.7	1	0.45	0.940725	0.288945	0.17353	0.537525	TRUE	tetraploid	74.0026	49.7019	16.3202	1.74198	58.1848	77.2616	27.124	77.2616	5	0.335432	0		CDKN2A	0.5	0.5	0.5	0.5	0.5	0.5	0.5	0.5	0.5	0.5	0.5	0.5	0.5	0.5	0.5	0.5	0.5	0.5	0.5	0.5	0.5	0.5
			HNSC-BA-4075	loss_12q	TRUE	0.22	0.41	0	0.940725	0.288945	0.17353	0.537525	TRUE	tetraploid	74.0026	49.7019	16.3202	1.74198	58.1848	77.2616	27.124	77.2616	5	0.335432	0		PIK3CA	0.5	0.5	0.5	0.5	0.5	0.5	0.5	0.5	0.5	0.5	0.5	0.5	0.5	0.5	0.5	0.5	0.5	0.5	0.5	0.5	0.5	0.5
			HNSC-BA-4075	loss_12p	TRUE	0.22	0.41	0	0.940725	0.288945	0.17353	0.537525	TRUE	tetraploid	74.0026	49.7019	16.3202	1.74198	58.1848	77.2616	27.124	77.2616	5	0.335432	0		CASP8	0.5	0.5	0.5	0.5	0.5	0.5	0.5	0.5	0.5	0.5	0.5	0.5	0.5	0.5	0.5	0.5	0.5	0.5	0.5	0.5	0.5	0.5
			HNSC-BA-4075	loss_8q	TRUE	0.7	1	0.45	0.940725	0.288945	0.17353	0.537525	TRUE	tetraploid	74.0026	49.7019	16.3202	1.74198	58.1848	77.2616	27.124	77.2616	5	0.335432	0		HLA-A	0.5	0.5	0.5	0.5	0.5	0.5	0.5	0.5	0.5	0.5	0.5	0.5	0.5	0.5	0.5	0.5	0.5	0.5	0.5	0.5	0.5	0.5
			HNSC-BA-4075	loss_8p	TRUE	0.7	1	0.45	0.940725	0.288945	0.17353	0.537525	TRUE	tetraploid	74.0026	49.7019	16.3202	1.74198	58.1848	77.2616	27.124	77.2616	5	0.335432	0		NSD1	0.5	0.5	0.5	0.5	0.5	0.5	0.5	0.5	0.5	0.5	0.5	0.5	0.5	0.5	0.5	0.5	0.5	0.5	0.5	0.5	0.5	0.5
			HNSC-BA-4075	loss_2q	TRUE	0.7	1	0.45	0.940725	0.288945	0.17353	0.537525	TRUE	tetraploid	74.0026	49.7019	16.3202	1.74198	58.1848	77.2616	27.124	77.2616	5	0.335432	0		HRAS	0.5	0.5	0.5	0.5	0.5	0.5	0.5	0.5	0.5	0.5	0.5	0.5	0.5	0.5	0.5	0.5	0.5	0.5	0.5	0.5	0.5	0.5
			HNSC-BA-4075	loss_2p	TRUE	0.7	1	0.45	0.940725	0.288945	0.17353	0.537525	TRUE	tetraploid	74.0026	49.7019	16.3202	1.74198	58.1848	77.2616	27.124	77.2616	5	0.335432	0		KMT2C	0.5	0.5	0.5	0.5	0.5	0.5	0.5	0.5	0.5	0.5	0.5	0.5	0.5	0.5	0.5	0.5	0.5	0.5	0.5	0.5	0.5	0.5
			HNSC-BA-4075	loss_4q	TRUE	0.7	1	0.45	0.940725	0.288945	0.17353	0.537525	TRUE	tetraploid	74.0026	49.7019	16.3202	1.74198	58.1848	77.2616	27.124	77.2616	5	0.335432	0		FBXW7	0.5	0.5	0.5	0.5	0.5	0.5	0.5	0.5	0.5	0.5	0.5	0.5	0.5	0.5	0.5	0.5	0.5	0.5	0.5	0.5	0.5	0.5
			HNSC-BA-4075	loss_4p	TRUE	0.7	1	0.45	0.940725	0.288945	0.17353	0.537525	TRUE	tetraploid	74.0026	49.7019	16.3202	1.74198	58.1848	77.2616	27.124	77.2616	5	0.335432	0		NFE2L2	0.5	0.5	0.5	0.5	0.5	0.5	0.5	0.5	0.5	0.5	0.5	0.5	0.5	0.5	0.5	0.5	0.5	0.5	0.5	0.5	0.5	0.5
			HNSC-BA-4075	gain_17p	TRUE	0.7	1	0.45	0.940725	0.288945	0.17353	0.537525	TRUE	tetraploid	74.0026	49.7019	16.3202	1.74198	58.1848	77.2616	27.124	77.2616	5	0.335432	0		SPEN	0.5	0.5	0.5	0.5	0.5	0.5	0.5	0.5	0.5	0.5	0.5	0.5	0.5	0.5	0.5	0.5	0.5	0.5	0.5	0.5	0.5	0.5
			HNSC-BA-4075	loss_19p	TRUE	0.7	1	0.45	0.940725	0.288945	0.17353	0.537525	TRUE	tetraploid	74.0026	49.7019	16.3202	1.74198	58.1848	77.2616	27.124	77.2616	5	0.335432	0		loss_14q	0.5	0.5	0.5	0.5	0.5	0.5	0.5	0.5	0.5	0.5	0.5	0.5	0.5	0.5	0.5	0.5	0.5	0.5	0.5	0.5	0.5	0.5
			HNSC-BA-4075	loss_19q	TRUE	0.7	1	0.45	0.940725	0.288945	0.17353	0.537525	TRUE	tetraploid	74.0026	49.7019	16.3202	1.74198	58.1848	77.2616	27.124	77.2616	5	0.335432	0		loss_8q	0.5	0.5	0.5	0.5	0.5	0.5	0.5	0.5	0.5	0.5	0.5	0.5	0.5	0.5	0.5	0.5	0.5	0.5	0.5	0.5	0.5	0.5
			HNSC-BA-4075	gain_14q	TRUE	0.7	1	0.45	0.940725	0.288945	0.17353	0.537525	TRUE	tetraploid	74.0026	49.7019	16.3202	1.74198	58.1848	77.2616	27.124	77.2616	5	0.335432	0		homdel_CDKN2A	0.5	0.5	0.5	0.5	0.5	0.5	0.5	0.5	0.5	0.5	0.5	0.5	0.5	0.5	0.5	0.5	0.5	0.5	0.5	0.5	0.5	0.5
			HNSC-BA-4075	loss_15q	TRUE	0.22	0.41	0	0.940725	0.288945	0.17353	0.537525	TRUE	tetraploid	74.0026	49.7019	16.3202	1.74198	58.1848	77.2616	27.124	77.2616	5	0.335432	0		WGD	0.5	0.5	0.5	0.5	0.5	0.5	0.5	0.5	0.5	0.5	0.5	0.5	0.5	0.5	0.5	0.5	0.5	0.5	0.5	0.5	0.5	0.5
			HNSC-BA-4075	loss_21q	TRUE	0.22	0.41	0	0.940725	0.288945	0.17353	0.537525	TRUE	tetraploid	74.0026	49.7019	16.3202	1.74198	58.1848	77.2616	27.124	77.2616	5	0.335432	0		WGT	0.5	0.5	0.5	0.5	0.5	0.5	0.5	0.5	0.5	0.5	0.5	0.5	0.5	0.5	0.5	0.5	0.5	0.5	0.5	0.5	0.5	0.5
			HNSC-BA-4075	gain_9p	TRUE	0.7	1	0.45	0.940725	0.288945	0.17353	0.537525	TRUE	tetraploid	74.0026	49.7019	16.3202	1.74198	58.1848	77.2616	27.124	77.2616	5	0.335432	0
			HNSC-BA-4075	gain_9q	TRUE	0.7	1	0.45	0.940725	0.288945	0.17353	0.537525	TRUE	tetraploid	74.0026	49.7019	16.3202	1.74198	58.1848	77.2616	27.124	77.2616	5	0.335432	0		HNSC-BA-5555	loss_9p	gain_8q	loss_3p	gain_9p	FAT1	loss_6p	gain_5p	loss_8p	TP53	loss_18q	loss_10p	loss_11q	loss_17p	gain_17p	loss_9q	loss_4p	CREBBP	loss_15q	loss_5q	KMT2D	loss_13q	EP300
			HNSC-BA-4075	loss_7q	TRUE	0.7	1	0.45	0.940725	0.288945	0.17353	0.537525	TRUE	tetraploid	74.0026	49.7019	16.3202	1.74198	58.1848	77.2616	27.124	77.2616	5	0.335432	0		loss_9p	0.5	0.391209	0.5	0.5	0.5	0.5	0.496781	0.5	0.5	0.5	0.5	0.5	0.5	0.763238	0.5	0.5	0.5	0.5	0.5	0.5	0.5	0.5
			HNSC-BA-4075	loss_17p	TRUE	0.22	0.41	0	0.940725	0.288945	0.17353	0.537525	TRUE	tetraploid	74.0026	49.7019	16.3202	1.74198	58.1848	77.2616	27.124	77.2616	5	0.335432	0		gain_8q	0.608791	0.5	0.608791	0.5	0.5	0.608791	0.610694	0.608791	0.608791	0.5	0.5	0.608791	0.608791	0.91498	0.5	0.608791	0.5	0.608791	0.608791	0.5	0.608791	0.5
			HNSC-BA-4075	loss_17q	TRUE	0.22	0.41	0	0.940725	0.288945	0.17353	0.537525	TRUE	tetraploid	74.0026	49.7019	16.3202	1.74198	58.1848	77.2616	27.124	77.2616	5	0.335432	0		loss_3p	0.5	0.391209	0.5	0.5	0.5	0.5	0.496781	0.5	0.5	0.5	0.5	0.5	0.5	0.763238	0.5	0.5	0.5	0.5	0.5	0.5	0.5	0.5
			HNSC-BA-4075	loss_13q	TRUE	0.7	1	0.45	0.940725	0.288945	0.17353	0.537525	TRUE	tetraploid	74.0026	49.7019	16.3202	1.74198	58.1848	77.2616	27.124	77.2616	5	0.335432	0		gain_9p	0.5	0.5	0.5	0.5	0.5	0.5	0.5	0.5	0.5	0.5	0.5	0.5	0.5	0.5	0.5	0.5	0.5	0.5	0.5	0.5	0.5	0.5
			HNSC-BA-4075	loss_9p	TRUE	0.22	0.41	0	0.940725	0.288945	0.17353	0.537525	TRUE	tetraploid	74.0026	49.7019	16.3202	1.74198	58.1848	77.2616	27.124	77.2616	5	0.335432	0		FAT1	0.5	0.5	0.5	0.5	0.5	0.5	0.5	0.5	0.5	0.5	0.5	0.5	0.5	0.5	0.5	0.5	0.5	0.5	0.5	0.5	0.5	0.5
			HNSC-BA-4075	loss_9q	TRUE	0.22	0.41	0	0.940725	0.288945	0.17353	0.537525	TRUE	tetraploid	74.0026	49.7019	16.3202	1.74198	58.1848	77.2616	27.124	77.2616	5	0.335432	0		loss_6p	0.5	0.391209	0.5	0.5	0.5	0.5	0.496781	0.5	0.5	0.5	0.5	0.5	0.5	0.763238	0.5	0.5	0.5	0.5	0.5	0.5	0.5	0.5
			HNSC-BA-4075	loss_11p	TRUE	0.7	1	0.45	0.940725	0.288945	0.17353	0.537525	TRUE	tetraploid	74.0026	49.7019	16.3202	1.74198	58.1848	77.2616	27.124	77.2616	5	0.335432	0		gain_5p	0.503219	0.389306	0.503219	0.5	0.5	0.503219	0.5	0.503219	0.503219	0.5	0.5	0.503219	0.503219	0.773109	0.5	0.503219	0.5	0.503219	0.503219	0.5	0.503219	0.5
			HNSC-BA-4075	loss_11q	TRUE	0.22	0.41	0	0.940725	0.288945	0.17353	0.537525	TRUE	tetraploid	74.0026	49.7019	16.3202	1.74198	58.1848	77.2616	27.124	77.2616	5	0.335432	0		loss_8p	0.5	0.391209	0.5	0.5	0.5	0.5	0.496781	0.5	0.5	0.5	0.5	0.5	0.5	0.763238	0.5	0.5	0.5	0.5	0.5	0.5	0.5	0.5
			HNSC-BA-4075	loss_1p	TRUE	0.7	1	0.45	0.940725	0.288945	0.17353	0.537525	TRUE	tetraploid	74.0026	49.7019	16.3202	1.74198	58.1848	77.2616	27.124	77.2616	5	0.335432	0		TP53	0.5	0.391209	0.5	0.5	0.5	0.5	0.496781	0.5	0.5	0.5	0.5	0.5	0.5	0.763238	0.5	0.5	0.5	0.5	0.5	0.5	0.5	0.5
			HNSC-BA-4075	loss_1q	TRUE	0.7	1	0.45	0.940725	0.288945	0.17353	0.537525	TRUE	tetraploid	74.0026	49.7019	16.3202	1.74198	58.1848	77.2616	27.124	77.2616	5	0.335432	0		loss_18q	0.5	0.5	0.5	0.5	0.5	0.5	0.5	0.5	0.5	0.5	0.5	0.5	0.5	0.5	0.5	0.5	0.5	0.5	0.5	0.5	0.5	0.5
			HNSC-BA-4075	loss_5q	TRUE	0.7	1	0.45	0.940725	0.288945	0.17353	0.537525	TRUE	tetraploid	74.0026	49.7019	16.3202	1.74198	58.1848	77.2616	27.124	77.2616	5	0.335432	0		loss_10p	0.5	0.5	0.5	0.5	0.5	0.5	0.5	0.5	0.5	0.5	0.5	0.5	0.5	0.5	0.5	0.5	0.5	0.5	0.5	0.5	0.5	0.5
			HNSC-BA-4075	loss_3p	TRUE	0.22	0.41	0	0.940725	0.288945	0.17353	0.537525	TRUE	tetraploid	74.0026	49.7019	16.3202	1.74198	58.1848	77.2616	27.124	77.2616	5	0.335432	0		loss_11q	0.5	0.391209	0.5	0.5	0.5	0.5	0.496781	0.5	0.5	0.5	0.5	0.5	0.5	0.763238	0.5	0.5	0.5	0.5	0.5	0.5	0.5	0.5
			HNSC-BA-4075	gain_5p	TRUE	0.22	0.41	0	0.940725	0.288945	0.17353	0.537525	TRUE	tetraploid	74.0026	49.7019	16.3202	1.74198	58.1848	77.2616	27.124	77.2616	5	0.335432	0		loss_17p	0.5	0.391209	0.5	0.5	0.5	0.5	0.496781	0.5	0.5	0.5	0.5	0.5	0.5	0.763238	0.5	0.5	0.5	0.5	0.5	0.5	0.5	0.5
			HNSC-BA-4075	loss_18q	TRUE	0.22	0.41	0	0.940725	0.288945	0.17353	0.537525	TRUE	tetraploid	74.0026	49.7019	16.3202	1.74198	58.1848	77.2616	27.124	77.2616	5	0.335432	0		gain_17p	0.236762	0.0850198	0.236762	0.5	0.5	0.236762	0.226891	0.236762	0.236762	0.5	0.5	0.236762	0.236762	0.5	0.5	0.236762	0.5	0.236762	0.236762	0.5	0.236762	0.5
			HNSC-BA-4075	loss_18p	TRUE	0.7	1	0.45	0.940725	0.288945	0.17353	0.537525	TRUE	tetraploid	74.0026	49.7019	16.3202	1.74198	58.1848	77.2616	27.124	77.2616	5	0.335432	0		loss_9q	0.5	0.5	0.5	0.5	0.5	0.5	0.5	0.5	0.5	0.5	0.5	0.5	0.5	0.5	0.5	0.5	0.5	0.5	0.5	0.5	0.5	0.5
			HNSC-BA-4075	gain_7p	TRUE	0.22	0.41	0	0.940725	0.288945	0.17353	0.537525	TRUE	tetraploid	74.0026	49.7019	16.3202	1.74198	58.1848	77.2616	27.124	77.2616	5	0.335432	0		loss_4p	0.5	0.391209	0.5	0.5	0.5	0.5	0.496781	0.5	0.5	0.5	0.5	0.5	0.5	0.763238	0.5	0.5	0.5	0.5	0.5	0.5	0.5	0.5
			HNSC-BA-4075	gain_11q	TRUE	0.7	1	0.45	0.940725	0.288945	0.17353	0.537525	TRUE	tetraploid	74.0026	49.7019	16.3202	1.74198	58.1848	77.2616	27.124	77.2616	5	0.335432	0		CREBBP	0.5	0.5	0.5	0.5	0.5	0.5	0.5	0.5	0.5	0.5	0.5	0.5	0.5	0.5	0.5	0.5	0.5	0.5	0.5	0.5	0.5	0.5
			HNSC-BA-4075	loss_20p	TRUE	0.7	1	0.45	0.940725	0.288945	0.17353	0.537525	TRUE	tetraploid	74.0026	49.7019	16.3202	1.74198	58.1848	77.2616	27.124	77.2616	5	0.335432	0		loss_15q	0.5	0.391209	0.5	0.5	0.5	0.5	0.496781	0.5	0.5	0.5	0.5	0.5	0.5	0.763238	0.5	0.5	0.5	0.5	0.5	0.5	0.5	0.5
			HNSC-BA-4075	RNF213	FALSE	1	1	1	0.940725	0.288945	0.17353	0.537525	TRUE	tetraploid	74.0026	49.7019	16.3202	1.74198	58.1848	77.2616	27.124	77.2616	5	0.335432	0		loss_5q	0.5	0.391209	0.5	0.5	0.5	0.5	0.496781	0.5	0.5	0.5	0.5	0.5	0.5	0.763238	0.5	0.5	0.5	0.5	0.5	0.5	0.5	0.5
			HNSC-BA-4075	PRMT3	TRUE	0.22	0.41	0	0.940725	0.288945	0.17353	0.537525	TRUE	tetraploid	74.0026	49.7019	16.3202	1.74198	58.1848	77.2616	27.124	77.2616	5	0.335432	0		KMT2D	0.5	0.5	0.5	0.5	0.5	0.5	0.5	0.5	0.5	0.5	0.5	0.5	0.5	0.5	0.5	0.5	0.5	0.5	0.5	0.5	0.5	0.5
			HNSC-BA-4075	OXER1	FALSE	1	1	1	0.940725	0.288945	0.17353	0.537525	TRUE	tetraploid	74.0026	49.7019	16.3202	1.74198	58.1848	77.2616	27.124	77.2616	5	0.335432	0		loss_13q	0.5	0.391209	0.5	0.5	0.5	0.5	0.496781	0.5	0.5	0.5	0.5	0.5	0.5	0.763238	0.5	0.5	0.5	0.5	0.5	0.5	0.5	0.5
			HNSC-BA-4075	FMO4	TRUE	1	1	1	0.940725	0.288945	0.17353	0.537525	TRUE	tetraploid	74.0026	49.7019	16.3202	1.74198	58.1848	77.2616	27.124	77.2616	5	0.335432	0		EP300	0.5	0.5	0.5	0.5	0.5	0.5	0.5	0.5	0.5	0.5	0.5	0.5	0.5	0.5	0.5	0.5	0.5	0.5	0.5	0.5	0.5	0.5
			HNSC-BA-4075	GLDN	FALSE	0.7	1	0.45	0.940725	0.288945	0.17353	0.537525	TRUE	tetraploid	74.0026	49.7019	16.3202	1.74198	58.1848	77.2616	27.124	77.2616	5	0.335432	0		loss_21q	0.5	0.391209	0.5	0.5	0.5	0.5	0.496781	0.5	0.5	0.5	0.5	0.5	0.5	0.763238	0.5	0.5	0.5	0.5	0.5	0.5	0.5	0.5
			HNSC-BA-4075	KMT2D	TRUE	1	1	1	0.940725	0.288945	0.17353	0.537525	TRUE	tetraploid	74.0026	49.7019	16.3202	1.74198	58.1848	77.2616	27.124	77.2616	5	0.335432	0		NOTCH1	0.5	0.5	0.5	0.5	0.5	0.5	0.5	0.5	0.5	0.5	0.5	0.5	0.5	0.5	0.5	0.5	0.5	0.5	0.5	0.5	0.5	0.5
			HNSC-BA-4075	IQCJ-SCHIP1	FALSE	0.3	0.65	0	0.940725	0.288945	0.17353	0.537525	TRUE	tetraploid	74.0026	49.7019	16.3202	1.74198	58.1848	77.2616	27.124	77.2616	5	0.335432	0		gain_9q	0.5	0.5	0.5	0.5	0.5	0.5	0.5	0.5	0.5	0.5	0.5	0.5	0.5	0.5	0.5	0.5	0.5	0.5	0.5	0.5	0.5	0.5
			HNSC-BA-4075	FGD4	TRUE	0.69	1	0.44	0.940725	0.288945	0.17353	0.537525	TRUE	tetraploid	74.0026	49.7019	16.3202	1.74198	58.1848	77.2616	27.124	77.2616	5	0.335432	0		loss_11p	0.5	0.5	0.5	0.5	0.5	0.5	0.5	0.5	0.5	0.5	0.5	0.5	0.5	0.5	0.5	0.5	0.5	0.5	0.5	0.5	0.5	0.5
			HNSC-BA-4075	RBL1	FALSE	0.68	1	0.42	0.940725	0.288945	0.17353	0.537525	TRUE	tetraploid	74.0026	49.7019	16.3202	1.74198	58.1848	77.2616	27.124	77.2616	5	0.335432	0		loss_4q	0.5	0.391209	0.5	0.5	0.5	0.5	0.496781	0.5	0.5	0.5	0.5	0.5	0.5	0.763238	0.5	0.5	0.5	0.5	0.5	0.5	0.5	0.5
			HNSC-BA-4075	FLT3	FALSE	0.22	0.41	0	0.940725	0.288945	0.17353	0.537525	TRUE	tetraploid	74.0026	49.7019	16.3202	1.74198	58.1848	77.2616	27.124	77.2616	5	0.335432	0		gain_3q	0.5	0.391209	0.5	0.5	0.5	0.5	0.496781	0.5	0.5	0.5	0.5	0.5	0.5	0.763238	0.5	0.5	0.5	0.5	0.5	0.5	0.5	0.5
			HNSC-BA-4075	OR13F1	FALSE	0.42	0.86	0	0.940725	0.288945	0.17353	0.537525	TRUE	tetraploid	74.0026	49.7019	16.3202	1.74198	58.1848	77.2616	27.124	77.2616	5	0.335432	0		CDKN2A	0.5	0.5	0.5	0.5	0.5	0.5	0.5	0.5	0.5	0.5	0.5	0.5	0.5	0.5	0.5	0.5	0.5	0.5	0.5	0.5	0.5	0.5
			HNSC-BA-4075	FASTKD5	FALSE	1	1	1	0.940725	0.288945	0.17353	0.537525	TRUE	tetraploid	74.0026	49.7019	16.3202	1.74198	58.1848	77.2616	27.124	77.2616	5	0.335432	0		PIK3CA	0.5	0.5	0.5	0.5	0.5	0.5	0.5	0.5	0.5	0.5	0.5	0.5	0.5	0.5	0.5	0.5	0.5	0.5	0.5	0.5	0.5	0.5
			HNSC-BA-4075	TP53	FALSE	0.24	0.45	0	0.940725	0.288945	0.17353	0.537525	TRUE	tetraploid	74.0026	49.7019	16.3202	1.74198	58.1848	77.2616	27.124	77.2616	5	0.335432	0		CASP8	0.5	0.5	0.5	0.5	0.5	0.5	0.5	0.5	0.5	0.5	0.5	0.5	0.5	0.5	0.5	0.5	0.5	0.5	0.5	0.5	0.5	0.5
			HNSC-BA-4075	ASH1L	TRUE	1	1	1	0.940725	0.288945	0.17353	0.537525	TRUE	tetraploid	74.0026	49.7019	16.3202	1.74198	58.1848	77.2616	27.124	77.2616	5	0.335432	0		HLA-A	0.5	0.5	0.5	0.5	0.5	0.5	0.5	0.5	0.5	0.5	0.5	0.5	0.5	0.5	0.5	0.5	0.5	0.5	0.5	0.5	0.5	0.5
			HNSC-BA-4075	7:144707919:A:C	FALSE	1	1	1	0.940725	0.288945	0.17353	0.537525	TRUE	tetraploid	74.0026	49.7019	16.3202	1.74198	58.1848	77.2616	27.124	77.2616	5	0.335432	0		NSD1	0.5	0.391209	0.5	0.5	0.5	0.5	0.496781	0.5	0.5	0.5	0.5	0.5	0.5	0.763238	0.5	0.5	0.5	0.5	0.5	0.5	0.5	0.5
			HNSC-BA-4075	GCM2	TRUE	1	1	1	0.940725	0.288945	0.17353	0.537525	TRUE	tetraploid	74.0026	49.7019	16.3202	1.74198	58.1848	77.2616	27.124	77.2616	5	0.335432	0		HRAS	0.5	0.5	0.5	0.5	0.5	0.5	0.5	0.5	0.5	0.5	0.5	0.5	0.5	0.5	0.5	0.5	0.5	0.5	0.5	0.5	0.5	0.5
			HNSC-BA-4075	SASH1	FALSE	1	1	1	0.940725	0.288945	0.17353	0.537525	TRUE	tetraploid	74.0026	49.7019	16.3202	1.74198	58.1848	77.2616	27.124	77.2616	5	0.335432	0		KMT2C	0.5	0.5	0.5	0.5	0.5	0.5	0.5	0.5	0.5	0.5	0.5	0.5	0.5	0.5	0.5	0.5	0.5	0.5	0.5	0.5	0.5	0.5
			HNSC-BA-4075	KCTD21	FALSE	1	1	1	0.940725	0.288945	0.17353	0.537525	TRUE	tetraploid	74.0026	49.7019	16.3202	1.74198	58.1848	77.2616	27.124	77.2616	5	0.335432	0		FBXW7	0.5	0.5	0.5	0.5	0.5	0.5	0.5	0.5	0.5	0.5	0.5	0.5	0.5	0.5	0.5	0.5	0.5	0.5	0.5	0.5	0.5	0.5
			HNSC-BA-4075	UBXN1	FALSE	1	1	1	0.940725	0.288945	0.17353	0.537525	TRUE	tetraploid	74.0026	49.7019	16.3202	1.74198	58.1848	77.2616	27.124	77.2616	5	0.335432	0		NFE2L2	0.5	0.5	0.5	0.5	0.5	0.5	0.5	0.5	0.5	0.5	0.5	0.5	0.5	0.5	0.5	0.5	0.5	0.5	0.5	0.5	0.5	0.5
			HNSC-BA-4075	WFDC12	FALSE	0.44	0.88	0	0.940725	0.288945	0.17353	0.537525	TRUE	tetraploid	74.0026	49.7019	16.3202	1.74198	58.1848	77.2616	27.124	77.2616	5	0.335432	0		SPEN	0.5	0.5	0.5	0.5	0.5	0.5	0.5	0.5	0.5	0.5	0.5	0.5	0.5	0.5	0.5	0.5	0.5	0.5	0.5	0.5	0.5	0.5
			HNSC-BA-4075	DNAH3	TRUE	0.5	0.9	0	0.940725	0.288945	0.17353	0.537525	TRUE	tetraploid	74.0026	49.7019	16.3202	1.74198	58.1848	77.2616	27.124	77.2616	5	0.335432	0		loss_14q	0.5	0.5	0.5	0.5	0.5	0.5	0.5	0.5	0.5	0.5	0.5	0.5	0.5	0.5	0.5	0.5	0.5	0.5	0.5	0.5	0.5	0.5
			HNSC-BA-4075	DFNB31	TRUE	1	1	1	0.940725	0.288945	0.17353	0.537525	TRUE	tetraploid	74.0026	49.7019	16.3202	1.74198	58.1848	77.2616	27.124	77.2616	5	0.335432	0		loss_8q	0.5	0.391209	0.5	0.5	0.5	0.5	0.496781	0.5	0.5	0.5	0.5	0.5	0.5	0.763238	0.5	0.5	0.5	0.5	0.5	0.5	0.5	0.5
			HNSC-BA-4075	FAM153B	TRUE	0.5	0.9	0	0.940725	0.288945	0.17353	0.537525	TRUE	tetraploid	74.0026	49.7019	16.3202	1.74198	58.1848	77.2616	27.124	77.2616	5	0.335432	0		homdel_CDKN2A	0.5	0.5	0.5	0.5	0.5	0.5	0.5	0.5	0.5	0.5	0.5	0.5	0.5	0.5	0.5	0.5	0.5	0.5	0.5	0.5	0.5	0.5
			HNSC-BA-4075	GCC1	TRUE	1	1	1	0.940725	0.288945	0.17353	0.537525	TRUE	tetraploid	74.0026	49.7019	16.3202	1.74198	58.1848	77.2616	27.124	77.2616	5	0.335432	0		WGD	0.5	0.5	0.5	0.5	0.5	0.5	0.5	0.5	0.5	0.5	0.5	0.5	0.5	0.5	0.5	0.5	0.5	0.5	0.5	0.5	0.5	0.5
			HNSC-BA-4075	ABCB8	TRUE	1	1	1	0.940725	0.288945	0.17353	0.537525	TRUE	tetraploid	74.0026	49.7019	16.3202	1.74198	58.1848	77.2616	27.124	77.2616	5	0.335432	0		WGT	0.5	0.5	0.5	0.5	0.5	0.5	0.5	0.5	0.5	0.5	0.5	0.5	0.5	0.5	0.5	0.5	0.5	0.5	0.5	0.5	0.5	0.5
			HNSC-BA-4075	HLA-DQA2	TRUE	1	1	1	0.940725	0.288945	0.17353	0.537525	TRUE	tetraploid	74.0026	49.7019	16.3202	1.74198	58.1848	77.2616	27.124	77.2616	5	0.335432	0
			HNSC-BA-4075	SNRPD2	FALSE	0.5	0.9	0	0.940725	0.288945	0.17353	0.537525	TRUE	tetraploid	74.0026	49.7019	16.3202	1.74198	58.1848	77.2616	27.124	77.2616	5	0.335432	0		HNSC-BA-5556	loss_9p	gain_8q	loss_3p	gain_9p	FAT1	loss_6p	gain_5p	loss_8p	TP53	loss_18q	loss_10p	loss_11q	loss_17p	gain_17p	loss_9q	loss_4p	CREBBP	loss_15q	loss_5q	KMT2D	loss_13q	EP300
			HNSC-BA-4075	ABCC9	TRUE	1	1	1	0.940725	0.288945	0.17353	0.537525	TRUE	tetraploid	74.0026	49.7019	16.3202	1.74198	58.1848	77.2616	27.124	77.2616	5	0.335432	0		loss_9p	0.5	0.5	0.5	0.5	0.5	0.5	0.5	0.5	0.5	0.5	0.5	0.5	0.5	0.5	0.5	0.5	0.5	0.5	0.5	0.5	0.5	0.5
			HNSC-BA-4075	CNTNAP2	TRUE	1	1	1	0.940725	0.288945	0.17353	0.537525	TRUE	tetraploid	74.0026	49.7019	16.3202	1.74198	58.1848	77.2616	27.124	77.2616	5	0.335432	0		gain_8q	0.5	0.5	0.5	0.5	0.5	0.5	0.5	0.5	0.5	0.5	0.5	0.5	0.5	0.5	0.5	0.5	0.5	0.5	0.5	0.5	0.5	0.5
			HNSC-BA-4075	COPG2	FALSE	1	1	1	0.940725	0.288945	0.17353	0.537525	TRUE	tetraploid	74.0026	49.7019	16.3202	1.74198	58.1848	77.2616	27.124	77.2616	5	0.335432	0		loss_3p	0.5	0.5	0.5	0.5	0.5	0.5	0.5	0.5	0.5	0.5	0.5	0.5	0.5	0.5	0.5	0.5	0.5	0.5	0.5	0.5	0.5	0.5
			HNSC-BA-4075	NBPF1	FALSE	1	1	1	0.940725	0.288945	0.17353	0.537525	TRUE	tetraploid	74.0026	49.7019	16.3202	1.74198	58.1848	77.2616	27.124	77.2616	5	0.335432	0		gain_9p	0.5	0.5	0.5	0.5	0.5	0.5	0.5	0.5	0.5	0.5	0.5	0.5	0.5	0.5	0.5	0.5	0.5	0.5	0.5	0.5	0.5	0.5
			HNSC-BA-4075	RBM19	TRUE	1	1	1	0.940725	0.288945	0.17353	0.537525	TRUE	tetraploid	74.0026	49.7019	16.3202	1.74198	58.1848	77.2616	27.124	77.2616	5	0.335432	0		FAT1	0.5	0.5	0.5	0.5	0.5	0.5	0.5	0.5	0.5	0.5	0.5	0.5	0.5	0.5	0.5	0.5	0.5	0.5	0.5	0.5	0.5	0.5
			HNSC-BA-4075	SVIL	FALSE	0.5	0.9	0	0.940725	0.288945	0.17353	0.537525	TRUE	tetraploid	74.0026	49.7019	16.3202	1.74198	58.1848	77.2616	27.124	77.2616	5	0.335432	0		loss_6p	0.5	0.5	0.5	0.5	0.5	0.5	0.5	0.5	0.5	0.5	0.5	0.5	0.5	0.5	0.5	0.5	0.5	0.5	0.5	0.5	0.5	0.5
			HNSC-BA-4075	CLDN17	FALSE	0.7	1	0.45	0.940725	0.288945	0.17353	0.537525	TRUE	tetraploid	74.0026	49.7019	16.3202	1.74198	58.1848	77.2616	27.124	77.2616	5	0.335432	0		gain_5p	0.5	0.5	0.5	0.5	0.5	0.5	0.5	0.5	0.5	0.5	0.5	0.5	0.5	0.5	0.5	0.5	0.5	0.5	0.5	0.5	0.5	0.5
			HNSC-BA-4075	GIMAP6	TRUE	1	1	1	0.940725	0.288945	0.17353	0.537525	TRUE	tetraploid	74.0026	49.7019	16.3202	1.74198	58.1848	77.2616	27.124	77.2616	5	0.335432	0		loss_8p	0.5	0.5	0.5	0.5	0.5	0.5	0.5	0.5	0.5	0.5	0.5	0.5	0.5	0.5	0.5	0.5	0.5	0.5	0.5	0.5	0.5	0.5
			HNSC-BA-4075	CPT1C	TRUE	1	1	1	0.940725	0.288945	0.17353	0.537525	TRUE	tetraploid	74.0026	49.7019	16.3202	1.74198	58.1848	77.2616	27.124	77.2616	5	0.335432	0		TP53	0.5	0.5	0.5	0.5	0.5	0.5	0.5	0.5	0.5	0.5	0.5	0.5	0.5	0.5	0.5	0.5	0.5	0.5	0.5	0.5	0.5	0.5
			HNSC-BA-4075	MYO16	FALSE	0.5	0.9	0	0.940725	0.288945	0.17353	0.537525	TRUE	tetraploid	74.0026	49.7019	16.3202	1.74198	58.1848	77.2616	27.124	77.2616	5	0.335432	0		loss_18q	0.5	0.5	0.5	0.5	0.5	0.5	0.5	0.5	0.5	0.5	0.5	0.5	0.5	0.5	0.5	0.5	0.5	0.5	0.5	0.5	0.5	0.5
			HNSC-BA-4075	CALML5	TRUE	1	1	1	0.940725	0.288945	0.17353	0.537525	TRUE	tetraploid	74.0026	49.7019	16.3202	1.74198	58.1848	77.2616	27.124	77.2616	5	0.335432	0		loss_10p	0.5	0.5	0.5	0.5	0.5	0.5	0.5	0.5	0.5	0.5	0.5	0.5	0.5	0.5	0.5	0.5	0.5	0.5	0.5	0.5	0.5	0.5
			HNSC-BA-4075	SLC11A2	FALSE	0.7	1	0.45	0.940725	0.288945	0.17353	0.537525	TRUE	tetraploid	74.0026	49.7019	16.3202	1.74198	58.1848	77.2616	27.124	77.2616	5	0.335432	0		loss_11q	0.5	0.5	0.5	0.5	0.5	0.5	0.5	0.5	0.5	0.5	0.5	0.5	0.5	0.5	0.5	0.5	0.5	0.5	0.5	0.5	0.5	0.5
			HNSC-BA-4075	SYNRG	FALSE	0.22	0.41	0	0.940725	0.288945	0.17353	0.537525	TRUE	tetraploid	74.0026	49.7019	16.3202	1.74198	58.1848	77.2616	27.124	77.2616	5	0.335432	0		loss_17p	0.5	0.5	0.5	0.5	0.5	0.5	0.5	0.5	0.5	0.5	0.5	0.5	0.5	0.5	0.5	0.5	0.5	0.5	0.5	0.5	0.5	0.5
			HNSC-BA-4075	TBC1D12	TRUE	1	1	1	0.940725	0.288945	0.17353	0.537525	TRUE	tetraploid	74.0026	49.7019	16.3202	1.74198	58.1848	77.2616	27.124	77.2616	5	0.335432	0		gain_17p	0.5	0.5	0.5	0.5	0.5	0.5	0.5	0.5	0.5	0.5	0.5	0.5	0.5	0.5	0.5	0.5	0.5	0.5	0.5	0.5	0.5	0.5
			HNSC-BA-4075	ESRRG	FALSE	0.7	1	0.45	0.940725	0.288945	0.17353	0.537525	TRUE	tetraploid	74.0026	49.7019	16.3202	1.74198	58.1848	77.2616	27.124	77.2616	5	0.335432	0		loss_9q	0.5	0.5	0.5	0.5	0.5	0.5	0.5	0.5	0.5	0.5	0.5	0.5	0.5	0.5	0.5	0.5	0.5	0.5	0.5	0.5	0.5	0.5
			HNSC-BA-4075	EXO1	TRUE	1	1	1	0.940725	0.288945	0.17353	0.537525	TRUE	tetraploid	74.0026	49.7019	16.3202	1.74198	58.1848	77.2616	27.124	77.2616	5	0.335432	0		loss_4p	0.5	0.5	0.5	0.5	0.5	0.5	0.5	0.5	0.5	0.5	0.5	0.5	0.5	0.5	0.5	0.5	0.5	0.5	0.5	0.5	0.5	0.5
			HNSC-BA-4075	PCDH15	TRUE	1	1	1	0.940725	0.288945	0.17353	0.537525	TRUE	tetraploid	74.0026	49.7019	16.3202	1.74198	58.1848	77.2616	27.124	77.2616	5	0.335432	0		CREBBP	0.5	0.5	0.5	0.5	0.5	0.5	0.5	0.5	0.5	0.5	0.5	0.5	0.5	0.5	0.5	0.5	0.5	0.5	0.5	0.5	0.5	0.5
			HNSC-BA-4075	ZBTB3	FALSE	1	1	1	0.940725	0.288945	0.17353	0.537525	TRUE	tetraploid	74.0026	49.7019	16.3202	1.74198	58.1848	77.2616	27.124	77.2616	5	0.335432	0		loss_15q	0.5	0.5	0.5	0.5	0.5	0.5	0.5	0.5	0.5	0.5	0.5	0.5	0.5	0.5	0.5	0.5	0.5	0.5	0.5	0.5	0.5	0.5
			HNSC-BA-4075	UGT2B4	TRUE	0.5	0.9	0	0.940725	0.288945	0.17353	0.537525	TRUE	tetraploid	74.0026	49.7019	16.3202	1.74198	58.1848	77.2616	27.124	77.2616	5	0.335432	0		loss_5q	0.5	0.5	0.5	0.5	0.5	0.5	0.5	0.5	0.5	0.5	0.5	0.5	0.5	0.5	0.5	0.5	0.5	0.5	0.5	0.5	0.5	0.5
			HNSC-BA-4075	TTC19	TRUE	1	1	1	0.940725	0.288945	0.17353	0.537525	TRUE	tetraploid	74.0026	49.7019	16.3202	1.74198	58.1848	77.2616	27.124	77.2616	5	0.335432	0		KMT2D	0.5	0.5	0.5	0.5	0.5	0.5	0.5	0.5	0.5	0.5	0.5	0.5	0.5	0.5	0.5	0.5	0.5	0.5	0.5	0.5	0.5	0.5
			HNSC-BA-4075	ADRA1A	TRUE	1	1	1	0.940725	0.288945	0.17353	0.537525	TRUE	tetraploid	74.0026	49.7019	16.3202	1.74198	58.1848	77.2616	27.124	77.2616	5	0.335432	0		loss_13q	0.5	0.5	0.5	0.5	0.5	0.5	0.5	0.5	0.5	0.5	0.5	0.5	0.5	0.5	0.5	0.5	0.5	0.5	0.5	0.5	0.5	0.5
			HNSC-BA-4075	WDR91	TRUE	1	1	1	0.940725	0.288945	0.17353	0.537525	TRUE	tetraploid	74.0026	49.7019	16.3202	1.74198	58.1848	77.2616	27.124	77.2616	5	0.335432	0		EP300	0.5	0.5	0.5	0.5	0.5	0.5	0.5	0.5	0.5	0.5	0.5	0.5	0.5	0.5	0.5	0.5	0.5	0.5	0.5	0.5	0.5	0.5
			HNSC-BA-4075	RBM15	FALSE	0.5	0.9	0	0.940725	0.288945	0.17353	0.537525	TRUE	tetraploid	74.0026	49.7019	16.3202	1.74198	58.1848	77.2616	27.124	77.2616	5	0.335432	0		loss_21q	0.5	0.5	0.5	0.5	0.5	0.5	0.5	0.5	0.5	0.5	0.5	0.5	0.5	0.5	0.5	0.5	0.5	0.5	0.5	0.5	0.5	0.5
			HNSC-BA-4075	GPR123	TRUE	0.5	0.9	0	0.940725	0.288945	0.17353	0.537525	TRUE	tetraploid	74.0026	49.7019	16.3202	1.74198	58.1848	77.2616	27.124	77.2616	5	0.335432	0		NOTCH1	0.5	0.5	0.5	0.5	0.5	0.5	0.5	0.5	0.5	0.5	0.5	0.5	0.5	0.5	0.5	0.5	0.5	0.5	0.5	0.5	0.5	0.5
			HNSC-BA-4075	TGFBR3	TRUE	0.5	0.9	0	0.940725	0.288945	0.17353	0.537525	TRUE	tetraploid	74.0026	49.7019	16.3202	1.74198	58.1848	77.2616	27.124	77.2616	5	0.335432	0		gain_9q	0.255753	0.5	0.5	0.255753	0.5	0.255753	0.5	0.5	0.5	0.255753	0.255753	0.5	0.5	0.5	0.5	0.5	0.5	0.5	0.5	0.5	0.5	0.5
			HNSC-BA-4075	TTN	TRUE	1	1	1	0.940725	0.288945	0.17353	0.537525	TRUE	tetraploid	74.0026	49.7019	16.3202	1.74198	58.1848	77.2616	27.124	77.2616	5	0.335432	0		loss_11p	0.5	0.5	0.5	0.5	0.5	0.5	0.5	0.5	0.5	0.5	0.5	0.5	0.5	0.5	0.5	0.5	0.5	0.5	0.5	0.5	0.5	0.5
			HNSC-BA-4075	USP48	FALSE	0.5	0.9	0	0.940725	0.288945	0.17353	0.537525	TRUE	tetraploid	74.0026	49.7019	16.3202	1.74198	58.1848	77.2616	27.124	77.2616	5	0.335432	0		loss_4q	0.5	0.5	0.5	0.5	0.5	0.5	0.5	0.5	0.5	0.5	0.5	0.5	0.5	0.5	0.5	0.5	0.5	0.5	0.5	0.5	0.5	0.5
			HNSC-BA-4075	NCOA4	TRUE	1	1	1	0.940725	0.288945	0.17353	0.537525	TRUE	tetraploid	74.0026	49.7019	16.3202	1.74198	58.1848	77.2616	27.124	77.2616	5	0.335432	0		gain_3q	0.5	0.5	0.5	0.5	0.5	0.5	0.5	0.5	0.5	0.5	0.5	0.5	0.5	0.5	0.5	0.5	0.5	0.5	0.5	0.5	0.5	0.5
			HNSC-BA-4075	HTR7	FALSE	1	1	1	0.940725	0.288945	0.17353	0.537525	TRUE	tetraploid	74.0026	49.7019	16.3202	1.74198	58.1848	77.2616	27.124	77.2616	5	0.335432	0		CDKN2A	0.5	0.5	0.5	0.5	0.5	0.5	0.5	0.5	0.5	0.5	0.5	0.5	0.5	0.5	0.5	0.5	0.5	0.5	0.5	0.5	0.5	0.5
			HNSC-BA-4075	SRRM2	TRUE	1	1	1	0.940725	0.288945	0.17353	0.537525	TRUE	tetraploid	74.0026	49.7019	16.3202	1.74198	58.1848	77.2616	27.124	77.2616	5	0.335432	0		PIK3CA	0.5	0.5	0.5	0.5	0.5	0.5	0.5	0.5	0.5	0.5	0.5	0.5	0.5	0.5	0.5	0.5	0.5	0.5	0.5	0.5	0.5	0.5
			HNSC-BA-4075	GCOM1	TRUE	1	1	1	0.940725	0.288945	0.17353	0.537525	TRUE	tetraploid	74.0026	49.7019	16.3202	1.74198	58.1848	77.2616	27.124	77.2616	5	0.335432	0		CASP8	0.5	0.5	0.5	0.5	0.5	0.5	0.5	0.5	0.5	0.5	0.5	0.5	0.5	0.5	0.5	0.5	0.5	0.5	0.5	0.5	0.5	0.5
			HNSC-BA-4075	C10orf137	TRUE	0.5	0.9	0	0.940725	0.288945	0.17353	0.537525	TRUE	tetraploid	74.0026	49.7019	16.3202	1.74198	58.1848	77.2616	27.124	77.2616	5	0.335432	0		HLA-A	0.5	0.5	0.5	0.5	0.5	0.5	0.5	0.5	0.5	0.5	0.5	0.5	0.5	0.5	0.5	0.5	0.5	0.5	0.5	0.5	0.5	0.5
			HNSC-BA-4075	EGF	TRUE	1	1	1	0.940725	0.288945	0.17353	0.537525	TRUE	tetraploid	74.0026	49.7019	16.3202	1.74198	58.1848	77.2616	27.124	77.2616	5	0.335432	0		NSD1	0.5	0.5	0.5	0.5	0.5	0.5	0.5	0.5	0.5	0.5	0.5	0.5	0.5	0.5	0.5	0.5	0.5	0.5	0.5	0.5	0.5	0.5
			HNSC-BA-4075	SFRP4	FALSE	0.5	0.9	0	0.940725	0.288945	0.17353	0.537525	TRUE	tetraploid	74.0026	49.7019	16.3202	1.74198	58.1848	77.2616	27.124	77.2616	5	0.335432	0		HRAS	0.6065	0.5	0.5	0.6065	0.5	0.6065	0.5	0.5	0.5	0.6065	0.6065	0.5	0.5	0.5	0.5	0.5	0.5	0.5	0.5	0.5	0.5	0.5
			HNSC-BA-4075	GLP2R	TRUE	0.7	1	0.45	0.940725	0.288945	0.17353	0.537525	TRUE	tetraploid	74.0026	49.7019	16.3202	1.74198	58.1848	77.2616	27.124	77.2616	5	0.335432	0		KMT2C	0.5	0.5	0.5	0.5	0.5	0.5	0.5	0.5	0.5	0.5	0.5	0.5	0.5	0.5	0.5	0.5	0.5	0.5	0.5	0.5	0.5	0.5
			HNSC-BA-4075	HLA-DQB1	TRUE	1	1	1	0.940725	0.288945	0.17353	0.537525	TRUE	tetraploid	74.0026	49.7019	16.3202	1.74198	58.1848	77.2616	27.124	77.2616	5	0.335432	0		FBXW7	0.5	0.5	0.5	0.5	0.5	0.5	0.5	0.5	0.5	0.5	0.5	0.5	0.5	0.5	0.5	0.5	0.5	0.5	0.5	0.5	0.5	0.5
			HNSC-BA-4075	TERF2	TRUE	1	1	1	0.940725	0.288945	0.17353	0.537525	TRUE	tetraploid	74.0026	49.7019	16.3202	1.74198	58.1848	77.2616	27.124	77.2616	5	0.335432	0		NFE2L2	0.5	0.5	0.5	0.5	0.5	0.5	0.5	0.5	0.5	0.5	0.5	0.5	0.5	0.5	0.5	0.5	0.5	0.5	0.5	0.5	0.5	0.5
			HNSC-BA-4075	SEPP1	TRUE	1	1	1	0.940725	0.288945	0.17353	0.537525	TRUE	tetraploid	74.0026	49.7019	16.3202	1.74198	58.1848	77.2616	27.124	77.2616	5	0.335432	0		SPEN	0.5	0.5	0.5	0.5	0.5	0.5	0.5	0.5	0.5	0.5	0.5	0.5	0.5	0.5	0.5	0.5	0.5	0.5	0.5	0.5	0.5	0.5
			HNSC-BA-4075	POU2F1	TRUE	1	1	1	0.940725	0.288945	0.17353	0.537525	TRUE	tetraploid	74.0026	49.7019	16.3202	1.74198	58.1848	77.2616	27.124	77.2616	5	0.335432	0		loss_14q	0.5	0.5	0.5	0.5	0.5	0.5	0.5	0.5	0.5	0.5	0.5	0.5	0.5	0.5	0.5	0.5	0.5	0.5	0.5	0.5	0.5	0.5
			HNSC-BA-4075	GCAT	TRUE	0.5	0.9	0	0.940725	0.288945	0.17353	0.537525	TRUE	tetraploid	74.0026	49.7019	16.3202	1.74198	58.1848	77.2616	27.124	77.2616	5	0.335432	0		loss_8q	0.5	0.5	0.5	0.5	0.5	0.5	0.5	0.5	0.5	0.5	0.5	0.5	0.5	0.5	0.5	0.5	0.5	0.5	0.5	0.5	0.5	0.5
			HNSC-BA-4075	PAN3	FALSE	0.22	0.41	0	0.940725	0.288945	0.17353	0.537525	TRUE	tetraploid	74.0026	49.7019	16.3202	1.74198	58.1848	77.2616	27.124	77.2616	5	0.335432	0		homdel_CDKN2A	0.5	0.5	0.5	0.5	0.5	0.5	0.5	0.5	0.5	0.5	0.5	0.5	0.5	0.5	0.5	0.5	0.5	0.5	0.5	0.5	0.5	0.5
			HNSC-BA-4075	BTN3A2	TRUE	1	1	1	0.940725	0.288945	0.17353	0.537525	TRUE	tetraploid	74.0026	49.7019	16.3202	1.74198	58.1848	77.2616	27.124	77.2616	5	0.335432	0		WGD	0.5	0.5	0.5	0.5	0.5	0.5	0.5	0.5	0.5	0.5	0.5	0.5	0.5	0.5	0.5	0.5	0.5	0.5	0.5	0.5	0.5	0.5
			HNSC-BA-4075	PSD3	TRUE	1	1	1	0.940725	0.288945	0.17353	0.537525	TRUE	tetraploid	74.0026	49.7019	16.3202	1.74198	58.1848	77.2616	27.124	77.2616	5	0.335432	0		WGT	0.5	0.5	0.5	0.5	0.5	0.5	0.5	0.5	0.5	0.5	0.5	0.5	0.5	0.5	0.5	0.5	0.5	0.5	0.5	0.5	0.5	0.5
			HNSC-BA-4075	CABIN1	FALSE	1	1	1	0.940725	0.288945	0.17353	0.537525	TRUE	tetraploid	74.0026	49.7019	16.3202	1.74198	58.1848	77.2616	27.124	77.2616	5	0.335432	0
			HNSC-BA-4075	MYH13	TRUE	1	1	1	0.940725	0.288945	0.17353	0.537525	TRUE	tetraploid	74.0026	49.7019	16.3202	1.74198	58.1848	77.2616	27.124	77.2616	5	0.335432	0		HNSC-BA-5557	loss_9p	gain_8q	loss_3p	gain_9p	FAT1	loss_6p	gain_5p	loss_8p	TP53	loss_18q	loss_10p	loss_11q	loss_17p	gain_17p	loss_9q	loss_4p	CREBBP	loss_15q	loss_5q	KMT2D	loss_13q	EP300
			HNSC-BA-4075	COL5A2	TRUE	1	1	1	0.940725	0.288945	0.17353	0.537525	TRUE	tetraploid	74.0026	49.7019	16.3202	1.74198	58.1848	77.2616	27.124	77.2616	5	0.335432	0		loss_9p	0.5	0.5	0.5	0.5	0.5	0.5	0.5	0.5	0.5	0.5	0.5	0.5	0.5	0.5	0.5	0.5	0.5	0.5	0.5	0.5	0.5	0.5
			HNSC-BA-4075	MT1X	FALSE	0.5	0.9	0	0.940725	0.288945	0.17353	0.537525	TRUE	tetraploid	74.0026	49.7019	16.3202	1.74198	58.1848	77.2616	27.124	77.2616	5	0.335432	0		gain_8q	0.5	0.5	0.5	0.99505	0.5	0.5	0.5	0.5	0.5	0.5	0.5	0.5	0.5	0.5	0.5	0.5	0.5	0.5	0.5	0.5	0.5	0.5
			HNSC-BA-4075	NRXN3	TRUE	1	1	1	0.940725	0.288945	0.17353	0.537525	TRUE	tetraploid	74.0026	49.7019	16.3202	1.74198	58.1848	77.2616	27.124	77.2616	5	0.335432	0		loss_3p	0.5	0.5	0.5	0.99505	0.5	0.5	0.5	0.5	0.5	0.5	0.5	0.5	0.5	0.5	0.5	0.5	0.5	0.5	0.5	0.5	0.5	0.5
			HNSC-BA-4075	SNHG14	FALSE	1	1	1	0.940725	0.288945	0.17353	0.537525	TRUE	tetraploid	74.0026	49.7019	16.3202	1.74198	58.1848	77.2616	27.124	77.2616	5	0.335432	0		gain_9p	0.5	0.0049505	0.0049505	0.5	0.5	0.5	0.5	0.0049505	0.0049505	0.5	0.5	0.5	0.0049505	0.5	0.5	0.0049505	0.5	0.5	0.5	0.5	0.5	0.5
			HNSC-BA-4075	CBX8	FALSE	0.29	0.62	0	0.940725	0.288945	0.17353	0.537525	TRUE	tetraploid	74.0026	49.7019	16.3202	1.74198	58.1848	77.2616	27.124	77.2616	5	0.335432	0		FAT1	0.5	0.5	0.5	0.5	0.5	0.5	0.5	0.5	0.5	0.5	0.5	0.5	0.5	0.5	0.5	0.5	0.5	0.5	0.5	0.5	0.5	0.5
			HNSC-BA-4075	ZFHX4	FALSE	1	1	1	0.940725	0.288945	0.17353	0.537525	TRUE	tetraploid	74.0026	49.7019	16.3202	1.74198	58.1848	77.2616	27.124	77.2616	5	0.335432	0		loss_6p	0.5	0.5	0.5	0.5	0.5	0.5	0.5	0.5	0.5	0.5	0.5	0.5	0.5	0.5	0.5	0.5	0.5	0.5	0.5	0.5	0.5	0.5
			HNSC-BA-4075	MAATS1	FALSE	1	1	1	0.940725	0.288945	0.17353	0.537525	TRUE	tetraploid	74.0026	49.7019	16.3202	1.74198	58.1848	77.2616	27.124	77.2616	5	0.335432	0		gain_5p	0.5	0.5	0.5	0.5	0.5	0.5	0.5	0.5	0.5	0.5	0.5	0.5	0.5	0.5	0.5	0.5	0.5	0.5	0.5	0.5	0.5	0.5
			HNSC-BA-4075	ABCD2	TRUE	1	1	1	0.940725	0.288945	0.17353	0.537525	TRUE	tetraploid	74.0026	49.7019	16.3202	1.74198	58.1848	77.2616	27.124	77.2616	5	0.335432	0		loss_8p	0.5	0.5	0.5	0.99505	0.5	0.5	0.5	0.5	0.5	0.5	0.5	0.5	0.5	0.5	0.5	0.5	0.5	0.5	0.5	0.5	0.5	0.5
			HNSC-BA-4075	NOD1	TRUE	1	1	1	0.940725	0.288945	0.17353	0.537525	TRUE	tetraploid	74.0026	49.7019	16.3202	1.74198	58.1848	77.2616	27.124	77.2616	5	0.335432	0		TP53	0.5	0.5	0.5	0.99505	0.5	0.5	0.5	0.5	0.5	0.5	0.5	0.5	0.5	0.5	0.5	0.5	0.5	0.5	0.5	0.5	0.5	0.5
			HNSC-BA-4075	LUC7L3	TRUE	0.7	1	0.45	0.940725	0.288945	0.17353	0.537525	TRUE	tetraploid	74.0026	49.7019	16.3202	1.74198	58.1848	77.2616	27.124	77.2616	5	0.335432	0		loss_18q	0.5	0.5	0.5	0.5	0.5	0.5	0.5	0.5	0.5	0.5	0.5	0.5	0.5	0.5	0.5	0.5	0.5	0.5	0.5	0.5	0.5	0.5
			HNSC-BA-4075	ZNF259	TRUE	0.22	0.41	0	0.940725	0.288945	0.17353	0.537525	TRUE	tetraploid	74.0026	49.7019	16.3202	1.74198	58.1848	77.2616	27.124	77.2616	5	0.335432	0		loss_10p	0.5	0.5	0.5	0.5	0.5	0.5	0.5	0.5	0.5	0.5	0.5	0.5	0.5	0.5	0.5	0.5	0.5	0.5	0.5	0.5	0.5	0.5
			HNSC-BA-4075	LUZP2	FALSE	1	1	1	0.940725	0.288945	0.17353	0.537525	TRUE	tetraploid	74.0026	49.7019	16.3202	1.74198	58.1848	77.2616	27.124	77.2616	5	0.335432	0		loss_11q	0.5	0.5	0.5	0.5	0.5	0.5	0.5	0.5	0.5	0.5	0.5	0.5	0.5	0.5	0.5	0.5	0.5	0.5	0.5	0.5	0.5	0.5
			HNSC-BA-4075	SNW1	TRUE	0.5	0.9	0	0.940725	0.288945	0.17353	0.537525	TRUE	tetraploid	74.0026	49.7019	16.3202	1.74198	58.1848	77.2616	27.124	77.2616	5	0.335432	0		loss_17p	0.5	0.5	0.5	0.99505	0.5	0.5	0.5	0.5	0.5	0.5	0.5	0.5	0.5	0.5	0.5	0.5	0.5	0.5	0.5	0.5	0.5	0.5
			HNSC-BA-4075	RCBTB2	TRUE	1	1	1	0.940725	0.288945	0.17353	0.537525	TRUE	tetraploid	74.0026	49.7019	16.3202	1.74198	58.1848	77.2616	27.124	77.2616	5	0.335432	0		gain_17p	0.5	0.5	0.5	0.5	0.5	0.5	0.5	0.5	0.5	0.5	0.5	0.5	0.5	0.5	0.5	0.5	0.5	0.5	0.5	0.5	0.5	0.5
			HNSC-BA-4075	RPRD2	TRUE	1	1	1	0.940725	0.288945	0.17353	0.537525	TRUE	tetraploid	74.0026	49.7019	16.3202	1.74198	58.1848	77.2616	27.124	77.2616	5	0.335432	0		loss_9q	0.5	0.5	0.5	0.5	0.5	0.5	0.5	0.5	0.5	0.5	0.5	0.5	0.5	0.5	0.5	0.5	0.5	0.5	0.5	0.5	0.5	0.5
			HNSC-BA-4075	ARAP3	TRUE	0.5	0.9	0	0.940725	0.288945	0.17353	0.537525	TRUE	tetraploid	74.0026	49.7019	16.3202	1.74198	58.1848	77.2616	27.124	77.2616	5	0.335432	0		loss_4p	0.5	0.5	0.5	0.99505	0.5	0.5	0.5	0.5	0.5	0.5	0.5	0.5	0.5	0.5	0.5	0.5	0.5	0.5	0.5	0.5	0.5	0.5
			HNSC-BA-4075	SLC6A18	FALSE	1	1	1	0.940725	0.288945	0.17353	0.537525	TRUE	tetraploid	74.0026	49.7019	16.3202	1.74198	58.1848	77.2616	27.124	77.2616	5	0.335432	0		CREBBP	0.5	0.5	0.5	0.5	0.5	0.5	0.5	0.5	0.5	0.5	0.5	0.5	0.5	0.5	0.5	0.5	0.5	0.5	0.5	0.5	0.5	0.5
			HNSC-BA-4075	ZNF181	TRUE	1	1	1	0.940725	0.288945	0.17353	0.537525	TRUE	tetraploid	74.0026	49.7019	16.3202	1.74198	58.1848	77.2616	27.124	77.2616	5	0.335432	0		loss_15q	0.5	0.5	0.5	0.5	0.5	0.5	0.5	0.5	0.5	0.5	0.5	0.5	0.5	0.5	0.5	0.5	0.5	0.5	0.5	0.5	0.5	0.5
			HNSC-BA-4075	MALAT1	FALSE	0.5	0.9	0	0.940725	0.288945	0.17353	0.537525	TRUE	tetraploid	74.0026	49.7019	16.3202	1.74198	58.1848	77.2616	27.124	77.2616	5	0.335432	0		loss_5q	0.5	0.5	0.5	0.5	0.5	0.5	0.5	0.5	0.5	0.5	0.5	0.5	0.5	0.5	0.5	0.5	0.5	0.5	0.5	0.5	0.5	0.5
			HNSC-BA-4075	VPS13B	TRUE	1	1	1	0.940725	0.288945	0.17353	0.537525	TRUE	tetraploid	74.0026	49.7019	16.3202	1.74198	58.1848	77.2616	27.124	77.2616	5	0.335432	0		KMT2D	0.5	0.5	0.5	0.5	0.5	0.5	0.5	0.5	0.5	0.5	0.5	0.5	0.5	0.5	0.5	0.5	0.5	0.5	0.5	0.5	0.5	0.5
			HNSC-BA-4075	SERPINB4	TRUE	1	1	1	0.940725	0.288945	0.17353	0.537525	TRUE	tetraploid	74.0026	49.7019	16.3202	1.74198	58.1848	77.2616	27.124	77.2616	5	0.335432	0		loss_13q	0.5	0.5	0.5	0.5	0.5	0.5	0.5	0.5	0.5	0.5	0.5	0.5	0.5	0.5	0.5	0.5	0.5	0.5	0.5	0.5	0.5	0.5
			HNSC-BA-4075	FABP3	TRUE	0.5	0.9	0	0.940725	0.288945	0.17353	0.537525	TRUE	tetraploid	74.0026	49.7019	16.3202	1.74198	58.1848	77.2616	27.124	77.2616	5	0.335432	0		EP300	0.5	0.5	0.5	0.5	0.5	0.5	0.5	0.5	0.5	0.5	0.5	0.5	0.5	0.5	0.5	0.5	0.5	0.5	0.5	0.5	0.5	0.5
			HNSC-BA-4075	RBM19	FALSE	1	1	1	0.940725	0.288945	0.17353	0.537525	TRUE	tetraploid	74.0026	49.7019	16.3202	1.74198	58.1848	77.2616	27.124	77.2616	5	0.335432	0		loss_21q	0.5	0.5	0.5	0.5	0.5	0.5	0.5	0.5	0.5	0.5	0.5	0.5	0.5	0.5	0.5	0.5	0.5	0.5	0.5	0.5	0.5	0.5
			HNSC-BA-4075	ADAMTSL3	FALSE	1	1	1	0.940725	0.288945	0.17353	0.537525	TRUE	tetraploid	74.0026	49.7019	16.3202	1.74198	58.1848	77.2616	27.124	77.2616	5	0.335432	0		NOTCH1	0.5	0.5	0.5	0.5	0.5	0.5	0.5	0.5	0.5	0.5	0.5	0.5	0.5	0.5	0.5	0.5	0.5	0.5	0.5	0.5	0.5	0.5
			HNSC-BA-4075	GPR61	FALSE	0.5	0.9	0	0.940725	0.288945	0.17353	0.537525	TRUE	tetraploid	74.0026	49.7019	16.3202	1.74198	58.1848	77.2616	27.124	77.2616	5	0.335432	0		gain_9q	0.5	0.0049505	0.0049505	0.5	0.5	0.5	0.5	0.0049505	0.0049505	0.5	0.5	0.5	0.0049505	0.5	0.5	0.0049505	0.5	0.5	0.5	0.5	0.5	0.5
			HNSC-BA-4075	SLC19A3	TRUE	1	1	1	0.940725	0.288945	0.17353	0.537525	TRUE	tetraploid	74.0026	49.7019	16.3202	1.74198	58.1848	77.2616	27.124	77.2616	5	0.335432	0		loss_11p	0.5	0.5	0.5	0.5	0.5	0.5	0.5	0.5	0.5	0.5	0.5	0.5	0.5	0.5	0.5	0.5	0.5	0.5	0.5	0.5	0.5	0.5
			HNSC-BA-4075	RNF213	TRUE	1	1	1	0.940725	0.288945	0.17353	0.537525	TRUE	tetraploid	74.0026	49.7019	16.3202	1.74198	58.1848	77.2616	27.124	77.2616	5	0.335432	0		loss_4q	0.5	0.5	0.5	0.5	0.5	0.5	0.5	0.5	0.5	0.5	0.5	0.5	0.5	0.5	0.5	0.5	0.5	0.5	0.5	0.5	0.5	0.5
			HNSC-BA-4075	HGD	FALSE	0.22	0.41	0	0.940725	0.288945	0.17353	0.537525	TRUE	tetraploid	74.0026	49.7019	16.3202	1.74198	58.1848	77.2616	27.124	77.2616	5	0.335432	0		gain_3q	0.5	0.574819	0.574819	0.997514	0.5	0.5	0.5	0.574819	0.574819	0.5	0.5	0.5	0.574819	0.5	0.5	0.574819	0.5	0.5	0.5	0.5	0.5	0.5
			HNSC-BA-4075	ATR	TRUE	0.22	0.41	0	0.940725	0.288945	0.17353	0.537525	TRUE	tetraploid	74.0026	49.7019	16.3202	1.74198	58.1848	77.2616	27.124	77.2616	5	0.335432	0		CDKN2A	0.5	0.5	0.5	0.99505	0.5	0.5	0.5	0.5	0.5	0.5	0.5	0.5	0.5	0.5	0.5	0.5	0.5	0.5	0.5	0.5	0.5	0.5
			HNSC-BA-4075	RNF14	FALSE	0.5	0.9	0	0.940725	0.288945	0.17353	0.537525	TRUE	tetraploid	74.0026	49.7019	16.3202	1.74198	58.1848	77.2616	27.124	77.2616	5	0.335432	0		PIK3CA	0.5	0.0049505	0.0049505	0.5	0.5	0.5	0.5	0.0049505	0.0049505	0.5	0.5	0.5	0.0049505	0.5	0.5	0.0049505	0.5	0.5	0.5	0.5	0.5	0.5
			HNSC-BA-4075	NAA20	FALSE	1	1	1	0.940725	0.288945	0.17353	0.537525	TRUE	tetraploid	74.0026	49.7019	16.3202	1.74198	58.1848	77.2616	27.124	77.2616	5	0.335432	0		CASP8	0.5	0.5	0.5	0.5	0.5	0.5	0.5	0.5	0.5	0.5	0.5	0.5	0.5	0.5	0.5	0.5	0.5	0.5	0.5	0.5	0.5	0.5
			HNSC-BA-4075	TNRC6B	FALSE	0.5	0.9	0	0.940725	0.288945	0.17353	0.537525	TRUE	tetraploid	74.0026	49.7019	16.3202	1.74198	58.1848	77.2616	27.124	77.2616	5	0.335432	0		HLA-A	0.5	0.5	0.5	0.5	0.5	0.5	0.5	0.5	0.5	0.5	0.5	0.5	0.5	0.5	0.5	0.5	0.5	0.5	0.5	0.5	0.5	0.5
			HNSC-BA-4075	EGFL7	FALSE	1	1	1	0.940725	0.288945	0.17353	0.537525	TRUE	tetraploid	74.0026	49.7019	16.3202	1.74198	58.1848	77.2616	27.124	77.2616	5	0.335432	0		NSD1	0.5	0.5	0.5	0.5	0.5	0.5	0.5	0.5	0.5	0.5	0.5	0.5	0.5	0.5	0.5	0.5	0.5	0.5	0.5	0.5	0.5	0.5
			HNSC-BA-4075	TGFBR3	FALSE	0.5	0.9	0	0.940725	0.288945	0.17353	0.537525	TRUE	tetraploid	74.0026	49.7019	16.3202	1.74198	58.1848	77.2616	27.124	77.2616	5	0.335432	0		HRAS	0.5	0.5	0.5	0.5	0.5	0.5	0.5	0.5	0.5	0.5	0.5	0.5	0.5	0.5	0.5	0.5	0.5	0.5	0.5	0.5	0.5	0.5
			HNSC-BA-4075	SLC29A3	TRUE	1	1	1	0.940725	0.288945	0.17353	0.537525	TRUE	tetraploid	74.0026	49.7019	16.3202	1.74198	58.1848	77.2616	27.124	77.2616	5	0.335432	0		KMT2C	0.5	0.5	0.5	0.5	0.5	0.5	0.5	0.5	0.5	0.5	0.5	0.5	0.5	0.5	0.5	0.5	0.5	0.5	0.5	0.5	0.5	0.5
			HNSC-BA-4075	PCDHA11	TRUE	1	1	1	0.940725	0.288945	0.17353	0.537525	TRUE	tetraploid	74.0026	49.7019	16.3202	1.74198	58.1848	77.2616	27.124	77.2616	5	0.335432	0		FBXW7	0.5	0.5	0.5	0.5	0.5	0.5	0.5	0.5	0.5	0.5	0.5	0.5	0.5	0.5	0.5	0.5	0.5	0.5	0.5	0.5	0.5	0.5
			HNSC-BA-4075	RAPGEFL1	FALSE	1	1	1	0.940725	0.288945	0.17353	0.537525	TRUE	tetraploid	74.0026	49.7019	16.3202	1.74198	58.1848	77.2616	27.124	77.2616	5	0.335432	0		NFE2L2	0.5	0.5	0.5	0.5	0.5	0.5	0.5	0.5	0.5	0.5	0.5	0.5	0.5	0.5	0.5	0.5	0.5	0.5	0.5	0.5	0.5	0.5
			HNSC-BA-4075	CYB561A3	TRUE	0.5	0.9	0	0.940725	0.288945	0.17353	0.537525	TRUE	tetraploid	74.0026	49.7019	16.3202	1.74198	58.1848	77.2616	27.124	77.2616	5	0.335432	0		SPEN	0.5	0.5	0.5	0.5	0.5	0.5	0.5	0.5	0.5	0.5	0.5	0.5	0.5	0.5	0.5	0.5	0.5	0.5	0.5	0.5	0.5	0.5
			HNSC-BA-4075	CEP170	TRUE	0.7	1	0.45	0.940725	0.288945	0.17353	0.537525	TRUE	tetraploid	74.0026	49.7019	16.3202	1.74198	58.1848	77.2616	27.124	77.2616	5	0.335432	0		loss_14q	0.5	0.5	0.5	0.5	0.5	0.5	0.5	0.5	0.5	0.5	0.5	0.5	0.5	0.5	0.5	0.5	0.5	0.5	0.5	0.5	0.5	0.5
			HNSC-BA-4075	C8orf59	TRUE	0.57	1	0.14	0.940725	0.288945	0.17353	0.537525	TRUE	tetraploid	74.0026	49.7019	16.3202	1.74198	58.1848	77.2616	27.124	77.2616	5	0.335432	0		loss_8q	0.5	0.5	0.5	0.5	0.5	0.5	0.5	0.5	0.5	0.5	0.5	0.5	0.5	0.5	0.5	0.5	0.5	0.5	0.5	0.5	0.5	0.5
			HNSC-BA-4075	PCDHGB3	FALSE	1	1	1	0.940725	0.288945	0.17353	0.537525	TRUE	tetraploid	74.0026	49.7019	16.3202	1.74198	58.1848	77.2616	27.124	77.2616	5	0.335432	0		homdel_CDKN2A	0.5	0.5	0.5	0.5	0.5	0.5	0.5	0.5	0.5	0.5	0.5	0.5	0.5	0.5	0.5	0.5	0.5	0.5	0.5	0.5	0.5	0.5
			HNSC-BA-4075	RP11-389E17.1	TRUE	1	1	1	0.940725	0.288945	0.17353	0.537525	TRUE	tetraploid	74.0026	49.7019	16.3202	1.74198	58.1848	77.2616	27.124	77.2616	5	0.335432	0		WGD	0.5	0.5	0.5	0.5	0.5	0.5	0.5	0.5	0.5	0.5	0.5	0.5	0.5	0.5	0.5	0.5	0.5	0.5	0.5	0.5	0.5	0.5
			HNSC-BA-4075	RP11-310H4.2	TRUE	0.5	0.9	0	0.940725	0.288945	0.17353	0.537525	TRUE	tetraploid	74.0026	49.7019	16.3202	1.74198	58.1848	77.2616	27.124	77.2616	5	0.335432	0		WGT	0.5	0.5	0.5	0.5	0.5	0.5	0.5	0.5	0.5	0.5	0.5	0.5	0.5	0.5	0.5	0.5	0.5	0.5	0.5	0.5	0.5	0.5
			HNSC-BA-4075	TMEM63C	TRUE	1	1	1	0.940725	0.288945	0.17353	0.537525	TRUE	tetraploid	74.0026	49.7019	16.3202	1.74198	58.1848	77.2616	27.124	77.2616	5	0.335432	0
			HNSC-BA-4075	LITAF	TRUE	1	1	1	0.940725	0.288945	0.17353	0.537525	TRUE	tetraploid	74.0026	49.7019	16.3202	1.74198	58.1848	77.2616	27.124	77.2616	5	0.335432	0		HNSC-BA-5558	loss_9p	gain_8q	loss_3p	gain_9p	FAT1	loss_6p	gain_5p	loss_8p	TP53	loss_18q	loss_10p	loss_11q	loss_17p	gain_17p	loss_9q	loss_4p	CREBBP	loss_15q	loss_5q	KMT2D	loss_13q	EP300
			HNSC-BA-4075	EP300	TRUE	0.5	0.9	0	0.940725	0.288945	0.17353	0.537525	TRUE	tetraploid	74.0026	49.7019	16.3202	1.74198	58.1848	77.2616	27.124	77.2616	5	0.335432	0		loss_9p	0.5	0.430089	0.5	0.396393	0.5	0.5	0.5	0.5	0.5	0.5	0.5	0.5	0.5	0.5	0.5	0.5	0.5	0.5	0.5	0.5	0.5	0.5
			HNSC-BA-4075	RBM26	TRUE	1	1	1	0.940725	0.288945	0.17353	0.537525	TRUE	tetraploid	74.0026	49.7019	16.3202	1.74198	58.1848	77.2616	27.124	77.2616	5	0.335432	0		gain_8q	0.569911	0.5	0.569911	0.485659	0.5	0.5	0.569911	0.569911	0.569911	0.569911	0.5	0.5	0.5	0.5	0.5	0.569911	0.5	0.5	0.5	0.569911	0.5	0.5
			HNSC-BA-4075	CCND1	FALSE	1	1	1	0.940725	0.288945	0.17353	0.537525	TRUE	tetraploid	74.0026	49.7019	16.3202	1.74198	58.1848	77.2616	27.124	77.2616	5	0.335432	0		loss_3p	0.5	0.430089	0.5	0.396393	0.5	0.5	0.5	0.5	0.5	0.5	0.5	0.5	0.5	0.5	0.5	0.5	0.5	0.5	0.5	0.5	0.5	0.5
			HNSC-BA-4075	8:12428039:G:A	FALSE	1	1	1	0.940725	0.288945	0.17353	0.537525	TRUE	tetraploid	74.0026	49.7019	16.3202	1.74198	58.1848	77.2616	27.124	77.2616	5	0.335432	0		gain_9p	0.603607	0.514341	0.603607	0.5	0.5	0.5	0.603607	0.603607	0.603607	0.603607	0.5	0.5	0.5	0.5	0.5	0.603607	0.5	0.5	0.5	0.603607	0.5	0.5
			HNSC-BA-4075	EMILIN3	FALSE	0.22	0.41	0	0.940725	0.288945	0.17353	0.537525	TRUE	tetraploid	74.0026	49.7019	16.3202	1.74198	58.1848	77.2616	27.124	77.2616	5	0.335432	0		FAT1	0.5	0.5	0.5	0.5	0.5	0.5	0.5	0.5	0.5	0.5	0.5	0.5	0.5	0.5	0.5	0.5	0.5	0.5	0.5	0.5	0.5	0.5
			HNSC-BA-4075	NUP50	TRUE	0.5	0.9	0	0.940725	0.288945	0.17353	0.537525	TRUE	tetraploid	74.0026	49.7019	16.3202	1.74198	58.1848	77.2616	27.124	77.2616	5	0.335432	0		loss_6p	0.5	0.5	0.5	0.5	0.5	0.5	0.5	0.5	0.5	0.5	0.5	0.5	0.5	0.5	0.5	0.5	0.5	0.5	0.5	0.5	0.5	0.5
			HNSC-BA-4075	TMOD4	FALSE	1	1	1	0.940725	0.288945	0.17353	0.537525	TRUE	tetraploid	74.0026	49.7019	16.3202	1.74198	58.1848	77.2616	27.124	77.2616	5	0.335432	0		gain_5p	0.5	0.430089	0.5	0.396393	0.5	0.5	0.5	0.5	0.5	0.5	0.5	0.5	0.5	0.5	0.5	0.5	0.5	0.5	0.5	0.5	0.5	0.5
			HNSC-BA-4075	CEP192	FALSE	0.5	0.9	0	0.940725	0.288945	0.17353	0.537525	TRUE	tetraploid	74.0026	49.7019	16.3202	1.74198	58.1848	77.2616	27.124	77.2616	5	0.335432	0		loss_8p	0.5	0.430089	0.5	0.396393	0.5	0.5	0.5	0.5	0.5	0.5	0.5	0.5	0.5	0.5	0.5	0.5	0.5	0.5	0.5	0.5	0.5	0.5
			HNSC-BA-4075	PRG4	FALSE	0.22	0.41	0	0.940725	0.288945	0.17353	0.537525	TRUE	tetraploid	74.0026	49.7019	16.3202	1.74198	58.1848	77.2616	27.124	77.2616	5	0.335432	0		TP53	0.5	0.430089	0.5	0.396393	0.5	0.5	0.5	0.5	0.5	0.5	0.5	0.5	0.5	0.5	0.5	0.5	0.5	0.5	0.5	0.5	0.5	0.5
			HNSC-BA-4075	DNMT3A	FALSE	0.5	0.9	0	0.940725	0.288945	0.17353	0.537525	TRUE	tetraploid	74.0026	49.7019	16.3202	1.74198	58.1848	77.2616	27.124	77.2616	5	0.335432	0		loss_18q	0.5	0.430089	0.5	0.396393	0.5	0.5	0.5	0.5	0.5	0.5	0.5	0.5	0.5	0.5	0.5	0.5	0.5	0.5	0.5	0.5	0.5	0.5
			HNSC-BA-4075	TMEM53	TRUE	1	1	1	0.940725	0.288945	0.17353	0.537525	TRUE	tetraploid	74.0026	49.7019	16.3202	1.74198	58.1848	77.2616	27.124	77.2616	5	0.335432	0		loss_10p	0.5	0.5	0.5	0.5	0.5	0.5	0.5	0.5	0.5	0.5	0.5	0.5	0.5	0.5	0.5	0.5	0.5	0.5	0.5	0.5	0.5	0.5
			HNSC-BA-4075	EIF4E2	FALSE	0.69	1	0.44	0.940725	0.288945	0.17353	0.537525	TRUE	tetraploid	74.0026	49.7019	16.3202	1.74198	58.1848	77.2616	27.124	77.2616	5	0.335432	0		loss_11q	0.5	0.5	0.5	0.5	0.5	0.5	0.5	0.5	0.5	0.5	0.5	0.5	0.5	0.5	0.5	0.5	0.5	0.5	0.5	0.5	0.5	0.5
			HNSC-BA-4075	KBTBD4	TRUE	1	1	1	0.940725	0.288945	0.17353	0.537525	TRUE	tetraploid	74.0026	49.7019	16.3202	1.74198	58.1848	77.2616	27.124	77.2616	5	0.335432	0		loss_17p	0.5	0.5	0.5	0.5	0.5	0.5	0.5	0.5	0.5	0.5	0.5	0.5	0.5	0.5	0.5	0.5	0.5	0.5	0.5	0.5	0.5	0.5
			HNSC-BA-4075	FAT3	TRUE	1	1	1	0.940725	0.288945	0.17353	0.537525	TRUE	tetraploid	74.0026	49.7019	16.3202	1.74198	58.1848	77.2616	27.124	77.2616	5	0.335432	0		gain_17p	0.5	0.5	0.5	0.5	0.5	0.5	0.5	0.5	0.5	0.5	0.5	0.5	0.5	0.5	0.5	0.5	0.5	0.5	0.5	0.5	0.5	0.5
			HNSC-BA-4075	KIF3A	FALSE	0.5	0.9	0	0.940725	0.288945	0.17353	0.537525	TRUE	tetraploid	74.0026	49.7019	16.3202	1.74198	58.1848	77.2616	27.124	77.2616	5	0.335432	0		loss_9q	0.5	0.5	0.5	0.5	0.5	0.5	0.5	0.5	0.5	0.5	0.5	0.5	0.5	0.5	0.5	0.5	0.5	0.5	0.5	0.5	0.5	0.5
			HNSC-BA-4075	LBP	TRUE	1	1	1	0.940725	0.288945	0.17353	0.537525	TRUE	tetraploid	74.0026	49.7019	16.3202	1.74198	58.1848	77.2616	27.124	77.2616	5	0.335432	0		loss_4p	0.5	0.430089	0.5	0.396393	0.5	0.5	0.5	0.5	0.5	0.5	0.5	0.5	0.5	0.5	0.5	0.5	0.5	0.5	0.5	0.5	0.5	0.5
			HNSC-BA-4075	RP11-14N7.2	TRUE	1	1	1	0.940725	0.288945	0.17353	0.537525	TRUE	tetraploid	74.0026	49.7019	16.3202	1.74198	58.1848	77.2616	27.124	77.2616	5	0.335432	0		CREBBP	0.5	0.5	0.5	0.5	0.5	0.5	0.5	0.5	0.5	0.5	0.5	0.5	0.5	0.5	0.5	0.5	0.5	0.5	0.5	0.5	0.5	0.5
			HNSC-BA-4075	MDM2	TRUE	0.7	1	0.45	0.940725	0.288945	0.17353	0.537525	TRUE	tetraploid	74.0026	49.7019	16.3202	1.74198	58.1848	77.2616	27.124	77.2616	5	0.335432	0		loss_15q	0.5	0.5	0.5	0.5	0.5	0.5	0.5	0.5	0.5	0.5	0.5	0.5	0.5	0.5	0.5	0.5	0.5	0.5	0.5	0.5	0.5	0.5
			HNSC-BA-4075	SUN2	TRUE	0.5	0.9	0	0.940725	0.288945	0.17353	0.537525	TRUE	tetraploid	74.0026	49.7019	16.3202	1.74198	58.1848	77.2616	27.124	77.2616	5	0.335432	0		loss_5q	0.5	0.5	0.5	0.5	0.5	0.5	0.5	0.5	0.5	0.5	0.5	0.5	0.5	0.5	0.5	0.5	0.5	0.5	0.5	0.5	0.5	0.5
			HNSC-BA-4075	OR5P3	TRUE	1	1	1	0.940725	0.288945	0.17353	0.537525	TRUE	tetraploid	74.0026	49.7019	16.3202	1.74198	58.1848	77.2616	27.124	77.2616	5	0.335432	0		KMT2D	0.5	0.430089	0.5	0.396393	0.5	0.5	0.5	0.5	0.5	0.5	0.5	0.5	0.5	0.5	0.5	0.5	0.5	0.5	0.5	0.5	0.5	0.5
			HNSC-BA-4075	GABRG3	TRUE	0.7	1	0.45	0.940725	0.288945	0.17353	0.537525	TRUE	tetraploid	74.0026	49.7019	16.3202	1.74198	58.1848	77.2616	27.124	77.2616	5	0.335432	0		loss_13q	0.5	0.5	0.5	0.5	0.5	0.5	0.5	0.5	0.5	0.5	0.5	0.5	0.5	0.5	0.5	0.5	0.5	0.5	0.5	0.5	0.5	0.5
			HNSC-BA-4075	SIL1	TRUE	0.5	0.9	0	0.940725	0.288945	0.17353	0.537525	TRUE	tetraploid	74.0026	49.7019	16.3202	1.74198	58.1848	77.2616	27.124	77.2616	5	0.335432	0		EP300	0.5	0.5	0.5	0.5	0.5	0.5	0.5	0.5	0.5	0.5	0.5	0.5	0.5	0.5	0.5	0.5	0.5	0.5	0.5	0.5	0.5	0.5
			HNSC-BA-4075	LRP1B	TRUE	1	1	1	0.940725	0.288945	0.17353	0.537525	TRUE	tetraploid	74.0026	49.7019	16.3202	1.74198	58.1848	77.2616	27.124	77.2616	5	0.335432	0		loss_21q	0.5	0.430089	0.5	0.396393	0.5	0.5	0.5	0.5	0.5	0.5	0.5	0.5	0.5	0.5	0.5	0.5	0.5	0.5	0.5	0.5	0.5	0.5
			HNSC-BA-4075	COPG2	TRUE	1	1	1	0.940725	0.288945	0.17353	0.537525	TRUE	tetraploid	74.0026	49.7019	16.3202	1.74198	58.1848	77.2616	27.124	77.2616	5	0.335432	0		NOTCH1	0.5	0.5	0.5	0.5	0.5	0.5	0.5	0.5	0.5	0.5	0.5	0.5	0.5	0.5	0.5	0.5	0.5	0.5	0.5	0.5	0.5	0.5
			HNSC-BA-4075	ZDHHC11	FALSE	1	1	1	0.940725	0.288945	0.17353	0.537525	TRUE	tetraploid	74.0026	49.7019	16.3202	1.74198	58.1848	77.2616	27.124	77.2616	5	0.335432	0		gain_9q	0.5	0.5	0.5	0.5	0.5	0.5	0.5	0.5	0.5	0.5	0.5	0.5	0.5	0.5	0.5	0.5	0.5	0.5	0.5	0.5	0.5	0.5
			HNSC-BA-4075	MICU1	TRUE	0.5	0.9	0	0.940725	0.288945	0.17353	0.537525	TRUE	tetraploid	74.0026	49.7019	16.3202	1.74198	58.1848	77.2616	27.124	77.2616	5	0.335432	0		loss_11p	0.5	0.5	0.5	0.5	0.5	0.5	0.5	0.5	0.5	0.5	0.5	0.5	0.5	0.5	0.5	0.5	0.5	0.5	0.5	0.5	0.5	0.5
			HNSC-BA-4075	TARS	TRUE	1	1	1	0.940725	0.288945	0.17353	0.537525	TRUE	tetraploid	74.0026	49.7019	16.3202	1.74198	58.1848	77.2616	27.124	77.2616	5	0.335432	0		loss_4q	0.5	0.5	0.5	0.5	0.5	0.5	0.5	0.5	0.5	0.5	0.5	0.5	0.5	0.5	0.5	0.5	0.5	0.5	0.5	0.5	0.5	0.5
			HNSC-BA-4075	METTL4	FALSE	0.5	0.9	0	0.940725	0.288945	0.17353	0.537525	TRUE	tetraploid	74.0026	49.7019	16.3202	1.74198	58.1848	77.2616	27.124	77.2616	5	0.335432	0		gain_3q	0.619125	0.526932	0.619125	0.481561	0.5	0.5	0.619125	0.619125	0.619125	0.619125	0.5	0.5	0.5	0.5	0.5	0.619125	0.5	0.5	0.5	0.619125	0.5	0.5
			HNSC-BA-4075	CDKN2A	FALSE	0.51	1	0.1	0.940725	0.288945	0.17353	0.537525	TRUE	tetraploid	74.0026	49.7019	16.3202	1.74198	58.1848	77.2616	27.124	77.2616	5	0.335432	0		CDKN2A	0.5	0.430089	0.5	0.396393	0.5	0.5	0.5	0.5	0.5	0.5	0.5	0.5	0.5	0.5	0.5	0.5	0.5	0.5	0.5	0.5	0.5	0.5
			HNSC-BA-4075	FCAR	FALSE	0.5	0.9	0	0.940725	0.288945	0.17353	0.537525	TRUE	tetraploid	74.0026	49.7019	16.3202	1.74198	58.1848	77.2616	27.124	77.2616	5	0.335432	0		PIK3CA	0.5	0.5	0.5	0.5	0.5	0.5	0.5	0.5	0.5	0.5	0.5	0.5	0.5	0.5	0.5	0.5	0.5	0.5	0.5	0.5	0.5	0.5
			HNSC-BA-4075	13:19414170:T:C	FALSE	1	1	1	0.940725	0.288945	0.17353	0.537525	TRUE	tetraploid	74.0026	49.7019	16.3202	1.74198	58.1848	77.2616	27.124	77.2616	5	0.335432	0		CASP8	0.5	0.5	0.5	0.5	0.5	0.5	0.5	0.5	0.5	0.5	0.5	0.5	0.5	0.5	0.5	0.5	0.5	0.5	0.5	0.5	0.5	0.5
			HNSC-BA-4075	LRIF1	TRUE	0.5	0.9	0	0.940725	0.288945	0.17353	0.537525	TRUE	tetraploid	74.0026	49.7019	16.3202	1.74198	58.1848	77.2616	27.124	77.2616	5	0.335432	0		HLA-A	0.5	0.5	0.5	0.5	0.5	0.5	0.5	0.5	0.5	0.5	0.5	0.5	0.5	0.5	0.5	0.5	0.5	0.5	0.5	0.5	0.5	0.5
			HNSC-BA-4075	ZNF19	TRUE	0.22	0.41	0	0.940725	0.288945	0.17353	0.537525	TRUE	tetraploid	74.0026	49.7019	16.3202	1.74198	58.1848	77.2616	27.124	77.2616	5	0.335432	0		NSD1	0.5	0.5	0.5	0.5	0.5	0.5	0.5	0.5	0.5	0.5	0.5	0.5	0.5	0.5	0.5	0.5	0.5	0.5	0.5	0.5	0.5	0.5
			HNSC-BA-4075	FANCC	FALSE	0.67	1	0.38	0.940725	0.288945	0.17353	0.537525	TRUE	tetraploid	74.0026	49.7019	16.3202	1.74198	58.1848	77.2616	27.124	77.2616	5	0.335432	0		HRAS	0.5	0.5	0.5	0.5	0.5	0.5	0.5	0.5	0.5	0.5	0.5	0.5	0.5	0.5	0.5	0.5	0.5	0.5	0.5	0.5	0.5	0.5
			HNSC-BA-4075	ERCC6L2	TRUE	1	1	1	0.940725	0.288945	0.17353	0.537525	TRUE	tetraploid	74.0026	49.7019	16.3202	1.74198	58.1848	77.2616	27.124	77.2616	5	0.335432	0		KMT2C	0.5	0.5	0.5	0.5	0.5	0.5	0.5	0.5	0.5	0.5	0.5	0.5	0.5	0.5	0.5	0.5	0.5	0.5	0.5	0.5	0.5	0.5
			HNSC-BA-4075	TSR1	TRUE	1	1	1	0.940725	0.288945	0.17353	0.537525	TRUE	tetraploid	74.0026	49.7019	16.3202	1.74198	58.1848	77.2616	27.124	77.2616	5	0.335432	0		FBXW7	0.5	0.5	0.5	0.5	0.5	0.5	0.5	0.5	0.5	0.5	0.5	0.5	0.5	0.5	0.5	0.5	0.5	0.5	0.5	0.5	0.5	0.5
			HNSC-BA-4075	FAM111B	TRUE	1	1	1	0.940725	0.288945	0.17353	0.537525	TRUE	tetraploid	74.0026	49.7019	16.3202	1.74198	58.1848	77.2616	27.124	77.2616	5	0.335432	0		NFE2L2	0.5	0.5	0.5	0.5	0.5	0.5	0.5	0.5	0.5	0.5	0.5	0.5	0.5	0.5	0.5	0.5	0.5	0.5	0.5	0.5	0.5	0.5
			HNSC-BA-4075	GPR15	TRUE	1	1	1	0.940725	0.288945	0.17353	0.537525	TRUE	tetraploid	74.0026	49.7019	16.3202	1.74198	58.1848	77.2616	27.124	77.2616	5	0.335432	0		SPEN	0.5	0.5	0.5	0.5	0.5	0.5	0.5	0.5	0.5	0.5	0.5	0.5	0.5	0.5	0.5	0.5	0.5	0.5	0.5	0.5	0.5	0.5
			HNSC-BA-4075	OR5L2	FALSE	1	1	1	0.940725	0.288945	0.17353	0.537525	TRUE	tetraploid	74.0026	49.7019	16.3202	1.74198	58.1848	77.2616	27.124	77.2616	5	0.335432	0		loss_14q	0.5	0.5	0.5	0.5	0.5	0.5	0.5	0.5	0.5	0.5	0.5	0.5	0.5	0.5	0.5	0.5	0.5	0.5	0.5	0.5	0.5	0.5
			HNSC-BA-4075	RRAGC	TRUE	0.5	0.9	0	0.940725	0.288945	0.17353	0.537525	TRUE	tetraploid	74.0026	49.7019	16.3202	1.74198	58.1848	77.2616	27.124	77.2616	5	0.335432	0		loss_8q	0.5	0.5	0.5	0.5	0.5	0.5	0.5	0.5	0.5	0.5	0.5	0.5	0.5	0.5	0.5	0.5	0.5	0.5	0.5	0.5	0.5	0.5
			HNSC-BA-4075	LNX1	FALSE	0.5	0.9	0	0.940725	0.288945	0.17353	0.537525	TRUE	tetraploid	74.0026	49.7019	16.3202	1.74198	58.1848	77.2616	27.124	77.2616	5	0.335432	0		homdel_CDKN2A	0.5	0.5	0.5	0.5	0.5	0.5	0.5	0.5	0.5	0.5	0.5	0.5	0.5	0.5	0.5	0.5	0.5	0.5	0.5	0.5	0.5	0.5
			HNSC-BA-4075	RYR1	FALSE	1	1	1	0.940725	0.288945	0.17353	0.537525	TRUE	tetraploid	74.0026	49.7019	16.3202	1.74198	58.1848	77.2616	27.124	77.2616	5	0.335432	0		WGD	0.5	0.5	0.5	0.5	0.5	0.5	0.5	0.5	0.5	0.5	0.5	0.5	0.5	0.5	0.5	0.5	0.5	0.5	0.5	0.5	0.5	0.5
			HNSC-BA-4075	PIBF1	TRUE	0.5	0.9	0	0.940725	0.288945	0.17353	0.537525	TRUE	tetraploid	74.0026	49.7019	16.3202	1.74198	58.1848	77.2616	27.124	77.2616	5	0.335432	0		WGT	0.5	0.5	0.5	0.5	0.5	0.5	0.5	0.5	0.5	0.5	0.5	0.5	0.5	0.5	0.5	0.5	0.5	0.5	0.5	0.5	0.5	0.5
			HNSC-BA-4075	14:106134466:T:C	FALSE	1	1	1	0.940725	0.288945	0.17353	0.537525	TRUE	tetraploid	74.0026	49.7019	16.3202	1.74198	58.1848	77.2616	27.124	77.2616	5	0.335432	0
			HNSC-BA-4075	ASIC5	TRUE	1	1	1	0.940725	0.288945	0.17353	0.537525	TRUE	tetraploid	74.0026	49.7019	16.3202	1.74198	58.1848	77.2616	27.124	77.2616	5	0.335432	0		HNSC-BA-5559	loss_9p	gain_8q	loss_3p	gain_9p	FAT1	loss_6p	gain_5p	loss_8p	TP53	loss_18q	loss_10p	loss_11q	loss_17p	gain_17p	loss_9q	loss_4p	CREBBP	loss_15q	loss_5q	KMT2D	loss_13q	EP300
			HNSC-BA-4075	TM4SF1	FALSE	0.7	1	0.45	0.940725	0.288945	0.17353	0.537525	TRUE	tetraploid	74.0026	49.7019	16.3202	1.74198	58.1848	77.2616	27.124	77.2616	5	0.335432	0		loss_9p	0.5	0.5	0.5	0.5	0.5	0.5	0.483476	0.5	0.5	0.5	0.5	0.5	0.5	0.5	0.5	0.5	0.5	0.5	0.5	0.5	0.5	0.351492
			HNSC-BA-4075	URB2	FALSE	1	1	1	0.940725	0.288945	0.17353	0.537525	TRUE	tetraploid	74.0026	49.7019	16.3202	1.74198	58.1848	77.2616	27.124	77.2616	5	0.335432	0		gain_8q	0.5	0.5	0.5	0.5	0.5	0.5	0.483476	0.5	0.5	0.5	0.5	0.5	0.5	0.5	0.5	0.5	0.5	0.5	0.5	0.5	0.5	0.351492
			HNSC-BA-4075	SI	TRUE	1	1	1	0.940725	0.288945	0.17353	0.537525	TRUE	tetraploid	74.0026	49.7019	16.3202	1.74198	58.1848	77.2616	27.124	77.2616	5	0.335432	0		loss_3p	0.5	0.5	0.5	0.5	0.5	0.5	0.5	0.5	0.5	0.5	0.5	0.5	0.5	0.5	0.5	0.5	0.5	0.5	0.5	0.5	0.5	0.5
			HNSC-BA-4075	CLPTM1L	FALSE	1	1	1	0.940725	0.288945	0.17353	0.537525	TRUE	tetraploid	74.0026	49.7019	16.3202	1.74198	58.1848	77.2616	27.124	77.2616	5	0.335432	0		gain_9p	0.5	0.5	0.5	0.5	0.5	0.5	0.483476	0.5	0.5	0.5	0.5	0.5	0.5	0.5	0.5	0.5	0.5	0.5	0.5	0.5	0.5	0.351492
			HNSC-BA-4075	ZNF417	FALSE	1	1	1	0.940725	0.288945	0.17353	0.537525	TRUE	tetraploid	74.0026	49.7019	16.3202	1.74198	58.1848	77.2616	27.124	77.2616	5	0.335432	0		FAT1	0.5	0.5	0.5	0.5	0.5	0.5	0.5	0.5	0.5	0.5	0.5	0.5	0.5	0.5	0.5	0.5	0.5	0.5	0.5	0.5	0.5	0.5
			HNSC-BA-4075	BST1	TRUE	0.5	0.9	0	0.940725	0.288945	0.17353	0.537525	TRUE	tetraploid	74.0026	49.7019	16.3202	1.74198	58.1848	77.2616	27.124	77.2616	5	0.335432	0		loss_6p	0.5	0.5	0.5	0.5	0.5	0.5	0.5	0.5	0.5	0.5	0.5	0.5	0.5	0.5	0.5	0.5	0.5	0.5	0.5	0.5	0.5	0.5
			HNSC-BA-4075	ARID5A	FALSE	0.5	0.9	0	0.940725	0.288945	0.17353	0.537525	TRUE	tetraploid	74.0026	49.7019	16.3202	1.74198	58.1848	77.2616	27.124	77.2616	5	0.335432	0		gain_5p	0.516524	0.516524	0.5	0.516524	0.5	0.5	0.5	0.516524	0.5	0.516524	0.5	0.516524	0.5	0.5	0.516524	0.5	0.5	0.5	0.5	0.5	0.516524	0.367987
			HNSC-BA-4075	ASXL3	TRUE	1	1	1	0.940725	0.288945	0.17353	0.537525	TRUE	tetraploid	74.0026	49.7019	16.3202	1.74198	58.1848	77.2616	27.124	77.2616	5	0.335432	0		loss_8p	0.5	0.5	0.5	0.5	0.5	0.5	0.483476	0.5	0.5	0.5	0.5	0.5	0.5	0.5	0.5	0.5	0.5	0.5	0.5	0.5	0.5	0.351492
			HNSC-BA-4075	C6orf120	FALSE	0.54	1	0.12	0.940725	0.288945	0.17353	0.537525	TRUE	tetraploid	74.0026	49.7019	16.3202	1.74198	58.1848	77.2616	27.124	77.2616	5	0.335432	0		TP53	0.5	0.5	0.5	0.5	0.5	0.5	0.5	0.5	0.5	0.5	0.5	0.5	0.5	0.5	0.5	0.5	0.5	0.5	0.5	0.5	0.5	0.5
			HNSC-BA-4075	HAPLN2	TRUE	1	1	1	0.940725	0.288945	0.17353	0.537525	TRUE	tetraploid	74.0026	49.7019	16.3202	1.74198	58.1848	77.2616	27.124	77.2616	5	0.335432	0		loss_18q	0.5	0.5	0.5	0.5	0.5	0.5	0.483476	0.5	0.5	0.5	0.5	0.5	0.5	0.5	0.5	0.5	0.5	0.5	0.5	0.5	0.5	0.351492
			HNSC-BA-4075	NPC1L1	TRUE	1	1	1	0.940725	0.288945	0.17353	0.537525	TRUE	tetraploid	74.0026	49.7019	16.3202	1.74198	58.1848	77.2616	27.124	77.2616	5	0.335432	0		loss_10p	0.5	0.5	0.5	0.5	0.5	0.5	0.5	0.5	0.5	0.5	0.5	0.5	0.5	0.5	0.5	0.5	0.5	0.5	0.5	0.5	0.5	0.5
			HNSC-BA-4075	XIRP2	TRUE	1	1	1	0.940725	0.288945	0.17353	0.537525	TRUE	tetraploid	74.0026	49.7019	16.3202	1.74198	58.1848	77.2616	27.124	77.2616	5	0.335432	0		loss_11q	0.5	0.5	0.5	0.5	0.5	0.5	0.483476	0.5	0.5	0.5	0.5	0.5	0.5	0.5	0.5	0.5	0.5	0.5	0.5	0.5	0.5	0.351492
			HNSC-BA-4075	ICK	TRUE	1	1	1	0.940725	0.288945	0.17353	0.537525	TRUE	tetraploid	74.0026	49.7019	16.3202	1.74198	58.1848	77.2616	27.124	77.2616	5	0.335432	0		loss_17p	0.5	0.5	0.5	0.5	0.5	0.5	0.5	0.5	0.5	0.5	0.5	0.5	0.5	0.5	0.5	0.5	0.5	0.5	0.5	0.5	0.5	0.5
			HNSC-BA-4075	ZEB2	TRUE	1	1	1	0.940725	0.288945	0.17353	0.537525	TRUE	tetraploid	74.0026	49.7019	16.3202	1.74198	58.1848	77.2616	27.124	77.2616	5	0.335432	0		gain_17p	0.5	0.5	0.5	0.5	0.5	0.5	0.5	0.5	0.5	0.5	0.5	0.5	0.5	0.5	0.5	0.5	0.5	0.5	0.5	0.5	0.5	0.5
			HNSC-BA-4075	ZNF648	TRUE	0.22	0.41	0	0.940725	0.288945	0.17353	0.537525	TRUE	tetraploid	74.0026	49.7019	16.3202	1.74198	58.1848	77.2616	27.124	77.2616	5	0.335432	0		loss_9q	0.5	0.5	0.5	0.5	0.5	0.5	0.483476	0.5	0.5	0.5	0.5	0.5	0.5	0.5	0.5	0.5	0.5	0.5	0.5	0.5	0.5	0.351492
			HNSC-BA-4075	ADAMTS20	TRUE	0.7	1	0.45	0.940725	0.288945	0.17353	0.537525	TRUE	tetraploid	74.0026	49.7019	16.3202	1.74198	58.1848	77.2616	27.124	77.2616	5	0.335432	0		loss_4p	0.5	0.5	0.5	0.5	0.5	0.5	0.5	0.5	0.5	0.5	0.5	0.5	0.5	0.5	0.5	0.5	0.5	0.5	0.5	0.5	0.5	0.5
			HNSC-BA-4075	CNPY4	TRUE	1	1	1	0.940725	0.288945	0.17353	0.537525	TRUE	tetraploid	74.0026	49.7019	16.3202	1.74198	58.1848	77.2616	27.124	77.2616	5	0.335432	0		CREBBP	0.5	0.5	0.5	0.5	0.5	0.5	0.5	0.5	0.5	0.5	0.5	0.5	0.5	0.5	0.5	0.5	0.5	0.5	0.5	0.5	0.5	0.5
			HNSC-BA-4075	ADAM21P1	FALSE	0.5	0.9	0	0.940725	0.288945	0.17353	0.537525	TRUE	tetraploid	74.0026	49.7019	16.3202	1.74198	58.1848	77.2616	27.124	77.2616	5	0.335432	0		loss_15q	0.5	0.5	0.5	0.5	0.5	0.5	0.5	0.5	0.5	0.5	0.5	0.5	0.5	0.5	0.5	0.5	0.5	0.5	0.5	0.5	0.5	0.5
			HNSC-BA-4075	RP11-1038A11.3	TRUE	0.39	0.84	0	0.940725	0.288945	0.17353	0.537525	TRUE	tetraploid	74.0026	49.7019	16.3202	1.74198	58.1848	77.2616	27.124	77.2616	5	0.335432	0		loss_5q	0.5	0.5	0.5	0.5	0.5	0.5	0.5	0.5	0.5	0.5	0.5	0.5	0.5	0.5	0.5	0.5	0.5	0.5	0.5	0.5	0.5	0.5
			HNSC-BA-4075	KCNAB3	TRUE	1	1	1	0.940725	0.288945	0.17353	0.537525	TRUE	tetraploid	74.0026	49.7019	16.3202	1.74198	58.1848	77.2616	27.124	77.2616	5	0.335432	0		KMT2D	0.5	0.5	0.5	0.5	0.5	0.5	0.5	0.5	0.5	0.5	0.5	0.5	0.5	0.5	0.5	0.5	0.5	0.5	0.5	0.5	0.5	0.5
			HNSC-BA-4075	RP6-206I17.1	TRUE	0.5	0.9	0	0.940725	0.288945	0.17353	0.537525	TRUE	tetraploid	74.0026	49.7019	16.3202	1.74198	58.1848	77.2616	27.124	77.2616	5	0.335432	0		loss_13q	0.5	0.5	0.5	0.5	0.5	0.5	0.483476	0.5	0.5	0.5	0.5	0.5	0.5	0.5	0.5	0.5	0.5	0.5	0.5	0.5	0.5	0.351492
			HNSC-BA-4075	FARP1	FALSE	1	1	1	0.940725	0.288945	0.17353	0.537525	TRUE	tetraploid	74.0026	49.7019	16.3202	1.74198	58.1848	77.2616	27.124	77.2616	5	0.335432	0		EP300	0.648508	0.648508	0.5	0.648508	0.5	0.5	0.632013	0.648508	0.5	0.648508	0.5	0.648508	0.5	0.5	0.648508	0.5	0.5	0.5	0.5	0.5	0.648508	0.5
			HNSC-BA-4075	MIR381HG	FALSE	0.5	0.9	0	0.940725	0.288945	0.17353	0.537525	TRUE	tetraploid	74.0026	49.7019	16.3202	1.74198	58.1848	77.2616	27.124	77.2616	5	0.335432	0		loss_21q	0.5	0.5	0.5	0.5	0.5	0.5	0.5	0.5	0.5	0.5	0.5	0.5	0.5	0.5	0.5	0.5	0.5	0.5	0.5	0.5	0.5	0.5
			HNSC-BA-4075	USH2A	TRUE	1	1	1	0.940725	0.288945	0.17353	0.537525	TRUE	tetraploid	74.0026	49.7019	16.3202	1.74198	58.1848	77.2616	27.124	77.2616	5	0.335432	0		NOTCH1	0.5	0.5	0.5	0.5	0.5	0.5	0.5	0.5	0.5	0.5	0.5	0.5	0.5	0.5	0.5	0.5	0.5	0.5	0.5	0.5	0.5	0.5
			HNSC-BA-4075	SLC7A14	TRUE	1	1	1	0.940725	0.288945	0.17353	0.537525	TRUE	tetraploid	74.0026	49.7019	16.3202	1.74198	58.1848	77.2616	27.124	77.2616	5	0.335432	0		gain_9q	0.5	0.5	0.5	0.5	0.5	0.5	0.483476	0.5	0.5	0.5	0.5	0.5	0.5	0.5	0.5	0.5	0.5	0.5	0.5	0.5	0.5	0.351492
			HNSC-BA-4075	XXYLT1	TRUE	1	1	1	0.940725	0.288945	0.17353	0.537525	TRUE	tetraploid	74.0026	49.7019	16.3202	1.74198	58.1848	77.2616	27.124	77.2616	5	0.335432	0		loss_11p	0.5	0.5	0.5	0.5	0.5	0.5	0.5	0.5	0.5	0.5	0.5	0.5	0.5	0.5	0.5	0.5	0.5	0.5	0.5	0.5	0.5	0.5
			HNSC-BA-4075	NASP	TRUE	1	1	1	0.940725	0.288945	0.17353	0.537525	TRUE	tetraploid	74.0026	49.7019	16.3202	1.74198	58.1848	77.2616	27.124	77.2616	5	0.335432	0		loss_4q	0.5	0.5	0.5	0.5	0.5	0.5	0.5	0.5	0.5	0.5	0.5	0.5	0.5	0.5	0.5	0.5	0.5	0.5	0.5	0.5	0.5	0.5
			HNSC-BA-4075	FBXL2	FALSE	1	1	1	0.940725	0.288945	0.17353	0.537525	TRUE	tetraploid	74.0026	49.7019	16.3202	1.74198	58.1848	77.2616	27.124	77.2616	5	0.335432	0		gain_3q	0.5	0.5	0.5	0.5	0.5	0.5	0.483476	0.5	0.5	0.5	0.5	0.5	0.5	0.5	0.5	0.5	0.5	0.5	0.5	0.5	0.5	0.351492
			HNSC-BA-4075	NCBP1	TRUE	1	1	1	0.940725	0.288945	0.17353	0.537525	TRUE	tetraploid	74.0026	49.7019	16.3202	1.74198	58.1848	77.2616	27.124	77.2616	5	0.335432	0		CDKN2A	0.5	0.5	0.5	0.5	0.5	0.5	0.5	0.5	0.5	0.5	0.5	0.5	0.5	0.5	0.5	0.5	0.5	0.5	0.5	0.5	0.5	0.5
			HNSC-BA-4075	TRPV5	TRUE	1	1	1	0.940725	0.288945	0.17353	0.537525	TRUE	tetraploid	74.0026	49.7019	16.3202	1.74198	58.1848	77.2616	27.124	77.2616	5	0.335432	0		PIK3CA	0.5	0.5	0.5	0.5	0.5	0.5	0.5	0.5	0.5	0.5	0.5	0.5	0.5	0.5	0.5	0.5	0.5	0.5	0.5	0.5	0.5	0.5
			HNSC-BA-4075	LPCAT1	FALSE	1	1	1	0.940725	0.288945	0.17353	0.537525	TRUE	tetraploid	74.0026	49.7019	16.3202	1.74198	58.1848	77.2616	27.124	77.2616	5	0.335432	0		CASP8	0.5	0.5	0.5	0.5	0.5	0.5	0.5	0.5	0.5	0.5	0.5	0.5	0.5	0.5	0.5	0.5	0.5	0.5	0.5	0.5	0.5	0.5
			HNSC-BA-4075	ADAMTS14	TRUE	1	1	1	0.940725	0.288945	0.17353	0.537525	TRUE	tetraploid	74.0026	49.7019	16.3202	1.74198	58.1848	77.2616	27.124	77.2616	5	0.335432	0		HLA-A	0.5	0.5	0.5	0.5	0.5	0.5	0.5	0.5	0.5	0.5	0.5	0.5	0.5	0.5	0.5	0.5	0.5	0.5	0.5	0.5	0.5	0.5
			HNSC-BA-4075	ABCG8	TRUE	1	1	1	0.940725	0.288945	0.17353	0.537525	TRUE	tetraploid	74.0026	49.7019	16.3202	1.74198	58.1848	77.2616	27.124	77.2616	5	0.335432	0		NSD1	0.5	0.5	0.5	0.5	0.5	0.5	0.5	0.5	0.5	0.5	0.5	0.5	0.5	0.5	0.5	0.5	0.5	0.5	0.5	0.5	0.5	0.5
			HNSC-BA-4075	WDR1	FALSE	1	1	1	0.940725	0.288945	0.17353	0.537525	TRUE	tetraploid	74.0026	49.7019	16.3202	1.74198	58.1848	77.2616	27.124	77.2616	5	0.335432	0		HRAS	0.5	0.5	0.5	0.5	0.5	0.5	0.5	0.5	0.5	0.5	0.5	0.5	0.5	0.5	0.5	0.5	0.5	0.5	0.5	0.5	0.5	0.5
			HNSC-BA-4075	VEZT	TRUE	0.7	1	0.45	0.940725	0.288945	0.17353	0.537525	TRUE	tetraploid	74.0026	49.7019	16.3202	1.74198	58.1848	77.2616	27.124	77.2616	5	0.335432	0		KMT2C	0.5	0.5	0.5	0.5	0.5	0.5	0.5	0.5	0.5	0.5	0.5	0.5	0.5	0.5	0.5	0.5	0.5	0.5	0.5	0.5	0.5	0.5
			HNSC-BA-4075	CD27	FALSE	1	1	1	0.940725	0.288945	0.17353	0.537525	TRUE	tetraploid	74.0026	49.7019	16.3202	1.74198	58.1848	77.2616	27.124	77.2616	5	0.335432	0		FBXW7	0.5	0.5	0.5	0.5	0.5	0.5	0.5	0.5	0.5	0.5	0.5	0.5	0.5	0.5	0.5	0.5	0.5	0.5	0.5	0.5	0.5	0.5
			HNSC-BA-4075	WDR89	TRUE	0.5	0.9	0	0.940725	0.288945	0.17353	0.537525	TRUE	tetraploid	74.0026	49.7019	16.3202	1.74198	58.1848	77.2616	27.124	77.2616	5	0.335432	0		NFE2L2	0.5	0.5	0.5	0.5	0.5	0.5	0.5	0.5	0.5	0.5	0.5	0.5	0.5	0.5	0.5	0.5	0.5	0.5	0.5	0.5	0.5	0.5
			HNSC-BA-4075	GK2	TRUE	0.5	0.9	0	0.940725	0.288945	0.17353	0.537525	TRUE	tetraploid	74.0026	49.7019	16.3202	1.74198	58.1848	77.2616	27.124	77.2616	5	0.335432	0		SPEN	0.5	0.5	0.5	0.5	0.5	0.5	0.5	0.5	0.5	0.5	0.5	0.5	0.5	0.5	0.5	0.5	0.5	0.5	0.5	0.5	0.5	0.5
			HNSC-BA-4075	AC018865.8	TRUE	1	1	1	0.940725	0.288945	0.17353	0.537525	TRUE	tetraploid	74.0026	49.7019	16.3202	1.74198	58.1848	77.2616	27.124	77.2616	5	0.335432	0		loss_14q	0.5	0.5	0.5	0.5	0.5	0.5	0.5	0.5	0.5	0.5	0.5	0.5	0.5	0.5	0.5	0.5	0.5	0.5	0.5	0.5	0.5	0.5
			HNSC-BA-4075	ANKRD30B	TRUE	1	1	1	0.940725	0.288945	0.17353	0.537525	TRUE	tetraploid	74.0026	49.7019	16.3202	1.74198	58.1848	77.2616	27.124	77.2616	5	0.335432	0		loss_8q	0.5	0.5	0.5	0.5	0.5	0.5	0.483476	0.5	0.5	0.5	0.5	0.5	0.5	0.5	0.5	0.5	0.5	0.5	0.5	0.5	0.5	0.351492
			HNSC-BA-4075	CARD11	TRUE	0.5	0.9	0	0.940725	0.288945	0.17353	0.537525	TRUE	tetraploid	74.0026	49.7019	16.3202	1.74198	58.1848	77.2616	27.124	77.2616	5	0.335432	0		homdel_CDKN2A	0.5	0.5	0.5	0.5	0.5	0.5	0.5	0.5	0.5	0.5	0.5	0.5	0.5	0.5	0.5	0.5	0.5	0.5	0.5	0.5	0.5	0.5
			HNSC-BA-4075	SMARCC2	FALSE	0.7	1	0.45	0.940725	0.288945	0.17353	0.537525	TRUE	tetraploid	74.0026	49.7019	16.3202	1.74198	58.1848	77.2616	27.124	77.2616	5	0.335432	0		WGD	0.5	0.5	0.5	0.5	0.5	0.5	0.5	0.5	0.5	0.5	0.5	0.5	0.5	0.5	0.5	0.5	0.5	0.5	0.5	0.5	0.5	0.5
			HNSC-BA-4075	NUP160	TRUE	1	1	1	0.940725	0.288945	0.17353	0.537525	TRUE	tetraploid	74.0026	49.7019	16.3202	1.74198	58.1848	77.2616	27.124	77.2616	5	0.335432	0		WGT	0.5	0.5	0.5	0.5	0.5	0.5	0.5	0.5	0.5	0.5	0.5	0.5	0.5	0.5	0.5	0.5	0.5	0.5	0.5	0.5	0.5	0.5
			HNSC-BA-4075	PSG3	FALSE	0.5	0.9	0	0.940725	0.288945	0.17353	0.537525	TRUE	tetraploid	74.0026	49.7019	16.3202	1.74198	58.1848	77.2616	27.124	77.2616	5	0.335432	0
			HNSC-BA-4075	RP11-65J3.14	TRUE	0.3	0.68	0	0.940725	0.288945	0.17353	0.537525	TRUE	tetraploid	74.0026	49.7019	16.3202	1.74198	58.1848	77.2616	27.124	77.2616	5	0.335432	0		HNSC-BA-6868	loss_9p	gain_8q	loss_3p	gain_9p	FAT1	loss_6p	gain_5p	loss_8p	TP53	loss_18q	loss_10p	loss_11q	loss_17p	gain_17p	loss_9q	loss_4p	CREBBP	loss_15q	loss_5q	KMT2D	loss_13q	EP300
			HNSC-BA-4075	SYNE1	TRUE	1	1	1	0.940725	0.288945	0.17353	0.537525	TRUE	tetraploid	74.0026	49.7019	16.3202	1.74198	58.1848	77.2616	27.124	77.2616	5	0.335432	0		loss_9p	0.5	0.5	0.5	0.5	0.5	0.5	0.5	0.5	0.502603	0.5	0.5	0.957374	0.957374	0.5	0.5	0.5	0.5	0.957374	0.5	0.5	0.5	0.5
			HNSC-BA-4075	CACNA1S	TRUE	1	1	1	0.940725	0.288945	0.17353	0.537525	TRUE	tetraploid	74.0026	49.7019	16.3202	1.74198	58.1848	77.2616	27.124	77.2616	5	0.335432	0		gain_8q	0.5	0.5	0.5	0.5	0.5	0.5	0.5	0.5	0.502603	0.5	0.5	0.957374	0.957374	0.5	0.5	0.5	0.5	0.957374	0.5	0.5	0.5	0.5
			HNSC-BA-4075	CHD7	FALSE	0.57	1	0.15	0.940725	0.288945	0.17353	0.537525	TRUE	tetraploid	74.0026	49.7019	16.3202	1.74198	58.1848	77.2616	27.124	77.2616	5	0.335432	0		loss_3p	0.5	0.5	0.5	0.5	0.5	0.5	0.5	0.5	0.502603	0.5	0.5	0.957374	0.957374	0.5	0.5	0.5	0.5	0.957374	0.5	0.5	0.5	0.5
			HNSC-BA-4075	RERE	TRUE	1	1	1	0.940725	0.288945	0.17353	0.537525	TRUE	tetraploid	74.0026	49.7019	16.3202	1.74198	58.1848	77.2616	27.124	77.2616	5	0.335432	0		gain_9p	0.5	0.5	0.5	0.5	0.5	0.5	0.5	0.5	0.5	0.5	0.5	0.5	0.5	0.5	0.5	0.5	0.5	0.5	0.5	0.5	0.5	0.5
			HNSC-BA-4075	OR2M4	TRUE	1	1	1	0.940725	0.288945	0.17353	0.537525	TRUE	tetraploid	74.0026	49.7019	16.3202	1.74198	58.1848	77.2616	27.124	77.2616	5	0.335432	0		FAT1	0.5	0.5	0.5	0.5	0.5	0.5	0.5	0.5	0.5	0.5	0.5	0.5	0.5	0.5	0.5	0.5	0.5	0.5	0.5	0.5	0.5	0.5
			HNSC-BA-4075	NR4A3	TRUE	1	1	1	0.940725	0.288945	0.17353	0.537525	TRUE	tetraploid	74.0026	49.7019	16.3202	1.74198	58.1848	77.2616	27.124	77.2616	5	0.335432	0		loss_6p	0.5	0.5	0.5	0.5	0.5	0.5	0.5	0.5	0.5	0.5	0.5	0.5	0.5	0.5	0.5	0.5	0.5	0.5	0.5	0.5	0.5	0.5
			HNSC-BA-4075	ITPKC	TRUE	1	1	1	0.940725	0.288945	0.17353	0.537525	TRUE	tetraploid	74.0026	49.7019	16.3202	1.74198	58.1848	77.2616	27.124	77.2616	5	0.335432	0		gain_5p	0.5	0.5	0.5	0.5	0.5	0.5	0.5	0.5	0.502603	0.5	0.5	0.957374	0.957374	0.5	0.5	0.5	0.5	0.957374	0.5	0.5	0.5	0.5
			HNSC-BA-4075	LARS2	TRUE	0.7	1	0.45	0.940725	0.288945	0.17353	0.537525	TRUE	tetraploid	74.0026	49.7019	16.3202	1.74198	58.1848	77.2616	27.124	77.2616	5	0.335432	0		loss_8p	0.5	0.5	0.5	0.5	0.5	0.5	0.5	0.5	0.502603	0.5	0.5	0.957374	0.957374	0.5	0.5	0.5	0.5	0.957374	0.5	0.5	0.5	0.5
			HNSC-BA-4075	LINGO1	TRUE	1	1	1	0.940725	0.288945	0.17353	0.537525	TRUE	tetraploid	74.0026	49.7019	16.3202	1.74198	58.1848	77.2616	27.124	77.2616	5	0.335432	0		TP53	0.497397	0.497397	0.497397	0.5	0.5	0.5	0.497397	0.497397	0.5	0.497397	0.497397	0.954771	0.954771	0.5	0.497397	0.497397	0.5	0.954771	0.497397	0.5	0.497397	0.5
			HNSC-BA-4075	ZNF493	TRUE	1	1	1	0.940725	0.288945	0.17353	0.537525	TRUE	tetraploid	74.0026	49.7019	16.3202	1.74198	58.1848	77.2616	27.124	77.2616	5	0.335432	0		loss_18q	0.5	0.5	0.5	0.5	0.5	0.5	0.5	0.5	0.502603	0.5	0.5	0.957374	0.957374	0.5	0.5	0.5	0.5	0.957374	0.5	0.5	0.5	0.5
			HNSC-BA-4075	RTP2	TRUE	0.29	0.6	0	0.940725	0.288945	0.17353	0.537525	TRUE	tetraploid	74.0026	49.7019	16.3202	1.74198	58.1848	77.2616	27.124	77.2616	5	0.335432	0		loss_10p	0.5	0.5	0.5	0.5	0.5	0.5	0.5	0.5	0.502603	0.5	0.5	0.957374	0.957374	0.5	0.5	0.5	0.5	0.957374	0.5	0.5	0.5	0.5
			HNSC-BA-4075	ERBB2IP	TRUE	1	1	1	0.940725	0.288945	0.17353	0.537525	TRUE	tetraploid	74.0026	49.7019	16.3202	1.74198	58.1848	77.2616	27.124	77.2616	5	0.335432	0		loss_11q	0.0426256	0.0426256	0.0426256	0.5	0.5	0.5	0.0426256	0.0426256	0.0452286	0.0426256	0.0426256	0.5	0.5	0.5	0.0426256	0.0426256	0.5	0.5	0.0426256	0.5	0.0426256	0.5
			HNSC-BA-4075	C1QTNF9B	TRUE	1	1	1	0.940725	0.288945	0.17353	0.537525	TRUE	tetraploid	74.0026	49.7019	16.3202	1.74198	58.1848	77.2616	27.124	77.2616	5	0.335432	0		loss_17p	0.0426256	0.0426256	0.0426256	0.5	0.5	0.5	0.0426256	0.0426256	0.0452286	0.0426256	0.0426256	0.5	0.5	0.5	0.0426256	0.0426256	0.5	0.5	0.0426256	0.5	0.0426256	0.5
			HNSC-BA-4075	FZD1	TRUE	1	1	1	0.940725	0.288945	0.17353	0.537525	TRUE	tetraploid	74.0026	49.7019	16.3202	1.74198	58.1848	77.2616	27.124	77.2616	5	0.335432	0		gain_17p	0.5	0.5	0.5	0.5	0.5	0.5	0.5	0.5	0.5	0.5	0.5	0.5	0.5	0.5	0.5	0.5	0.5	0.5	0.5	0.5	0.5	0.5
			HNSC-BA-4075	FAT1	TRUE	1	1	1	0.940725	0.288945	0.17353	0.537525	TRUE	tetraploid	74.0026	49.7019	16.3202	1.74198	58.1848	77.2616	27.124	77.2616	5	0.335432	0		loss_9q	0.5	0.5	0.5	0.5	0.5	0.5	0.5	0.5	0.502603	0.5	0.5	0.957374	0.957374	0.5	0.5	0.5	0.5	0.957374	0.5	0.5	0.5	0.5
			HNSC-BA-4075	SLCO5A1	FALSE	0.57	1	0.15	0.940725	0.288945	0.17353	0.537525	TRUE	tetraploid	74.0026	49.7019	16.3202	1.74198	58.1848	77.2616	27.124	77.2616	5	0.335432	0		loss_4p	0.5	0.5	0.5	0.5	0.5	0.5	0.5	0.5	0.502603	0.5	0.5	0.957374	0.957374	0.5	0.5	0.5	0.5	0.957374	0.5	0.5	0.5	0.5
			HNSC-BA-4075	AC026703.1	TRUE	1	1	1	0.940725	0.288945	0.17353	0.537525	TRUE	tetraploid	74.0026	49.7019	16.3202	1.74198	58.1848	77.2616	27.124	77.2616	5	0.335432	0		CREBBP	0.5	0.5	0.5	0.5	0.5	0.5	0.5	0.5	0.5	0.5	0.5	0.5	0.5	0.5	0.5	0.5	0.5	0.5	0.5	0.5	0.5	0.5
			HNSC-BA-4075	SLITRK5	FALSE	0.22	0.41	0	0.940725	0.288945	0.17353	0.537525	TRUE	tetraploid	74.0026	49.7019	16.3202	1.74198	58.1848	77.2616	27.124	77.2616	5	0.335432	0		loss_15q	0.0426256	0.0426256	0.0426256	0.5	0.5	0.5	0.0426256	0.0426256	0.0452286	0.0426256	0.0426256	0.5	0.5	0.5	0.0426256	0.0426256	0.5	0.5	0.0426256	0.5	0.0426256	0.5
			HNSC-BA-4075	PPP2CB	TRUE	1	1	1	0.940725	0.288945	0.17353	0.537525	TRUE	tetraploid	74.0026	49.7019	16.3202	1.74198	58.1848	77.2616	27.124	77.2616	5	0.335432	0		loss_5q	0.5	0.5	0.5	0.5	0.5	0.5	0.5	0.5	0.502603	0.5	0.5	0.957374	0.957374	0.5	0.5	0.5	0.5	0.957374	0.5	0.5	0.5	0.5
			HNSC-BA-4075	ECHS1	TRUE	0.5	0.9	0	0.940725	0.288945	0.17353	0.537525	TRUE	tetraploid	74.0026	49.7019	16.3202	1.74198	58.1848	77.2616	27.124	77.2616	5	0.335432	0		KMT2D	0.5	0.5	0.5	0.5	0.5	0.5	0.5	0.5	0.5	0.5	0.5	0.5	0.5	0.5	0.5	0.5	0.5	0.5	0.5	0.5	0.5	0.5
			HNSC-BA-4075	CENPT	TRUE	1	1	1	0.940725	0.288945	0.17353	0.537525	TRUE	tetraploid	74.0026	49.7019	16.3202	1.74198	58.1848	77.2616	27.124	77.2616	5	0.335432	0		loss_13q	0.5	0.5	0.5	0.5	0.5	0.5	0.5	0.5	0.502603	0.5	0.5	0.957374	0.957374	0.5	0.5	0.5	0.5	0.957374	0.5	0.5	0.5	0.5
			HNSC-BA-4075	ADRA2C	FALSE	0.5	0.9	0	0.940725	0.288945	0.17353	0.537525	TRUE	tetraploid	74.0026	49.7019	16.3202	1.74198	58.1848	77.2616	27.124	77.2616	5	0.335432	0		EP300	0.5	0.5	0.5	0.5	0.5	0.5	0.5	0.5	0.5	0.5	0.5	0.5	0.5	0.5	0.5	0.5	0.5	0.5	0.5	0.5	0.5	0.5
			HNSC-BA-4075	AC018359.1	TRUE	0.58	1	0.16	0.940725	0.288945	0.17353	0.537525	TRUE	tetraploid	74.0026	49.7019	16.3202	1.74198	58.1848	77.2616	27.124	77.2616	5	0.335432	0		loss_21q	0.5	0.5	0.5	0.5	0.5	0.5	0.5	0.5	0.502603	0.5	0.5	0.957374	0.957374	0.5	0.5	0.5	0.5	0.957374	0.5	0.5	0.5	0.5
			HNSC-BA-4075	LMOD1	FALSE	0.7	1	0.45	0.940725	0.288945	0.17353	0.537525	TRUE	tetraploid	74.0026	49.7019	16.3202	1.74198	58.1848	77.2616	27.124	77.2616	5	0.335432	0		NOTCH1	0.49673	0.49673	0.49673	0.5	0.5	0.5	0.49673	0.49673	0.499333	0.49673	0.49673	0.954104	0.954104	0.5	0.49673	0.49673	0.5	0.954104	0.49673	0.5	0.49673	0.5
			HNSC-BA-4075	ZBTB7B	FALSE	1	1	1	0.940725	0.288945	0.17353	0.537525	TRUE	tetraploid	74.0026	49.7019	16.3202	1.74198	58.1848	77.2616	27.124	77.2616	5	0.335432	0		gain_9q	0.5	0.5	0.5	0.5	0.5	0.5	0.5	0.5	0.502603	0.5	0.5	0.957374	0.957374	0.5	0.5	0.5	0.5	0.957374	0.5	0.5	0.5	0.5
			HNSC-BA-4075	TNPO1	TRUE	0.5	0.9	0	0.940725	0.288945	0.17353	0.537525	TRUE	tetraploid	74.0026	49.7019	16.3202	1.74198	58.1848	77.2616	27.124	77.2616	5	0.335432	0		loss_11p	0.5	0.5	0.5	0.5	0.5	0.5	0.5	0.5	0.5	0.5	0.5	0.5	0.5	0.5	0.5	0.5	0.5	0.5	0.5	0.5	0.5	0.5
			HNSC-BA-4075	YIPF7	TRUE	0.5	0.9	0	0.940725	0.288945	0.17353	0.537525	TRUE	tetraploid	74.0026	49.7019	16.3202	1.74198	58.1848	77.2616	27.124	77.2616	5	0.335432	0		loss_4q	0.5	0.5	0.5	0.5	0.5	0.5	0.5	0.5	0.5	0.5	0.5	0.5	0.5	0.5	0.5	0.5	0.5	0.5	0.5	0.5	0.5	0.5
			HNSC-BA-4075	ABCB9	FALSE	0.7	1	0.45	0.940725	0.288945	0.17353	0.537525	TRUE	tetraploid	74.0026	49.7019	16.3202	1.74198	58.1848	77.2616	27.124	77.2616	5	0.335432	0		gain_3q	0.0426256	0.0426256	0.0426256	0.5	0.5	0.5	0.0426256	0.0426256	0.0452286	0.0426256	0.0426256	0.5	0.5	0.5	0.0426256	0.0426256	0.5	0.5	0.0426256	0.5	0.0426256	0.5
			HNSC-BA-4075	XIRP2	TRUE	1	1	1	0.940725	0.288945	0.17353	0.537525	TRUE	tetraploid	74.0026	49.7019	16.3202	1.74198	58.1848	77.2616	27.124	77.2616	5	0.335432	0		CDKN2A	0.5	0.5	0.5	0.5	0.5	0.5	0.5	0.5	0.5	0.5	0.5	0.5	0.5	0.5	0.5	0.5	0.5	0.5	0.5	0.5	0.5	0.5
			HNSC-BA-4075	KCNV2	TRUE	1	1	1	0.940725	0.288945	0.17353	0.537525	TRUE	tetraploid	74.0026	49.7019	16.3202	1.74198	58.1848	77.2616	27.124	77.2616	5	0.335432	0		PIK3CA	0.5	0.5	0.5	0.5	0.5	0.5	0.5	0.5	0.5	0.5	0.5	0.5	0.5	0.5	0.5	0.5	0.5	0.5	0.5	0.5	0.5	0.5
			HNSC-BA-4075	PGAM1	FALSE	1	1	1	0.940725	0.288945	0.17353	0.537525	TRUE	tetraploid	74.0026	49.7019	16.3202	1.74198	58.1848	77.2616	27.124	77.2616	5	0.335432	0		CASP8	0.5	0.5	0.5	0.5	0.5	0.5	0.5	0.5	0.5	0.5	0.5	0.5	0.5	0.5	0.5	0.5	0.5	0.5	0.5	0.5	0.5	0.5
			HNSC-BA-4075	CYLC2	TRUE	1	1	1	0.940725	0.288945	0.17353	0.537525	TRUE	tetraploid	74.0026	49.7019	16.3202	1.74198	58.1848	77.2616	27.124	77.2616	5	0.335432	0		HLA-A	0.0430545	0.0430545	0.0430545	0.5	0.5	0.5	0.0430545	0.0430545	0.0456575	0.0430545	0.0430545	0.500429	0.500429	0.5	0.0430545	0.0430545	0.5	0.500429	0.0430545	0.5	0.0430545	0.5
			HNSC-BA-4075	C1GALT1	TRUE	0.5	0.9	0	0.940725	0.288945	0.17353	0.537525	TRUE	tetraploid	74.0026	49.7019	16.3202	1.74198	58.1848	77.2616	27.124	77.2616	5	0.335432	0		NSD1	0.5	0.5	0.5	0.5	0.5	0.5	0.5	0.5	0.5	0.5	0.5	0.5	0.5	0.5	0.5	0.5	0.5	0.5	0.5	0.5	0.5	0.5
			HNSC-BA-4075	GAS6	TRUE	1	1	1	0.940725	0.288945	0.17353	0.537525	TRUE	tetraploid	74.0026	49.7019	16.3202	1.74198	58.1848	77.2616	27.124	77.2616	5	0.335432	0		HRAS	0.5	0.5	0.5	0.5	0.5	0.5	0.5	0.5	0.5	0.5	0.5	0.5	0.5	0.5	0.5	0.5	0.5	0.5	0.5	0.5	0.5	0.5
			HNSC-BA-4075	C7orf10	TRUE	0.5	0.9	0	0.940725	0.288945	0.17353	0.537525	TRUE	tetraploid	74.0026	49.7019	16.3202	1.74198	58.1848	77.2616	27.124	77.2616	5	0.335432	0		KMT2C	0.43492	0.43492	0.43492	0.5	0.5	0.5	0.43492	0.43492	0.437523	0.43492	0.43492	0.892295	0.892295	0.5	0.43492	0.43492	0.5	0.892295	0.43492	0.5	0.43492	0.5
			HNSC-BA-4075	SI	TRUE	1	1	1	0.940725	0.288945	0.17353	0.537525	TRUE	tetraploid	74.0026	49.7019	16.3202	1.74198	58.1848	77.2616	27.124	77.2616	5	0.335432	0		FBXW7	0.5	0.5	0.5	0.5	0.5	0.5	0.5	0.5	0.502603	0.5	0.5	0.957374	0.957374	0.5	0.5	0.5	0.5	0.957374	0.5	0.5	0.5	0.5
			HNSC-BA-4075	UMODL1	FALSE	1	1	1	0.940725	0.288945	0.17353	0.537525	TRUE	tetraploid	74.0026	49.7019	16.3202	1.74198	58.1848	77.2616	27.124	77.2616	5	0.335432	0		NFE2L2	0.5	0.5	0.5	0.5	0.5	0.5	0.5	0.5	0.5	0.5	0.5	0.5	0.5	0.5	0.5	0.5	0.5	0.5	0.5	0.5	0.5	0.5
			HNSC-BA-4075	IQCJ-SCHIP1	FALSE	0.3	0.65	0	0.940725	0.288945	0.17353	0.537525	TRUE	tetraploid	74.0026	49.7019	16.3202	1.74198	58.1848	77.2616	27.124	77.2616	5	0.335432	0		SPEN	0.5	0.5	0.5	0.5	0.5	0.5	0.5	0.5	0.5	0.5	0.5	0.5	0.5	0.5	0.5	0.5	0.5	0.5	0.5	0.5	0.5	0.5
			HNSC-BA-4075	KMT2D	FALSE	1	1	1	0.940725	0.288945	0.17353	0.537525	TRUE	tetraploid	74.0026	49.7019	16.3202	1.74198	58.1848	77.2616	27.124	77.2616	5	0.335432	0		loss_14q	0.5	0.5	0.5	0.5	0.5	0.5	0.5	0.5	0.5	0.5	0.5	0.5	0.5	0.5	0.5	0.5	0.5	0.5	0.5	0.5	0.5	0.5
			HNSC-BA-4075	DNAH10	TRUE	1	1	1	0.940725	0.288945	0.17353	0.537525	TRUE	tetraploid	74.0026	49.7019	16.3202	1.74198	58.1848	77.2616	27.124	77.2616	5	0.335432	0		loss_8q	0.5	0.5	0.5	0.5	0.5	0.5	0.5	0.5	0.5	0.5	0.5	0.5	0.5	0.5	0.5	0.5	0.5	0.5	0.5	0.5	0.5	0.5
			HNSC-BA-4075	CBLN3	TRUE	0.5	0.9	0	0.940725	0.288945	0.17353	0.537525	TRUE	tetraploid	74.0026	49.7019	16.3202	1.74198	58.1848	77.2616	27.124	77.2616	5	0.335432	0		homdel_CDKN2A	0.376514	0.376514	0.376514	0.5	0.5	0.5	0.376514	0.376514	0.379292	0.376514	0.376514	0.934984	0.934984	0.5	0.376514	0.376514	0.5	0.934984	0.376514	0.5	0.376514	0.5
			HNSC-BA-4075	CUL4A	TRUE	1	1	1	0.940725	0.288945	0.17353	0.537525	TRUE	tetraploid	74.0026	49.7019	16.3202	1.74198	58.1848	77.2616	27.124	77.2616	5	0.335432	0		WGD	0.0672256	0.0672256	0.0672256	0.5	0.5	0.5	0.0672256	0.0672256	0.0703829	0.0672256	0.0672256	0.76731	0.76731	0.5	0.0672256	0.0672256	0.5	0.76731	0.0672256	0.5	0.0672256	0.5
			HNSC-BA-4075	BRF1	TRUE	1	1	1	0.940725	0.288945	0.17353	0.537525	TRUE	tetraploid	74.0026	49.7019	16.3202	1.74198	58.1848	77.2616	27.124	77.2616	5	0.335432	0		WGT	0.5	0.5	0.5	0.5	0.5	0.5	0.5	0.5	0.5	0.5	0.5	0.5	0.5	0.5	0.5	0.5	0.5	0.5	0.5	0.5	0.5	0.5
			HNSC-BA-4075	NDUFA12	TRUE	0.7	1	0.45	0.940725	0.288945	0.17353	0.537525	TRUE	tetraploid	74.0026	49.7019	16.3202	1.74198	58.1848	77.2616	27.124	77.2616	5	0.335432	0
			HNSC-BA-4075	NAT8	TRUE	1	1	1	0.940725	0.288945	0.17353	0.537525	TRUE	tetraploid	74.0026	49.7019	16.3202	1.74198	58.1848	77.2616	27.124	77.2616	5	0.335432	0		HNSC-BA-6869	loss_9p	gain_8q	loss_3p	gain_9p	FAT1	loss_6p	gain_5p	loss_8p	TP53	loss_18q	loss_10p	loss_11q	loss_17p	gain_17p	loss_9q	loss_4p	CREBBP	loss_15q	loss_5q	KMT2D	loss_13q	EP300
			HNSC-BA-4075	PKD1L1	TRUE	0.5	0.9	0	0.940725	0.288945	0.17353	0.537525	TRUE	tetraploid	74.0026	49.7019	16.3202	1.74198	58.1848	77.2616	27.124	77.2616	5	0.335432	0		loss_9p	0.5	0.5	0.5	0.5	0.5	0.5	0.857613	0.5	0.5	0.5	0.5	0.5	0.5	0.5	0.5	0.5	0.5	0.5	0.5	0.5	0.5	0.5
			HNSC-BA-4075	RIF1	TRUE	0.5	0.9	0	0.940725	0.288945	0.17353	0.537525	TRUE	tetraploid	74.0026	49.7019	16.3202	1.74198	58.1848	77.2616	27.124	77.2616	5	0.335432	0		gain_8q	0.5	0.5	0.5	0.5	0.5	0.5	0.5	0.5	0.5	0.5	0.5	0.5	0.5	0.5	0.5	0.5	0.5	0.5	0.5	0.5	0.5	0.5
			HNSC-BA-4075	14:106134468:G:C	FALSE	1	1	1	0.940725	0.288945	0.17353	0.537525	TRUE	tetraploid	74.0026	49.7019	16.3202	1.74198	58.1848	77.2616	27.124	77.2616	5	0.335432	0		loss_3p	0.5	0.5	0.5	0.5	0.5	0.5	0.857613	0.5	0.5	0.5	0.5	0.5	0.5	0.5	0.5	0.5	0.5	0.5	0.5	0.5	0.5	0.5
			HNSC-BA-4075	NOTCH1	TRUE	0.22	0.41	0	0.940725	0.288945	0.17353	0.537525	TRUE	tetraploid	74.0026	49.7019	16.3202	1.74198	58.1848	77.2616	27.124	77.2616	5	0.335432	0		gain_9p	0.5	0.5	0.5	0.5	0.5	0.5	0.5	0.5	0.5	0.5	0.5	0.5	0.5	0.5	0.5	0.5	0.5	0.5	0.5	0.5	0.5	0.5
			HNSC-BA-4075	ADAMTS13	FALSE	1	1	1	0.940725	0.288945	0.17353	0.537525	TRUE	tetraploid	74.0026	49.7019	16.3202	1.74198	58.1848	77.2616	27.124	77.2616	5	0.335432	0		FAT1	0.5	0.5	0.5	0.5	0.5	0.5	0.5	0.5	0.5	0.5	0.5	0.5	0.5	0.5	0.5	0.5	0.5	0.5	0.5	0.5	0.5	0.5
			HNSC-BA-4075	ATP2C2	TRUE	0.47	0.89	0	0.940725	0.288945	0.17353	0.537525	TRUE	tetraploid	74.0026	49.7019	16.3202	1.74198	58.1848	77.2616	27.124	77.2616	5	0.335432	0		loss_6p	0.5	0.5	0.5	0.5	0.5	0.5	0.857613	0.5	0.5	0.5	0.5	0.5	0.5	0.5	0.5	0.5	0.5	0.5	0.5	0.5	0.5	0.5
			HNSC-BA-4075	TMEM53	TRUE	1	1	1	0.940725	0.288945	0.17353	0.537525	TRUE	tetraploid	74.0026	49.7019	16.3202	1.74198	58.1848	77.2616	27.124	77.2616	5	0.335432	0		gain_5p	0.142387	0.5	0.142387	0.5	0.5	0.142387	0.5	0.5	0.142387	0.5	0.5	0.5	0.5	0.5	0.5	0.5	0.142387	0.5	0.142387	0.5	0.142387	0.5
			HNSC-BA-4075	SEC61B	TRUE	1	1	1	0.940725	0.288945	0.17353	0.537525	TRUE	tetraploid	74.0026	49.7019	16.3202	1.74198	58.1848	77.2616	27.124	77.2616	5	0.335432	0		loss_8p	0.5	0.5	0.5	0.5	0.5	0.5	0.5	0.5	0.5	0.5	0.5	0.5	0.5	0.5	0.5	0.5	0.5	0.5	0.5	0.5	0.5	0.5
			HNSC-BA-4075	HOXA3	FALSE	0.5	0.9	0	0.940725	0.288945	0.17353	0.537525	TRUE	tetraploid	74.0026	49.7019	16.3202	1.74198	58.1848	77.2616	27.124	77.2616	5	0.335432	0		TP53	0.5	0.5	0.5	0.5	0.5	0.5	0.857613	0.5	0.5	0.5	0.5	0.5	0.5	0.5	0.5	0.5	0.5	0.5	0.5	0.5	0.5	0.5
			HNSC-BA-4075	NCKAP1L	FALSE	1	1	1	0.940725	0.288945	0.17353	0.537525	TRUE	tetraploid	74.0026	49.7019	16.3202	1.74198	58.1848	77.2616	27.124	77.2616	5	0.335432	0		loss_18q	0.5	0.5	0.5	0.5	0.5	0.5	0.5	0.5	0.5	0.5	0.5	0.5	0.5	0.5	0.5	0.5	0.5	0.5	0.5	0.5	0.5	0.5
			HNSC-BA-4075	TAS2R19	TRUE	1	1	1	0.940725	0.288945	0.17353	0.537525	TRUE	tetraploid	74.0026	49.7019	16.3202	1.74198	58.1848	77.2616	27.124	77.2616	5	0.335432	0		loss_10p	0.5	0.5	0.5	0.5	0.5	0.5	0.5	0.5	0.5	0.5	0.5	0.5	0.5	0.5	0.5	0.5	0.5	0.5	0.5	0.5	0.5	0.5
			HNSC-BA-4075	DENND4C	TRUE	1	1	1	0.940725	0.288945	0.17353	0.537525	TRUE	tetraploid	74.0026	49.7019	16.3202	1.74198	58.1848	77.2616	27.124	77.2616	5	0.335432	0		loss_11q	0.5	0.5	0.5	0.5	0.5	0.5	0.5	0.5	0.5	0.5	0.5	0.5	0.5	0.5	0.5	0.5	0.5	0.5	0.5	0.5	0.5	0.5
			HNSC-BA-4075	PCLO	TRUE	1	1	1	0.940725	0.288945	0.17353	0.537525	TRUE	tetraploid	74.0026	49.7019	16.3202	1.74198	58.1848	77.2616	27.124	77.2616	5	0.335432	0		loss_17p	0.5	0.5	0.5	0.5	0.5	0.5	0.5	0.5	0.5	0.5	0.5	0.5	0.5	0.5	0.5	0.5	0.5	0.5	0.5	0.5	0.5	0.5
			HNSC-BA-4075	EVX2	FALSE	1	1	1	0.940725	0.288945	0.17353	0.537525	TRUE	tetraploid	74.0026	49.7019	16.3202	1.74198	58.1848	77.2616	27.124	77.2616	5	0.335432	0		gain_17p	0.5	0.5	0.5	0.5	0.5	0.5	0.5	0.5	0.5	0.5	0.5	0.5	0.5	0.5	0.5	0.5	0.5	0.5	0.5	0.5	0.5	0.5
			HNSC-BA-4075	LOXL2	TRUE	1	1	1	0.940725	0.288945	0.17353	0.537525	TRUE	tetraploid	74.0026	49.7019	16.3202	1.74198	58.1848	77.2616	27.124	77.2616	5	0.335432	0		loss_9q	0.5	0.5	0.5	0.5	0.5	0.5	0.5	0.5	0.5	0.5	0.5	0.5	0.5	0.5	0.5	0.5	0.5	0.5	0.5	0.5	0.5	0.5
			HNSC-BA-4075	EGFR	TRUE	0.5	0.9	0	0.940725	0.288945	0.17353	0.537525	TRUE	tetraploid	74.0026	49.7019	16.3202	1.74198	58.1848	77.2616	27.124	77.2616	5	0.335432	0		loss_4p	0.5	0.5	0.5	0.5	0.5	0.5	0.5	0.5	0.5	0.5	0.5	0.5	0.5	0.5	0.5	0.5	0.5	0.5	0.5	0.5	0.5	0.5
			HNSC-BA-4075	OR6F1	TRUE	1	1	1	0.940725	0.288945	0.17353	0.537525	TRUE	tetraploid	74.0026	49.7019	16.3202	1.74198	58.1848	77.2616	27.124	77.2616	5	0.335432	0		CREBBP	0.5	0.5	0.5	0.5	0.5	0.5	0.857613	0.5	0.5	0.5	0.5	0.5	0.5	0.5	0.5	0.5	0.5	0.5	0.5	0.5	0.5	0.5
			HNSC-BA-4075	OLFML2A	FALSE	0.42	0.86	0	0.940725	0.288945	0.17353	0.537525	TRUE	tetraploid	74.0026	49.7019	16.3202	1.74198	58.1848	77.2616	27.124	77.2616	5	0.335432	0		loss_15q	0.5	0.5	0.5	0.5	0.5	0.5	0.5	0.5	0.5	0.5	0.5	0.5	0.5	0.5	0.5	0.5	0.5	0.5	0.5	0.5	0.5	0.5
			HNSC-BA-4075	C6orf48	FALSE	1	1	1	0.940725	0.288945	0.17353	0.537525	TRUE	tetraploid	74.0026	49.7019	16.3202	1.74198	58.1848	77.2616	27.124	77.2616	5	0.335432	0		loss_5q	0.5	0.5	0.5	0.5	0.5	0.5	0.857613	0.5	0.5	0.5	0.5	0.5	0.5	0.5	0.5	0.5	0.5	0.5	0.5	0.5	0.5	0.5
			HNSC-BA-4075	EGFR	TRUE	1	1	1	0.940725	0.288945	0.17353	0.537525	TRUE	tetraploid	74.0026	49.7019	16.3202	1.74198	58.1848	77.2616	27.124	77.2616	5	0.335432	0		KMT2D	0.5	0.5	0.5	0.5	0.5	0.5	0.5	0.5	0.5	0.5	0.5	0.5	0.5	0.5	0.5	0.5	0.5	0.5	0.5	0.5	0.5	0.5
			HNSC-BA-4076	gain_9q	TRUE	0.85	0.99	0.72	0.546931	0.0888847	0.053708	0.857407	FALSE	diploid	29.5021	14.8486	23.0602	8.70219	10.3253	376.504	1.82169e-43	376.504	5	0.868641	0		loss_13q	0.5	0.5	0.5	0.5	0.5	0.5	0.857613	0.5	0.5	0.5	0.5	0.5	0.5	0.5	0.5	0.5	0.5	0.5	0.5	0.5	0.5	0.5
			HNSC-BA-4076	loss_7p	TRUE	0.5	0.9	0	0.546931	0.0888847	0.053708	0.857407	FALSE	diploid	29.5021	14.8486	23.0602	8.70219	10.3253	376.504	1.82169e-43	376.504	5	0.868641	0		EP300	0.5	0.5	0.5	0.5	0.5	0.5	0.5	0.5	0.5	0.5	0.5	0.5	0.5	0.5	0.5	0.5	0.5	0.5	0.5	0.5	0.5	0.5
			HNSC-BA-4076	loss_7q	TRUE	0.5	0.9	0	0.546931	0.0888847	0.053708	0.857407	FALSE	diploid	29.5021	14.8486	23.0602	8.70219	10.3253	376.504	1.82169e-43	376.504	5	0.868641	0		loss_21q	0.5	0.5	0.5	0.5	0.5	0.5	0.5	0.5	0.5	0.5	0.5	0.5	0.5	0.5	0.5	0.5	0.5	0.5	0.5	0.5	0.5	0.5
			HNSC-BA-4076	loss_6q	TRUE	0.5	0.9	0	0.546931	0.0888847	0.053708	0.857407	FALSE	diploid	29.5021	14.8486	23.0602	8.70219	10.3253	376.504	1.82169e-43	376.504	5	0.868641	0		NOTCH1	0.5	0.5	0.5	0.5	0.5	0.5	0.5	0.5	0.5	0.5	0.5	0.5	0.5	0.5	0.5	0.5	0.5	0.5	0.5	0.5	0.5	0.5
			HNSC-BA-4076	loss_6p	TRUE	0.5	0.9	0	0.546931	0.0888847	0.053708	0.857407	FALSE	diploid	29.5021	14.8486	23.0602	8.70219	10.3253	376.504	1.82169e-43	376.504	5	0.868641	0		gain_9q	0.5	0.5	0.5	0.5	0.5	0.5	0.5	0.5	0.5	0.5	0.5	0.5	0.5	0.5	0.5	0.5	0.5	0.5	0.5	0.5	0.5	0.5
			HNSC-BA-4076	loss_16q	TRUE	0.5	0.9	0	0.546931	0.0888847	0.053708	0.857407	FALSE	diploid	29.5021	14.8486	23.0602	8.70219	10.3253	376.504	1.82169e-43	376.504	5	0.868641	0		loss_11p	0.5	0.5	0.5	0.5	0.5	0.5	0.5	0.5	0.5	0.5	0.5	0.5	0.5	0.5	0.5	0.5	0.5	0.5	0.5	0.5	0.5	0.5
			HNSC-BA-4076	gain_15q	TRUE	0.83	0.97	0.69	0.546931	0.0888847	0.053708	0.857407	FALSE	diploid	29.5021	14.8486	23.0602	8.70219	10.3253	376.504	1.82169e-43	376.504	5	0.868641	0		loss_4q	0.5	0.5	0.5	0.5	0.5	0.5	0.5	0.5	0.5	0.5	0.5	0.5	0.5	0.5	0.5	0.5	0.5	0.5	0.5	0.5	0.5	0.5
			HNSC-BA-4076	homdel_CDKN2A	TRUE	0.5	0.9	0	0.546931	0.0888847	0.053708	0.857407	FALSE	diploid	29.5021	14.8486	23.0602	8.70219	10.3253	376.504	1.82169e-43	376.504	5	0.868641	0		gain_3q	0.5	0.5	0.5	0.5	0.5	0.5	0.857613	0.5	0.5	0.5	0.5	0.5	0.5	0.5	0.5	0.5	0.5	0.5	0.5	0.5	0.5	0.5
			HNSC-BA-4076	loss_9p	TRUE	0.5	0.9	0	0.546931	0.0888847	0.053708	0.857407	FALSE	diploid	29.5021	14.8486	23.0602	8.70219	10.3253	376.504	1.82169e-43	376.504	5	0.868641	0		CDKN2A	0.5	0.5	0.5	0.5	0.5	0.5	0.5	0.5	0.5	0.5	0.5	0.5	0.5	0.5	0.5	0.5	0.5	0.5	0.5	0.5	0.5	0.5
			HNSC-BA-4076	gain_18p	TRUE	0.5	0.9	0	0.546931	0.0888847	0.053708	0.857407	FALSE	diploid	29.5021	14.8486	23.0602	8.70219	10.3253	376.504	1.82169e-43	376.504	5	0.868641	0		PIK3CA	0.5	0.5	0.5	0.5	0.5	0.5	0.5	0.5	0.5	0.5	0.5	0.5	0.5	0.5	0.5	0.5	0.5	0.5	0.5	0.5	0.5	0.5
			HNSC-BA-4076	loss_8q	TRUE	0.5	0.9	0	0.546931	0.0888847	0.053708	0.857407	FALSE	diploid	29.5021	14.8486	23.0602	8.70219	10.3253	376.504	1.82169e-43	376.504	5	0.868641	0		CASP8	0.5	0.5	0.5	0.5	0.5	0.5	0.5	0.5	0.5	0.5	0.5	0.5	0.5	0.5	0.5	0.5	0.5	0.5	0.5	0.5	0.5	0.5
			HNSC-BA-4076	loss_8p	TRUE	0.5	0.9	0	0.546931	0.0888847	0.053708	0.857407	FALSE	diploid	29.5021	14.8486	23.0602	8.70219	10.3253	376.504	1.82169e-43	376.504	5	0.868641	0		HLA-A	0.5	0.5	0.5	0.5	0.5	0.5	0.5	0.5	0.5	0.5	0.5	0.5	0.5	0.5	0.5	0.5	0.5	0.5	0.5	0.5	0.5	0.5
			HNSC-BA-4076	loss_2q	TRUE	0.5	0.9	0	0.546931	0.0888847	0.053708	0.857407	FALSE	diploid	29.5021	14.8486	23.0602	8.70219	10.3253	376.504	1.82169e-43	376.504	5	0.868641	0		NSD1	0.5	0.5	0.5	0.5	0.5	0.5	0.857613	0.5	0.5	0.5	0.5	0.5	0.5	0.5	0.5	0.5	0.5	0.5	0.5	0.5	0.5	0.5
			HNSC-BA-4076	gain_3q	TRUE	0.36	0.59	0.13	0.546931	0.0888847	0.053708	0.857407	FALSE	diploid	29.5021	14.8486	23.0602	8.70219	10.3253	376.504	1.82169e-43	376.504	5	0.868641	0		HRAS	0.5	0.5	0.5	0.5	0.5	0.5	0.5	0.5	0.5	0.5	0.5	0.5	0.5	0.5	0.5	0.5	0.5	0.5	0.5	0.5	0.5	0.5
			HNSC-BA-4076	loss_5p	TRUE	0.5	0.9	0	0.546931	0.0888847	0.053708	0.857407	FALSE	diploid	29.5021	14.8486	23.0602	8.70219	10.3253	376.504	1.82169e-43	376.504	5	0.868641	0		KMT2C	0.5	0.5	0.5	0.5	0.5	0.5	0.5	0.5	0.5	0.5	0.5	0.5	0.5	0.5	0.5	0.5	0.5	0.5	0.5	0.5	0.5	0.5
			HNSC-BA-4076	loss_5q	TRUE	0.5	0.9	0	0.546931	0.0888847	0.053708	0.857407	FALSE	diploid	29.5021	14.8486	23.0602	8.70219	10.3253	376.504	1.82169e-43	376.504	5	0.868641	0		FBXW7	0.5	0.5	0.5	0.5	0.5	0.5	0.5	0.5	0.5	0.5	0.5	0.5	0.5	0.5	0.5	0.5	0.5	0.5	0.5	0.5	0.5	0.5
			HNSC-BA-4076	loss_4p	TRUE	0.5	0.9	0	0.546931	0.0888847	0.053708	0.857407	FALSE	diploid	29.5021	14.8486	23.0602	8.70219	10.3253	376.504	1.82169e-43	376.504	5	0.868641	0		NFE2L2	0.5	0.5	0.5	0.5	0.5	0.5	0.5	0.5	0.5	0.5	0.5	0.5	0.5	0.5	0.5	0.5	0.5	0.5	0.5	0.5	0.5	0.5
			HNSC-BA-4076	loss_11q	TRUE	0.5	0.9	0	0.546931	0.0888847	0.053708	0.857407	FALSE	diploid	29.5021	14.8486	23.0602	8.70219	10.3253	376.504	1.82169e-43	376.504	5	0.868641	0		SPEN	0.5	0.5	0.5	0.5	0.5	0.5	0.5	0.5	0.5	0.5	0.5	0.5	0.5	0.5	0.5	0.5	0.5	0.5	0.5	0.5	0.5	0.5
			HNSC-BA-4076	loss_9q	TRUE	0.5	0.9	0	0.546931	0.0888847	0.053708	0.857407	FALSE	diploid	29.5021	14.8486	23.0602	8.70219	10.3253	376.504	1.82169e-43	376.504	5	0.868641	0		loss_14q	0.5	0.5	0.5	0.5	0.5	0.5	0.5	0.5	0.5	0.5	0.5	0.5	0.5	0.5	0.5	0.5	0.5	0.5	0.5	0.5	0.5	0.5
			HNSC-BA-4076	gain_6p	TRUE	0.25	0.45	0.04	0.546931	0.0888847	0.053708	0.857407	FALSE	diploid	29.5021	14.8486	23.0602	8.70219	10.3253	376.504	1.82169e-43	376.504	5	0.868641	0		loss_8q	0.5	0.5	0.5	0.5	0.5	0.5	0.5	0.5	0.5	0.5	0.5	0.5	0.5	0.5	0.5	0.5	0.5	0.5	0.5	0.5	0.5	0.5
			HNSC-BA-4076	gain_5p	TRUE	0.19	0.41	0	0.546931	0.0888847	0.053708	0.857407	FALSE	diploid	29.5021	14.8486	23.0602	8.70219	10.3253	376.504	1.82169e-43	376.504	5	0.868641	0		homdel_CDKN2A	0.5	0.5	0.5	0.5	0.5	0.5	0.5	0.5	0.5	0.5	0.5	0.5	0.5	0.5	0.5	0.5	0.5	0.5	0.5	0.5	0.5	0.5
			HNSC-BA-4076	gain_5q	TRUE	0.81	0.98	0.64	0.546931	0.0888847	0.053708	0.857407	FALSE	diploid	29.5021	14.8486	23.0602	8.70219	10.3253	376.504	1.82169e-43	376.504	5	0.868641	0		WGD	0.5	0.5	0.5	0.5	0.5	0.5	0.5	0.5	0.5	0.5	0.5	0.5	0.5	0.5	0.5	0.5	0.5	0.5	0.5	0.5	0.5	0.5
			HNSC-BA-4076	loss_18q	TRUE	0.5	0.9	0	0.546931	0.0888847	0.053708	0.857407	FALSE	diploid	29.5021	14.8486	23.0602	8.70219	10.3253	376.504	1.82169e-43	376.504	5	0.868641	0		WGT	0.5	0.5	0.5	0.5	0.5	0.5	0.5	0.5	0.5	0.5	0.5	0.5	0.5	0.5	0.5	0.5	0.5	0.5	0.5	0.5	0.5	0.5
			HNSC-BA-4076	homdel_LRP1B	TRUE	0.5	0.9	0	0.546931	0.0888847	0.053708	0.857407	FALSE	diploid	29.5021	14.8486	23.0602	8.70219	10.3253	376.504	1.82169e-43	376.504	5	0.868641	0
			HNSC-BA-4076	gain_7p	TRUE	0.5	0.9	0	0.546931	0.0888847	0.053708	0.857407	FALSE	diploid	29.5021	14.8486	23.0602	8.70219	10.3253	376.504	1.82169e-43	376.504	5	0.868641	0		HNSC-BA-6870	loss_9p	gain_8q	loss_3p	gain_9p	FAT1	loss_6p	gain_5p	loss_8p	TP53	loss_18q	loss_10p	loss_11q	loss_17p	gain_17p	loss_9q	loss_4p	CREBBP	loss_15q	loss_5q	KMT2D	loss_13q	EP300
			HNSC-BA-4076	loss_3p	TRUE	0.5	0.9	0	0.546931	0.0888847	0.053708	0.857407	FALSE	diploid	29.5021	14.8486	23.0602	8.70219	10.3253	376.504	1.82169e-43	376.504	5	0.868641	0		loss_9p	0.5	0.938457	0.5	0.5	0.5	0.5	0.5	0.5	0.5	0.5	0.5	0.938457	0.938457	0.5	0.5	0.938457	0.5	0.5	0.938457	0.500597	0.5	0.5
			HNSC-BA-4076	loss_20p	TRUE	0.5	0.9	0	0.546931	0.0888847	0.053708	0.857407	FALSE	diploid	29.5021	14.8486	23.0602	8.70219	10.3253	376.504	1.82169e-43	376.504	5	0.868641	0		gain_8q	0.0615427	0.5	0.0615427	0.5	0.5	0.5	0.0615427	0.0615427	0.0615428	0.0615427	0.0615427	0.5	0.5	0.5	0.0615427	0.5	0.5	0.5	0.5	0.0621396	0.5	0.5
			HNSC-BA-4076	loss_15q	TRUE	0.5	0.9	0	0.546931	0.0888847	0.053708	0.857407	FALSE	diploid	29.5021	14.8486	23.0602	8.70219	10.3253	376.504	1.82169e-43	376.504	5	0.868641	0		loss_3p	0.5	0.938457	0.5	0.5	0.5	0.5	0.5	0.5	0.5	0.5	0.5	0.938457	0.938457	0.5	0.5	0.938457	0.5	0.5	0.938457	0.500597	0.5	0.5
			HNSC-BA-4076	RAB3C	FALSE	0.41	0.75	0	0.546931	0.0888847	0.053708	0.857407	FALSE	diploid	29.5021	14.8486	23.0602	8.70219	10.3253	376.504	1.82169e-43	376.504	5	0.868641	0		gain_9p	0.5	0.5	0.5	0.5	0.5	0.5	0.5	0.5	0.5	0.5	0.5	0.5	0.5	0.5	0.5	0.5	0.5	0.5	0.5	0.5	0.5	0.5
			HNSC-BA-4076	USP34	FALSE	0.5	0.9	0	0.546931	0.0888847	0.053708	0.857407	FALSE	diploid	29.5021	14.8486	23.0602	8.70219	10.3253	376.504	1.82169e-43	376.504	5	0.868641	0		FAT1	0.5	0.5	0.5	0.5	0.5	0.5	0.5	0.5	0.5	0.5	0.5	0.5	0.5	0.5	0.5	0.5	0.5	0.5	0.5	0.5	0.5	0.5
			HNSC-BA-4076	ADAMTS3	TRUE	0.5	0.9	0	0.546931	0.0888847	0.053708	0.857407	FALSE	diploid	29.5021	14.8486	23.0602	8.70219	10.3253	376.504	1.82169e-43	376.504	5	0.868641	0		loss_6p	0.5	0.5	0.5	0.5	0.5	0.5	0.5	0.5	0.5	0.5	0.5	0.5	0.5	0.5	0.5	0.5	0.5	0.5	0.5	0.5	0.5	0.5
			HNSC-BA-4076	TP53	TRUE	0.5	0.9	0	0.546931	0.0888847	0.053708	0.857407	FALSE	diploid	29.5021	14.8486	23.0602	8.70219	10.3253	376.504	1.82169e-43	376.504	5	0.868641	0		gain_5p	0.5	0.938457	0.5	0.5	0.5	0.5	0.5	0.5	0.5	0.5	0.5	0.938457	0.938457	0.5	0.5	0.938457	0.5	0.5	0.938457	0.500597	0.5	0.5
			HNSC-BA-4076	KCNJ12	TRUE	0.5	0.9	0	0.546931	0.0888847	0.053708	0.857407	FALSE	diploid	29.5021	14.8486	23.0602	8.70219	10.3253	376.504	1.82169e-43	376.504	5	0.868641	0		loss_8p	0.5	0.938457	0.5	0.5	0.5	0.5	0.5	0.5	0.5	0.5	0.5	0.938457	0.938457	0.5	0.5	0.938457	0.5	0.5	0.938457	0.500597	0.5	0.5
			HNSC-BA-4076	CGB8	FALSE	0.5	0.9	0	0.546931	0.0888847	0.053708	0.857407	FALSE	diploid	29.5021	14.8486	23.0602	8.70219	10.3253	376.504	1.82169e-43	376.504	5	0.868641	0		TP53	0.5	0.938457	0.5	0.5	0.5	0.5	0.5	0.5	0.5	0.5	0.5	0.938457	0.938457	0.5	0.5	0.938457	0.5	0.5	0.938457	0.500597	0.5	0.5
			HNSC-BA-4076	RPS13	TRUE	0.5	0.9	0	0.546931	0.0888847	0.053708	0.857407	FALSE	diploid	29.5021	14.8486	23.0602	8.70219	10.3253	376.504	1.82169e-43	376.504	5	0.868641	0		loss_18q	0.5	0.938457	0.5	0.5	0.5	0.5	0.5	0.5	0.5	0.5	0.5	0.938457	0.938457	0.5	0.5	0.938457	0.5	0.5	0.938457	0.500597	0.5	0.5
			HNSC-BA-4076	ZNF451	TRUE	0.61	1	0.28	0.546931	0.0888847	0.053708	0.857407	FALSE	diploid	29.5021	14.8486	23.0602	8.70219	10.3253	376.504	1.82169e-43	376.504	5	0.868641	0		loss_10p	0.5	0.938457	0.5	0.5	0.5	0.5	0.5	0.5	0.5	0.5	0.5	0.938457	0.938457	0.5	0.5	0.938457	0.5	0.5	0.938457	0.500597	0.5	0.5
			HNSC-BA-4076	PROS1	TRUE	0.5	0.9	0	0.546931	0.0888847	0.053708	0.857407	FALSE	diploid	29.5021	14.8486	23.0602	8.70219	10.3253	376.504	1.82169e-43	376.504	5	0.868641	0		loss_11q	0.0615427	0.5	0.0615427	0.5	0.5	0.5	0.0615427	0.0615427	0.0615428	0.0615427	0.0615427	0.5	0.5	0.5	0.0615427	0.5	0.5	0.5	0.5	0.0621396	0.5	0.5
			HNSC-BA-4076	SYT4	FALSE	0.5	0.9	0	0.546931	0.0888847	0.053708	0.857407	FALSE	diploid	29.5021	14.8486	23.0602	8.70219	10.3253	376.504	1.82169e-43	376.504	5	0.868641	0		loss_17p	0.0615427	0.5	0.0615427	0.5	0.5	0.5	0.0615427	0.0615427	0.0615428	0.0615427	0.0615427	0.5	0.5	0.5	0.0615427	0.5	0.5	0.5	0.5	0.0621396	0.5	0.5
			HNSC-BA-4076	PTGER2	TRUE	0.5	0.9	0	0.546931	0.0888847	0.053708	0.857407	FALSE	diploid	29.5021	14.8486	23.0602	8.70219	10.3253	376.504	1.82169e-43	376.504	5	0.868641	0		gain_17p	0.5	0.5	0.5	0.5	0.5	0.5	0.5	0.5	0.5	0.5	0.5	0.5	0.5	0.5	0.5	0.5	0.5	0.5	0.5	0.5	0.5	0.5
			HNSC-BA-4076	OR4N4	FALSE	1	1	1	0.546931	0.0888847	0.053708	0.857407	FALSE	diploid	29.5021	14.8486	23.0602	8.70219	10.3253	376.504	1.82169e-43	376.504	5	0.868641	0		loss_9q	0.5	0.938457	0.5	0.5	0.5	0.5	0.5	0.5	0.5	0.5	0.5	0.938457	0.938457	0.5	0.5	0.938457	0.5	0.5	0.938457	0.500597	0.5	0.5
			HNSC-BA-4076	PDE10A	FALSE	0.5	0.9	0	0.546931	0.0888847	0.053708	0.857407	FALSE	diploid	29.5021	14.8486	23.0602	8.70219	10.3253	376.504	1.82169e-43	376.504	5	0.868641	0		loss_4p	0.0615427	0.5	0.0615427	0.5	0.5	0.5	0.0615427	0.0615427	0.0615428	0.0615427	0.0615427	0.5	0.5	0.5	0.0615427	0.5	0.5	0.5	0.5	0.0621396	0.5	0.5
			HNSC-BA-4076	BAI1	TRUE	0.5	0.9	0	0.546931	0.0888847	0.053708	0.857407	FALSE	diploid	29.5021	14.8486	23.0602	8.70219	10.3253	376.504	1.82169e-43	376.504	5	0.868641	0		CREBBP	0.5	0.5	0.5	0.5	0.5	0.5	0.5	0.5	0.5	0.5	0.5	0.5	0.5	0.5	0.5	0.5	0.5	0.5	0.5	0.5	0.5	0.5
			HNSC-BA-4076	DPYD	FALSE	0.5	0.9	0	0.546931	0.0888847	0.053708	0.857407	FALSE	diploid	29.5021	14.8486	23.0602	8.70219	10.3253	376.504	1.82169e-43	376.504	5	0.868641	0		loss_15q	0.5	0.5	0.5	0.5	0.5	0.5	0.5	0.5	0.5	0.5	0.5	0.5	0.5	0.5	0.5	0.5	0.5	0.5	0.5	0.5	0.5	0.5
			HNSC-BA-4076	ENOPH1	FALSE	1	1	1	0.546931	0.0888847	0.053708	0.857407	FALSE	diploid	29.5021	14.8486	23.0602	8.70219	10.3253	376.504	1.82169e-43	376.504	5	0.868641	0		loss_5q	0.0615427	0.5	0.0615427	0.5	0.5	0.5	0.0615427	0.0615427	0.0615428	0.0615427	0.0615427	0.5	0.5	0.5	0.0615427	0.5	0.5	0.5	0.5	0.0621396	0.5	0.5
			HNSC-BA-4076	CNTNAP5	FALSE	0.5	0.9	0	0.546931	0.0888847	0.053708	0.857407	FALSE	diploid	29.5021	14.8486	23.0602	8.70219	10.3253	376.504	1.82169e-43	376.504	5	0.868641	0		KMT2D	0.499403	0.93786	0.499403	0.5	0.5	0.5	0.499403	0.499403	0.499403	0.499403	0.499403	0.93786	0.93786	0.5	0.499403	0.93786	0.5	0.5	0.93786	0.5	0.5	0.5
			HNSC-BA-4076	DPP10	FALSE	0.5	0.9	0	0.546931	0.0888847	0.053708	0.857407	FALSE	diploid	29.5021	14.8486	23.0602	8.70219	10.3253	376.504	1.82169e-43	376.504	5	0.868641	0		loss_13q	0.5	0.5	0.5	0.5	0.5	0.5	0.5	0.5	0.5	0.5	0.5	0.5	0.5	0.5	0.5	0.5	0.5	0.5	0.5	0.5	0.5	0.5
			HNSC-BA-4076	ABCA12	TRUE	0.5	0.9	0	0.546931	0.0888847	0.053708	0.857407	FALSE	diploid	29.5021	14.8486	23.0602	8.70219	10.3253	376.504	1.82169e-43	376.504	5	0.868641	0		EP300	0.5	0.5	0.5	0.5	0.5	0.5	0.5	0.5	0.5	0.5	0.5	0.5	0.5	0.5	0.5	0.5	0.5	0.5	0.5	0.5	0.5	0.5
			HNSC-BA-4076	NPC1	TRUE	0.5	0.9	0	0.546931	0.0888847	0.053708	0.857407	FALSE	diploid	29.5021	14.8486	23.0602	8.70219	10.3253	376.504	1.82169e-43	376.504	5	0.868641	0		loss_21q	0.0615427	0.5	0.0615427	0.5	0.5	0.5	0.0615427	0.0615427	0.0615428	0.0615427	0.0615427	0.5	0.5	0.5	0.0615427	0.5	0.5	0.5	0.5	0.0621396	0.5	0.5
			HNSC-BA-4076	AHCYL2	TRUE	0.5	0.9	0	0.546931	0.0888847	0.053708	0.857407	FALSE	diploid	29.5021	14.8486	23.0602	8.70219	10.3253	376.504	1.82169e-43	376.504	5	0.868641	0		NOTCH1	0.5	0.5	0.5	0.5	0.5	0.5	0.5	0.5	0.5	0.5	0.5	0.5	0.5	0.5	0.5	0.5	0.5	0.5	0.5	0.5	0.5	0.5
			HNSC-BA-4076	ABHD16B	FALSE	0.5	0.9	0	0.546931	0.0888847	0.053708	0.857407	FALSE	diploid	29.5021	14.8486	23.0602	8.70219	10.3253	376.504	1.82169e-43	376.504	5	0.868641	0		gain_9q	0.5	0.938457	0.5	0.5	0.5	0.5	0.5	0.5	0.5	0.5	0.5	0.938457	0.938457	0.5	0.5	0.938457	0.5	0.5	0.938457	0.500597	0.5	0.5
			HNSC-BA-4076	GALC	FALSE	0.5	0.9	0	0.546931	0.0888847	0.053708	0.857407	FALSE	diploid	29.5021	14.8486	23.0602	8.70219	10.3253	376.504	1.82169e-43	376.504	5	0.868641	0		loss_11p	0.0615427	0.5	0.0615427	0.5	0.5	0.5	0.0615427	0.0615427	0.0615428	0.0615427	0.0615427	0.5	0.5	0.5	0.0615427	0.5	0.5	0.5	0.5	0.0621396	0.5	0.5
			HNSC-BA-4076	DPYSL5	FALSE	1	1	1	0.546931	0.0888847	0.053708	0.857407	FALSE	diploid	29.5021	14.8486	23.0602	8.70219	10.3253	376.504	1.82169e-43	376.504	5	0.868641	0		loss_4q	0.0615427	0.5	0.0615427	0.5	0.5	0.5	0.0615427	0.0615427	0.0615428	0.0615427	0.0615427	0.5	0.5	0.5	0.0615427	0.5	0.5	0.5	0.5	0.0621396	0.5	0.5
			HNSC-BA-4076	SMCHD1	FALSE	1	1	1	0.546931	0.0888847	0.053708	0.857407	FALSE	diploid	29.5021	14.8486	23.0602	8.70219	10.3253	376.504	1.82169e-43	376.504	5	0.868641	0		gain_3q	0.0615427	0.5	0.0615427	0.5	0.5	0.5	0.0615427	0.0615427	0.0615428	0.0615427	0.0615427	0.5	0.5	0.5	0.0615427	0.5	0.5	0.5	0.5	0.0621396	0.5	0.5
			HNSC-BA-4076	COL11A1	TRUE	0.5	0.9	0	0.546931	0.0888847	0.053708	0.857407	FALSE	diploid	29.5021	14.8486	23.0602	8.70219	10.3253	376.504	1.82169e-43	376.504	5	0.868641	0		CDKN2A	0.5	0.5	0.5	0.5	0.5	0.5	0.5	0.5	0.5	0.5	0.5	0.5	0.5	0.5	0.5	0.5	0.5	0.5	0.5	0.5	0.5	0.5
			HNSC-BA-4076	OR1J2	FALSE	0.5	0.9	0	0.546931	0.0888847	0.053708	0.857407	FALSE	diploid	29.5021	14.8486	23.0602	8.70219	10.3253	376.504	1.82169e-43	376.504	5	0.868641	0		PIK3CA	0.5	0.5	0.5	0.5	0.5	0.5	0.5	0.5	0.5	0.5	0.5	0.5	0.5	0.5	0.5	0.5	0.5	0.5	0.5	0.5	0.5	0.5
			HNSC-BA-4076	CWF19L2	TRUE	0.5	0.9	0	0.546931	0.0888847	0.053708	0.857407	FALSE	diploid	29.5021	14.8486	23.0602	8.70219	10.3253	376.504	1.82169e-43	376.504	5	0.868641	0		CASP8	0.5	0.5	0.5	0.5	0.5	0.5	0.5	0.5	0.5	0.5	0.5	0.5	0.5	0.5	0.5	0.5	0.5	0.5	0.5	0.5	0.5	0.5
			HNSC-BA-4076	STUB1	TRUE	0.5	0.9	0	0.546931	0.0888847	0.053708	0.857407	FALSE	diploid	29.5021	14.8486	23.0602	8.70219	10.3253	376.504	1.82169e-43	376.504	5	0.868641	0		HLA-A	0.5	0.5	0.5	0.5	0.5	0.5	0.5	0.5	0.5	0.5	0.5	0.5	0.5	0.5	0.5	0.5	0.5	0.5	0.5	0.5	0.5	0.5
			HNSC-BA-4076	ALB	TRUE	0.5	0.9	0	0.546931	0.0888847	0.053708	0.857407	FALSE	diploid	29.5021	14.8486	23.0602	8.70219	10.3253	376.504	1.82169e-43	376.504	5	0.868641	0		NSD1	0.5	0.5	0.5	0.5	0.5	0.5	0.5	0.5	0.5	0.5	0.5	0.5	0.5	0.5	0.5	0.5	0.5	0.5	0.5	0.5	0.5	0.5
			HNSC-BA-4076	KPNA4	FALSE	1	1	1	0.546931	0.0888847	0.053708	0.857407	FALSE	diploid	29.5021	14.8486	23.0602	8.70219	10.3253	376.504	1.82169e-43	376.504	5	0.868641	0		HRAS	0.5	0.5	0.5	0.5	0.5	0.5	0.5	0.5	0.5	0.5	0.5	0.5	0.5	0.5	0.5	0.5	0.5	0.5	0.5	0.5	0.5	0.5
			HNSC-BA-4076	TNFRSF13B	FALSE	0.5	0.9	0	0.546931	0.0888847	0.053708	0.857407	FALSE	diploid	29.5021	14.8486	23.0602	8.70219	10.3253	376.504	1.82169e-43	376.504	5	0.868641	0		KMT2C	0.5	0.5	0.5	0.5	0.5	0.5	0.5	0.5	0.5	0.5	0.5	0.5	0.5	0.5	0.5	0.5	0.5	0.5	0.5	0.5	0.5	0.5
			HNSC-BA-4076	GRB14	TRUE	0.5	0.9	0	0.546931	0.0888847	0.053708	0.857407	FALSE	diploid	29.5021	14.8486	23.0602	8.70219	10.3253	376.504	1.82169e-43	376.504	5	0.868641	0		FBXW7	0.5	0.5	0.5	0.5	0.5	0.5	0.5	0.5	0.5	0.5	0.5	0.5	0.5	0.5	0.5	0.5	0.5	0.5	0.5	0.5	0.5	0.5
			HNSC-BA-4076	OR2M7	TRUE	1	1	1	0.546931	0.0888847	0.053708	0.857407	FALSE	diploid	29.5021	14.8486	23.0602	8.70219	10.3253	376.504	1.82169e-43	376.504	5	0.868641	0		NFE2L2	0.5	0.5	0.5	0.5	0.5	0.5	0.5	0.5	0.5	0.5	0.5	0.5	0.5	0.5	0.5	0.5	0.5	0.5	0.5	0.5	0.5	0.5
			HNSC-BA-4076	LRIT1	FALSE	0.5	0.9	0	0.546931	0.0888847	0.053708	0.857407	FALSE	diploid	29.5021	14.8486	23.0602	8.70219	10.3253	376.504	1.82169e-43	376.504	5	0.868641	0		SPEN	0.5	0.5	0.5	0.5	0.5	0.5	0.5	0.5	0.5	0.5	0.5	0.5	0.5	0.5	0.5	0.5	0.5	0.5	0.5	0.5	0.5	0.5
			HNSC-BA-4076	ZIM3	TRUE	0.5	0.9	0	0.546931	0.0888847	0.053708	0.857407	FALSE	diploid	29.5021	14.8486	23.0602	8.70219	10.3253	376.504	1.82169e-43	376.504	5	0.868641	0		loss_14q	0.5	0.938457	0.5	0.5	0.5	0.5	0.5	0.5	0.5	0.5	0.5	0.938457	0.938457	0.5	0.5	0.938457	0.5	0.5	0.938457	0.500597	0.5	0.5
			HNSC-BA-4076	PRB2	TRUE	1	1	1	0.546931	0.0888847	0.053708	0.857407	FALSE	diploid	29.5021	14.8486	23.0602	8.70219	10.3253	376.504	1.82169e-43	376.504	5	0.868641	0		loss_8q	0.5	0.5	0.5	0.5	0.5	0.5	0.5	0.5	0.5	0.5	0.5	0.5	0.5	0.5	0.5	0.5	0.5	0.5	0.5	0.5	0.5	0.5
			HNSC-BA-4076	HSPG2	FALSE	0.5	0.9	0	0.546931	0.0888847	0.053708	0.857407	FALSE	diploid	29.5021	14.8486	23.0602	8.70219	10.3253	376.504	1.82169e-43	376.504	5	0.868641	0		homdel_CDKN2A	0.5	0.5	0.5	0.5	0.5	0.5	0.5	0.5	0.5	0.5	0.5	0.5	0.5	0.5	0.5	0.5	0.5	0.5	0.5	0.5	0.5	0.5
			HNSC-BA-4076	TECRL	TRUE	0.5	0.9	0	0.546931	0.0888847	0.053708	0.857407	FALSE	diploid	29.5021	14.8486	23.0602	8.70219	10.3253	376.504	1.82169e-43	376.504	5	0.868641	0		WGD	0.115177	0.793541	0.115177	0.5	0.5	0.5	0.115177	0.115177	0.115177	0.115177	0.115177	0.793541	0.793541	0.5	0.115177	0.793541	0.5	0.5	0.793541	0.11589	0.5	0.5
			HNSC-BA-4076	LRRTM4	TRUE	0.5	0.9	0	0.546931	0.0888847	0.053708	0.857407	FALSE	diploid	29.5021	14.8486	23.0602	8.70219	10.3253	376.504	1.82169e-43	376.504	5	0.868641	0		WGT	0.5	0.5	0.5	0.5	0.5	0.5	0.5	0.5	0.5	0.5	0.5	0.5	0.5	0.5	0.5	0.5	0.5	0.5	0.5	0.5	0.5	0.5
			HNSC-BA-4076	LAMA1	TRUE	0.5	0.9	0	0.546931	0.0888847	0.053708	0.857407	FALSE	diploid	29.5021	14.8486	23.0602	8.70219	10.3253	376.504	1.82169e-43	376.504	5	0.868641	0
			HNSC-BA-4076	GPHB5	FALSE	0.5	0.9	0	0.546931	0.0888847	0.053708	0.857407	FALSE	diploid	29.5021	14.8486	23.0602	8.70219	10.3253	376.504	1.82169e-43	376.504	5	0.868641	0		HNSC-BA-6871	loss_9p	gain_8q	loss_3p	gain_9p	FAT1	loss_6p	gain_5p	loss_8p	TP53	loss_18q	loss_10p	loss_11q	loss_17p	gain_17p	loss_9q	loss_4p	CREBBP	loss_15q	loss_5q	KMT2D	loss_13q	EP300
			HNSC-BA-4076	MTG2	FALSE	0.5	0.9	0	0.546931	0.0888847	0.053708	0.857407	FALSE	diploid	29.5021	14.8486	23.0602	8.70219	10.3253	376.504	1.82169e-43	376.504	5	0.868641	0		loss_9p	0.5	0.5	0.5	0.327967	0.499998	0.5	0.5	0.5	0.5	0.5	0.5	0.5	0.5	0.326081	0.5	0.5	0.5	0.5	0.5	0.283229	0.5	0.5
			HNSC-BA-4076	HNRNPF	FALSE	0.5	0.9	0	0.546931	0.0888847	0.053708	0.857407	FALSE	diploid	29.5021	14.8486	23.0602	8.70219	10.3253	376.504	1.82169e-43	376.504	5	0.868641	0		gain_8q	0.5	0.5	0.5	0.327967	0.499998	0.5	0.5	0.5	0.5	0.5	0.5	0.5	0.5	0.326081	0.5	0.5	0.5	0.5	0.5	0.283229	0.5	0.5
			HNSC-BA-4076	LPGAT1	FALSE	0.5	0.9	0	0.546931	0.0888847	0.053708	0.857407	FALSE	diploid	29.5021	14.8486	23.0602	8.70219	10.3253	376.504	1.82169e-43	376.504	5	0.868641	0		loss_3p	0.5	0.5	0.5	0.327967	0.499998	0.5	0.5	0.5	0.5	0.5	0.5	0.5	0.5	0.326081	0.5	0.5	0.5	0.5	0.5	0.283229	0.5	0.5
			HNSC-BA-4076	IVL	TRUE	0.5	0.9	0	0.546931	0.0888847	0.053708	0.857407	FALSE	diploid	29.5021	14.8486	23.0602	8.70219	10.3253	376.504	1.82169e-43	376.504	5	0.868641	0		gain_9p	0.672033	0.672033	0.672033	0.5	0.672031	0.5	0.5	0.5	0.5	0.5	0.5	0.5	0.672033	0.495424	0.672033	0.672033	0.5	0.5	0.5	0.451816	0.5	0.5
			HNSC-BA-4076	NOX5	FALSE	0.5	0.9	0	0.546931	0.0888847	0.053708	0.857407	FALSE	diploid	29.5021	14.8486	23.0602	8.70219	10.3253	376.504	1.82169e-43	376.504	5	0.868641	0		FAT1	0.500002	0.500002	0.500002	0.327969	0.5	0.5	0.5	0.5	0.5	0.5	0.5	0.5	0.500002	0.326082	0.500002	0.500002	0.5	0.5	0.5	0.28323	0.5	0.5
			HNSC-BA-4076	FAM155A	FALSE	0.5	0.9	0	0.546931	0.0888847	0.053708	0.857407	FALSE	diploid	29.5021	14.8486	23.0602	8.70219	10.3253	376.504	1.82169e-43	376.504	5	0.868641	0		loss_6p	0.5	0.5	0.5	0.5	0.5	0.5	0.5	0.5	0.5	0.5	0.5	0.5	0.5	0.5	0.5	0.5	0.5	0.5	0.5	0.5	0.5	0.5
			HNSC-BA-4076	FAM227B	TRUE	0.5	0.9	0	0.546931	0.0888847	0.053708	0.857407	FALSE	diploid	29.5021	14.8486	23.0602	8.70219	10.3253	376.504	1.82169e-43	376.504	5	0.868641	0		gain_5p	0.5	0.5	0.5	0.5	0.5	0.5	0.5	0.5	0.5	0.5	0.5	0.5	0.5	0.5	0.5	0.5	0.5	0.5	0.5	0.5	0.5	0.5
			HNSC-BA-4076	OR5I1	TRUE	0.5	0.9	0	0.546931	0.0888847	0.053708	0.857407	FALSE	diploid	29.5021	14.8486	23.0602	8.70219	10.3253	376.504	1.82169e-43	376.504	5	0.868641	0		loss_8p	0.5	0.5	0.5	0.5	0.5	0.5	0.5	0.5	0.5	0.5	0.5	0.5	0.5	0.5	0.5	0.5	0.5	0.5	0.5	0.5	0.5	0.5
			HNSC-BA-4076	TSNARE1	FALSE	1	1	1	0.546931	0.0888847	0.053708	0.857407	FALSE	diploid	29.5021	14.8486	23.0602	8.70219	10.3253	376.504	1.82169e-43	376.504	5	0.868641	0		TP53	0.5	0.5	0.5	0.5	0.5	0.5	0.5	0.5	0.5	0.5	0.5	0.5	0.5	0.5	0.5	0.5	0.5	0.5	0.5	0.5	0.5	0.5
			HNSC-BA-4076	XCR1	FALSE	0.5	0.9	0	0.546931	0.0888847	0.053708	0.857407	FALSE	diploid	29.5021	14.8486	23.0602	8.70219	10.3253	376.504	1.82169e-43	376.504	5	0.868641	0		loss_18q	0.5	0.5	0.5	0.5	0.5	0.5	0.5	0.5	0.5	0.5	0.5	0.5	0.5	0.5	0.5	0.5	0.5	0.5	0.5	0.5	0.5	0.5
			HNSC-BA-4076	SPHKAP	TRUE	0.5	0.9	0	0.546931	0.0888847	0.053708	0.857407	FALSE	diploid	29.5021	14.8486	23.0602	8.70219	10.3253	376.504	1.82169e-43	376.504	5	0.868641	0		loss_10p	0.5	0.5	0.5	0.5	0.5	0.5	0.5	0.5	0.5	0.5	0.5	0.5	0.5	0.5	0.5	0.5	0.5	0.5	0.5	0.5	0.5	0.5
			HNSC-BA-4076	HEPHL1	TRUE	0.5	0.9	0	0.546931	0.0888847	0.053708	0.857407	FALSE	diploid	29.5021	14.8486	23.0602	8.70219	10.3253	376.504	1.82169e-43	376.504	5	0.868641	0		loss_11q	0.5	0.5	0.5	0.5	0.5	0.5	0.5	0.5	0.5	0.5	0.5	0.5	0.5	0.5	0.5	0.5	0.5	0.5	0.5	0.5	0.5	0.5
			HNSC-BA-4076	TCP10	FALSE	0.5	0.9	0	0.546931	0.0888847	0.053708	0.857407	FALSE	diploid	29.5021	14.8486	23.0602	8.70219	10.3253	376.504	1.82169e-43	376.504	5	0.868641	0		loss_17p	0.5	0.5	0.5	0.327967	0.499998	0.5	0.5	0.5	0.5	0.5	0.5	0.5	0.5	0.326081	0.5	0.5	0.5	0.5	0.5	0.283229	0.5	0.5
			HNSC-BA-4076	CREBBP	FALSE	0.5	0.9	0	0.546931	0.0888847	0.053708	0.857407	FALSE	diploid	29.5021	14.8486	23.0602	8.70219	10.3253	376.504	1.82169e-43	376.504	5	0.868641	0		gain_17p	0.673919	0.673919	0.673919	0.504576	0.673918	0.5	0.5	0.5	0.5	0.5	0.5	0.5	0.673919	0.5	0.673919	0.673919	0.5	0.5	0.5	0.455065	0.5	0.5
			HNSC-BA-4076	KRTAP12-2	TRUE	0.5	0.9	0	0.546931	0.0888847	0.053708	0.857407	FALSE	diploid	29.5021	14.8486	23.0602	8.70219	10.3253	376.504	1.82169e-43	376.504	5	0.868641	0		loss_9q	0.5	0.5	0.5	0.327967	0.499998	0.5	0.5	0.5	0.5	0.5	0.5	0.5	0.5	0.326081	0.5	0.5	0.5	0.5	0.5	0.283229	0.5	0.5
			HNSC-BA-4076	PPP4R1	FALSE	0.5	0.9	0	0.546931	0.0888847	0.053708	0.857407	FALSE	diploid	29.5021	14.8486	23.0602	8.70219	10.3253	376.504	1.82169e-43	376.504	5	0.868641	0		loss_4p	0.5	0.5	0.5	0.327967	0.499998	0.5	0.5	0.5	0.5	0.5	0.5	0.5	0.5	0.326081	0.5	0.5	0.5	0.5	0.5	0.283229	0.5	0.5
			HNSC-BA-4076	ELMO1	FALSE	0.5	0.9	0	0.546931	0.0888847	0.053708	0.857407	FALSE	diploid	29.5021	14.8486	23.0602	8.70219	10.3253	376.504	1.82169e-43	376.504	5	0.868641	0		CREBBP	0.5	0.5	0.5	0.5	0.5	0.5	0.5	0.5	0.5	0.5	0.5	0.5	0.5	0.5	0.5	0.5	0.5	0.5	0.5	0.5	0.5	0.5
			HNSC-BA-4076	SHANK2	FALSE	0.5	0.9	0	0.546931	0.0888847	0.053708	0.857407	FALSE	diploid	29.5021	14.8486	23.0602	8.70219	10.3253	376.504	1.82169e-43	376.504	5	0.868641	0		loss_15q	0.5	0.5	0.5	0.5	0.5	0.5	0.5	0.5	0.5	0.5	0.5	0.5	0.5	0.5	0.5	0.5	0.5	0.5	0.5	0.5	0.5	0.5
			HNSC-BA-4076	RPS6KL1	TRUE	1	1	1	0.546931	0.0888847	0.053708	0.857407	FALSE	diploid	29.5021	14.8486	23.0602	8.70219	10.3253	376.504	1.82169e-43	376.504	5	0.868641	0		loss_5q	0.5	0.5	0.5	0.5	0.5	0.5	0.5	0.5	0.5	0.5	0.5	0.5	0.5	0.5	0.5	0.5	0.5	0.5	0.5	0.5	0.5	0.5
			HNSC-BA-4076	ME3	TRUE	0.5	0.9	0	0.546931	0.0888847	0.053708	0.857407	FALSE	diploid	29.5021	14.8486	23.0602	8.70219	10.3253	376.504	1.82169e-43	376.504	5	0.868641	0		KMT2D	0.716771	0.716771	0.716771	0.548184	0.71677	0.5	0.5	0.5	0.5	0.5	0.5	0.5	0.716771	0.544935	0.716771	0.716771	0.5	0.5	0.5	0.5	0.5	0.5
			HNSC-BA-4076	CSHL1	FALSE	0.5	0.9	0	0.546931	0.0888847	0.053708	0.857407	FALSE	diploid	29.5021	14.8486	23.0602	8.70219	10.3253	376.504	1.82169e-43	376.504	5	0.868641	0		loss_13q	0.5	0.5	0.5	0.5	0.5	0.5	0.5	0.5	0.5	0.5	0.5	0.5	0.5	0.5	0.5	0.5	0.5	0.5	0.5	0.5	0.5	0.5
			HNSC-BA-4076	ARHGAP28	TRUE	0.5	0.9	0	0.546931	0.0888847	0.053708	0.857407	FALSE	diploid	29.5021	14.8486	23.0602	8.70219	10.3253	376.504	1.82169e-43	376.504	5	0.868641	0		EP300	0.5	0.5	0.5	0.5	0.5	0.5	0.5	0.5	0.5	0.5	0.5	0.5	0.5	0.5	0.5	0.5	0.5	0.5	0.5	0.5	0.5	0.5
			HNSC-BA-4076	BNIP3P1	FALSE	0.5	0.9	0	0.546931	0.0888847	0.053708	0.857407	FALSE	diploid	29.5021	14.8486	23.0602	8.70219	10.3253	376.504	1.82169e-43	376.504	5	0.868641	0		loss_21q	0.5	0.5	0.5	0.5	0.5	0.5	0.5	0.5	0.5	0.5	0.5	0.5	0.5	0.5	0.5	0.5	0.5	0.5	0.5	0.5	0.5	0.5
			HNSC-BA-4076	SELL	TRUE	0.5	0.9	0	0.546931	0.0888847	0.053708	0.857407	FALSE	diploid	29.5021	14.8486	23.0602	8.70219	10.3253	376.504	1.82169e-43	376.504	5	0.868641	0		NOTCH1	0.5	0.5	0.5	0.5	0.5	0.5	0.5	0.5	0.5	0.5	0.5	0.5	0.5	0.5	0.5	0.5	0.5	0.5	0.5	0.5	0.5	0.5
			HNSC-BA-4076	ST6GALNAC3	TRUE	0.5	0.9	0	0.546931	0.0888847	0.053708	0.857407	FALSE	diploid	29.5021	14.8486	23.0602	8.70219	10.3253	376.504	1.82169e-43	376.504	5	0.868641	0		gain_9q	0.672651	0.672651	0.672651	0.441466	0.672649	0.5	0.5	0.5	0.5	0.5	0.5	0.5	0.672651	0.417031	0.672651	0.672651	0.5	0.5	0.5	0.393591	0.5	0.5
			HNSC-BA-4076	IGHV4-34	FALSE	0.5	0.9	0	0.546931	0.0888847	0.053708	0.857407	FALSE	diploid	29.5021	14.8486	23.0602	8.70219	10.3253	376.504	1.82169e-43	376.504	5	0.868641	0		loss_11p	0.5	0.5	0.5	0.5	0.5	0.5	0.5	0.5	0.5	0.5	0.5	0.5	0.5	0.5	0.5	0.5	0.5	0.5	0.5	0.5	0.5	0.5
			HNSC-BA-4076	ADAMTS15	TRUE	0.5	0.9	0	0.546931	0.0888847	0.053708	0.857407	FALSE	diploid	29.5021	14.8486	23.0602	8.70219	10.3253	376.504	1.82169e-43	376.504	5	0.868641	0		loss_4q	0.5	0.5	0.5	0.5	0.5	0.5	0.5	0.5	0.5	0.5	0.5	0.5	0.5	0.5	0.5	0.5	0.5	0.5	0.5	0.5	0.5	0.5
			HNSC-BA-4076	CELA2A	TRUE	0.5	0.9	0	0.546931	0.0888847	0.053708	0.857407	FALSE	diploid	29.5021	14.8486	23.0602	8.70219	10.3253	376.504	1.82169e-43	376.504	5	0.868641	0		gain_3q	0.571519	0.571519	0.571519	0.355639	0.571517	0.5	0.5	0.5	0.5	0.5	0.5	0.5	0.571519	0.351258	0.571519	0.571519	0.5	0.5	0.5	0.310368	0.5	0.5
			HNSC-BA-4076	OR52N5	FALSE	0.5	0.9	0	0.546931	0.0888847	0.053708	0.857407	FALSE	diploid	29.5021	14.8486	23.0602	8.70219	10.3253	376.504	1.82169e-43	376.504	5	0.868641	0		CDKN2A	0.5	0.5	0.5	0.5	0.5	0.5	0.5	0.5	0.5	0.5	0.5	0.5	0.5	0.5	0.5	0.5	0.5	0.5	0.5	0.5	0.5	0.5
			HNSC-BA-4076	SLC35F5	TRUE	0.5	0.9	0	0.546931	0.0888847	0.053708	0.857407	FALSE	diploid	29.5021	14.8486	23.0602	8.70219	10.3253	376.504	1.82169e-43	376.504	5	0.868641	0		PIK3CA	0.5	0.5	0.5	0.5	0.5	0.5	0.5	0.5	0.5	0.5	0.5	0.5	0.5	0.5	0.5	0.5	0.5	0.5	0.5	0.5	0.5	0.5
			HNSC-BA-4076	ULK4	TRUE	1	1	1	0.546931	0.0888847	0.053708	0.857407	FALSE	diploid	29.5021	14.8486	23.0602	8.70219	10.3253	376.504	1.82169e-43	376.504	5	0.868641	0		CASP8	0.5	0.5	0.5	0.5	0.5	0.5	0.5	0.5	0.5	0.5	0.5	0.5	0.5	0.5	0.5	0.5	0.5	0.5	0.5	0.5	0.5	0.5
			HNSC-BA-4076	PAXIP1	FALSE	0.5	0.9	0	0.546931	0.0888847	0.053708	0.857407	FALSE	diploid	29.5021	14.8486	23.0602	8.70219	10.3253	376.504	1.82169e-43	376.504	5	0.868641	0		HLA-A	0.5	0.5	0.5	0.5	0.5	0.5	0.5	0.5	0.5	0.5	0.5	0.5	0.5	0.5	0.5	0.5	0.5	0.5	0.5	0.5	0.5	0.5
			HNSC-BA-4076	SLC6A15	TRUE	0.5	0.9	0	0.546931	0.0888847	0.053708	0.857407	FALSE	diploid	29.5021	14.8486	23.0602	8.70219	10.3253	376.504	1.82169e-43	376.504	5	0.868641	0		NSD1	0.5	0.5	0.5	0.5	0.5	0.5	0.5	0.5	0.5	0.5	0.5	0.5	0.5	0.5	0.5	0.5	0.5	0.5	0.5	0.5	0.5	0.5
			HNSC-BA-4076	OR4D6	TRUE	0.5	0.9	0	0.546931	0.0888847	0.053708	0.857407	FALSE	diploid	29.5021	14.8486	23.0602	8.70219	10.3253	376.504	1.82169e-43	376.504	5	0.868641	0		HRAS	0.5	0.5	0.5	0.5	0.5	0.5	0.5	0.5	0.5	0.5	0.5	0.5	0.5	0.5	0.5	0.5	0.5	0.5	0.5	0.5	0.5	0.5
			HNSC-BA-4076	CIRH1A	TRUE	0.5	0.9	0	0.546931	0.0888847	0.053708	0.857407	FALSE	diploid	29.5021	14.8486	23.0602	8.70219	10.3253	376.504	1.82169e-43	376.504	5	0.868641	0		KMT2C	0.5	0.5	0.5	0.5	0.5	0.5	0.5	0.5	0.5	0.5	0.5	0.5	0.5	0.5	0.5	0.5	0.5	0.5	0.5	0.5	0.5	0.5
			HNSC-BA-4076	CNTNAP5	TRUE	0.5	0.9	0	0.546931	0.0888847	0.053708	0.857407	FALSE	diploid	29.5021	14.8486	23.0602	8.70219	10.3253	376.504	1.82169e-43	376.504	5	0.868641	0		FBXW7	0.5	0.5	0.5	0.5	0.5	0.5	0.5	0.5	0.5	0.5	0.5	0.5	0.5	0.5	0.5	0.5	0.5	0.5	0.5	0.5	0.5	0.5
			HNSC-BA-4076	GRIK4	TRUE	1	1	1	0.546931	0.0888847	0.053708	0.857407	FALSE	diploid	29.5021	14.8486	23.0602	8.70219	10.3253	376.504	1.82169e-43	376.504	5	0.868641	0		NFE2L2	0.5	0.5	0.5	0.5	0.5	0.5	0.5	0.5	0.5	0.5	0.5	0.5	0.5	0.5	0.5	0.5	0.5	0.5	0.5	0.5	0.5	0.5
			HNSC-BA-4076	FLNC	TRUE	0.5	0.9	0	0.546931	0.0888847	0.053708	0.857407	FALSE	diploid	29.5021	14.8486	23.0602	8.70219	10.3253	376.504	1.82169e-43	376.504	5	0.868641	0		SPEN	0.5	0.5	0.5	0.5	0.5	0.5	0.5	0.5	0.5	0.5	0.5	0.5	0.5	0.5	0.5	0.5	0.5	0.5	0.5	0.5	0.5	0.5
			HNSC-BA-4076	KLK2	FALSE	0.5	0.9	0	0.546931	0.0888847	0.053708	0.857407	FALSE	diploid	29.5021	14.8486	23.0602	8.70219	10.3253	376.504	1.82169e-43	376.504	5	0.868641	0		loss_14q	0.5	0.5	0.5	0.5	0.5	0.5	0.5	0.5	0.5	0.5	0.5	0.5	0.5	0.5	0.5	0.5	0.5	0.5	0.5	0.5	0.5	0.5
			HNSC-BA-4076	GAREM	FALSE	0.5	0.9	0	0.546931	0.0888847	0.053708	0.857407	FALSE	diploid	29.5021	14.8486	23.0602	8.70219	10.3253	376.504	1.82169e-43	376.504	5	0.868641	0		loss_8q	0.5	0.5	0.5	0.5	0.5	0.5	0.5	0.5	0.5	0.5	0.5	0.5	0.5	0.5	0.5	0.5	0.5	0.5	0.5	0.5	0.5	0.5
			HNSC-BA-4076	LCE3E	FALSE	0.5	0.9	0	0.546931	0.0888847	0.053708	0.857407	FALSE	diploid	29.5021	14.8486	23.0602	8.70219	10.3253	376.504	1.82169e-43	376.504	5	0.868641	0		homdel_CDKN2A	0.5	0.5	0.5	0.327967	0.499998	0.5	0.5	0.5	0.5	0.5	0.5	0.5	0.5	0.326081	0.5	0.5	0.5	0.5	0.5	0.283229	0.5	0.5
			HNSC-BA-4076	GALNTL6	FALSE	0.5	0.9	0	0.546931	0.0888847	0.053708	0.857407	FALSE	diploid	29.5021	14.8486	23.0602	8.70219	10.3253	376.504	1.82169e-43	376.504	5	0.868641	0		WGD	0.5	0.5	0.5	0.5	0.5	0.5	0.5	0.5	0.5	0.5	0.5	0.5	0.5	0.5	0.5	0.5	0.5	0.5	0.5	0.5	0.5	0.5
			HNSC-BA-4076	KLHL7	TRUE	0.5	0.9	0	0.546931	0.0888847	0.053708	0.857407	FALSE	diploid	29.5021	14.8486	23.0602	8.70219	10.3253	376.504	1.82169e-43	376.504	5	0.868641	0		WGT	0.5	0.5	0.5	0.5	0.5	0.5	0.5	0.5	0.5	0.5	0.5	0.5	0.5	0.5	0.5	0.5	0.5	0.5	0.5	0.5	0.5	0.5
			HNSC-BA-4076	NAALAD2	TRUE	0.5	0.9	0	0.546931	0.0888847	0.053708	0.857407	FALSE	diploid	29.5021	14.8486	23.0602	8.70219	10.3253	376.504	1.82169e-43	376.504	5	0.868641	0
			HNSC-BA-4076	TRIP12	FALSE	0.5	0.9	0	0.546931	0.0888847	0.053708	0.857407	FALSE	diploid	29.5021	14.8486	23.0602	8.70219	10.3253	376.504	1.82169e-43	376.504	5	0.868641	0		HNSC-BA-6872	loss_9p	gain_8q	loss_3p	gain_9p	FAT1	loss_6p	gain_5p	loss_8p	TP53	loss_18q	loss_10p	loss_11q	loss_17p	gain_17p	loss_9q	loss_4p	CREBBP	loss_15q	loss_5q	KMT2D	loss_13q	EP300
			HNSC-BA-4076	LCT	TRUE	0.5	0.9	0	0.546931	0.0888847	0.053708	0.857407	FALSE	diploid	29.5021	14.8486	23.0602	8.70219	10.3253	376.504	1.82169e-43	376.504	5	0.868641	0		loss_9p	0.5	0.5	0.5	0.5	0.5	0.5	0.5	0.5	0.500146	0.5	0.5	0.5	0.5	0.5	0.5	0.5	0.5	0.5	0.5	0.5	0.5	0.5
			HNSC-BA-4076	NDRG2	TRUE	1	1	1	0.546931	0.0888847	0.053708	0.857407	FALSE	diploid	29.5021	14.8486	23.0602	8.70219	10.3253	376.504	1.82169e-43	376.504	5	0.868641	0		gain_8q	0.5	0.5	0.5	0.5	0.5	0.5	0.5	0.5	0.5	0.5	0.5	0.5	0.5	0.5	0.5	0.5	0.5	0.5	0.5	0.5	0.5	0.5
			HNSC-BA-4076	SNX15	FALSE	0.5	0.9	0	0.546931	0.0888847	0.053708	0.857407	FALSE	diploid	29.5021	14.8486	23.0602	8.70219	10.3253	376.504	1.82169e-43	376.504	5	0.868641	0		loss_3p	0.5	0.5	0.5	0.5	0.5	0.5	0.5	0.5	0.500146	0.5	0.5	0.5	0.5	0.5	0.5	0.5	0.5	0.5	0.5	0.5	0.5	0.5
			HNSC-BA-4076	EP300	TRUE	0.5	0.9	0	0.546931	0.0888847	0.053708	0.857407	FALSE	diploid	29.5021	14.8486	23.0602	8.70219	10.3253	376.504	1.82169e-43	376.504	5	0.868641	0		gain_9p	0.5	0.5	0.5	0.5	0.5	0.5	0.5	0.5	0.5	0.5	0.5	0.5	0.5	0.5	0.5	0.5	0.5	0.5	0.5	0.5	0.5	0.5
			HNSC-BA-4076	MYO18B	FALSE	0.5	0.9	0	0.546931	0.0888847	0.053708	0.857407	FALSE	diploid	29.5021	14.8486	23.0602	8.70219	10.3253	376.504	1.82169e-43	376.504	5	0.868641	0		FAT1	0.5	0.5	0.5	0.5	0.5	0.5	0.5	0.5	0.5	0.5	0.5	0.5	0.5	0.5	0.5	0.5	0.5	0.5	0.5	0.5	0.5	0.5
			HNSC-BA-4076	EYS	TRUE	0.5	0.9	0	0.546931	0.0888847	0.053708	0.857407	FALSE	diploid	29.5021	14.8486	23.0602	8.70219	10.3253	376.504	1.82169e-43	376.504	5	0.868641	0		loss_6p	0.5	0.5	0.5	0.5	0.5	0.5	0.5	0.5	0.5	0.5	0.5	0.5	0.5	0.5	0.5	0.5	0.5	0.5	0.5	0.5	0.5	0.5
			HNSC-BA-4076	ANTXR2	TRUE	0.5	0.9	0	0.546931	0.0888847	0.053708	0.857407	FALSE	diploid	29.5021	14.8486	23.0602	8.70219	10.3253	376.504	1.82169e-43	376.504	5	0.868641	0		gain_5p	0.5	0.5	0.5	0.5	0.5	0.5	0.5	0.5	0.5	0.5	0.5	0.5	0.5	0.5	0.5	0.5	0.5	0.5	0.5	0.5	0.5	0.5
			HNSC-BA-4076	ZNF208	TRUE	0.5	0.9	0	0.546931	0.0888847	0.053708	0.857407	FALSE	diploid	29.5021	14.8486	23.0602	8.70219	10.3253	376.504	1.82169e-43	376.504	5	0.868641	0		loss_8p	0.5	0.5	0.5	0.5	0.5	0.5	0.5	0.5	0.500146	0.5	0.5	0.5	0.5	0.5	0.5	0.5	0.5	0.5	0.5	0.5	0.5	0.5
			HNSC-BA-4076	TTN	TRUE	0.5	0.9	0	0.546931	0.0888847	0.053708	0.857407	FALSE	diploid	29.5021	14.8486	23.0602	8.70219	10.3253	376.504	1.82169e-43	376.504	5	0.868641	0		TP53	0.499854	0.5	0.499854	0.5	0.5	0.5	0.5	0.499854	0.5	0.499854	0.5	0.5	0.5	0.5	0.499854	0.5	0.5	0.5	0.5	0.5	0.499854	0.5
			HNSC-BA-4076	5:156277820:G:A	FALSE	0.87	1	0.72	0.546931	0.0888847	0.053708	0.857407	FALSE	diploid	29.5021	14.8486	23.0602	8.70219	10.3253	376.504	1.82169e-43	376.504	5	0.868641	0		loss_18q	0.5	0.5	0.5	0.5	0.5	0.5	0.5	0.5	0.500146	0.5	0.5	0.5	0.5	0.5	0.5	0.5	0.5	0.5	0.5	0.5	0.5	0.5
			HNSC-BA-4076	MLH3	TRUE	0.5	0.9	0	0.546931	0.0888847	0.053708	0.857407	FALSE	diploid	29.5021	14.8486	23.0602	8.70219	10.3253	376.504	1.82169e-43	376.504	5	0.868641	0		loss_10p	0.5	0.5	0.5	0.5	0.5	0.5	0.5	0.5	0.5	0.5	0.5	0.5	0.5	0.5	0.5	0.5	0.5	0.5	0.5	0.5	0.5	0.5
			HNSC-BA-4076	PDE3A	TRUE	0.5	0.9	0	0.546931	0.0888847	0.053708	0.857407	FALSE	diploid	29.5021	14.8486	23.0602	8.70219	10.3253	376.504	1.82169e-43	376.504	5	0.868641	0		loss_11q	0.5	0.5	0.5	0.5	0.5	0.5	0.5	0.5	0.5	0.5	0.5	0.5	0.5	0.5	0.5	0.5	0.5	0.5	0.5	0.5	0.5	0.5
			HNSC-BA-4076	SLC7A14	FALSE	0.5	0.9	0	0.546931	0.0888847	0.053708	0.857407	FALSE	diploid	29.5021	14.8486	23.0602	8.70219	10.3253	376.504	1.82169e-43	376.504	5	0.868641	0		loss_17p	0.5	0.5	0.5	0.5	0.5	0.5	0.5	0.5	0.5	0.5	0.5	0.5	0.5	0.5	0.5	0.5	0.5	0.5	0.5	0.5	0.5	0.5
			HNSC-BA-4076	DCHS2	TRUE	0.5	0.9	0	0.546931	0.0888847	0.053708	0.857407	FALSE	diploid	29.5021	14.8486	23.0602	8.70219	10.3253	376.504	1.82169e-43	376.504	5	0.868641	0		gain_17p	0.5	0.5	0.5	0.5	0.5	0.5	0.5	0.5	0.5	0.5	0.5	0.5	0.5	0.5	0.5	0.5	0.5	0.5	0.5	0.5	0.5	0.5
			HNSC-BA-4076	OR5M9	TRUE	0.5	0.9	0	0.546931	0.0888847	0.053708	0.857407	FALSE	diploid	29.5021	14.8486	23.0602	8.70219	10.3253	376.504	1.82169e-43	376.504	5	0.868641	0		loss_9q	0.5	0.5	0.5	0.5	0.5	0.5	0.5	0.5	0.500146	0.5	0.5	0.5	0.5	0.5	0.5	0.5	0.5	0.5	0.5	0.5	0.5	0.5
			HNSC-BA-4076	FHL5	TRUE	1	1	1	0.546931	0.0888847	0.053708	0.857407	FALSE	diploid	29.5021	14.8486	23.0602	8.70219	10.3253	376.504	1.82169e-43	376.504	5	0.868641	0		loss_4p	0.5	0.5	0.5	0.5	0.5	0.5	0.5	0.5	0.5	0.5	0.5	0.5	0.5	0.5	0.5	0.5	0.5	0.5	0.5	0.5	0.5	0.5
			HNSC-BA-4076	OPCML	TRUE	0.5	0.9	0	0.546931	0.0888847	0.053708	0.857407	FALSE	diploid	29.5021	14.8486	23.0602	8.70219	10.3253	376.504	1.82169e-43	376.504	5	0.868641	0		CREBBP	0.5	0.5	0.5	0.5	0.5	0.5	0.5	0.5	0.5	0.5	0.5	0.5	0.5	0.5	0.5	0.5	0.5	0.5	0.5	0.5	0.5	0.5
			HNSC-BA-4076	SYT4	FALSE	0.5	0.9	0	0.546931	0.0888847	0.053708	0.857407	FALSE	diploid	29.5021	14.8486	23.0602	8.70219	10.3253	376.504	1.82169e-43	376.504	5	0.868641	0		loss_15q	0.5	0.5	0.5	0.5	0.5	0.5	0.5	0.5	0.5	0.5	0.5	0.5	0.5	0.5	0.5	0.5	0.5	0.5	0.5	0.5	0.5	0.5
			HNSC-BA-4076	SLC24A3	TRUE	1	1	1	0.546931	0.0888847	0.053708	0.857407	FALSE	diploid	29.5021	14.8486	23.0602	8.70219	10.3253	376.504	1.82169e-43	376.504	5	0.868641	0		loss_5q	0.5	0.5	0.5	0.5	0.5	0.5	0.5	0.5	0.5	0.5	0.5	0.5	0.5	0.5	0.5	0.5	0.5	0.5	0.5	0.5	0.5	0.5
			HNSC-BA-4076	UNC45B	TRUE	1	1	1	0.546931	0.0888847	0.053708	0.857407	FALSE	diploid	29.5021	14.8486	23.0602	8.70219	10.3253	376.504	1.82169e-43	376.504	5	0.868641	0		KMT2D	0.5	0.5	0.5	0.5	0.5	0.5	0.5	0.5	0.5	0.5	0.5	0.5	0.5	0.5	0.5	0.5	0.5	0.5	0.5	0.5	0.5	0.5
			HNSC-BA-4076	CCDC180	TRUE	1	1	1	0.546931	0.0888847	0.053708	0.857407	FALSE	diploid	29.5021	14.8486	23.0602	8.70219	10.3253	376.504	1.82169e-43	376.504	5	0.868641	0		loss_13q	0.5	0.5	0.5	0.5	0.5	0.5	0.5	0.5	0.500146	0.5	0.5	0.5	0.5	0.5	0.5	0.5	0.5	0.5	0.5	0.5	0.5	0.5
			HNSC-BA-4076	TBC1D15	TRUE	0.5	0.9	0	0.546931	0.0888847	0.053708	0.857407	FALSE	diploid	29.5021	14.8486	23.0602	8.70219	10.3253	376.504	1.82169e-43	376.504	5	0.868641	0		EP300	0.5	0.5	0.5	0.5	0.5	0.5	0.5	0.5	0.5	0.5	0.5	0.5	0.5	0.5	0.5	0.5	0.5	0.5	0.5	0.5	0.5	0.5
			HNSC-BA-4076	SIGLEC9	TRUE	1	1	1	0.546931	0.0888847	0.053708	0.857407	FALSE	diploid	29.5021	14.8486	23.0602	8.70219	10.3253	376.504	1.82169e-43	376.504	5	0.868641	0		loss_21q	0.5	0.5	0.5	0.5	0.5	0.5	0.5	0.5	0.5	0.5	0.5	0.5	0.5	0.5	0.5	0.5	0.5	0.5	0.5	0.5	0.5	0.5
			HNSC-BA-4076	OR5AP2	TRUE	0.5	0.9	0	0.546931	0.0888847	0.053708	0.857407	FALSE	diploid	29.5021	14.8486	23.0602	8.70219	10.3253	376.504	1.82169e-43	376.504	5	0.868641	0		NOTCH1	0.5	0.5	0.5	0.5	0.5	0.5	0.5	0.5	0.5	0.5	0.5	0.5	0.5	0.5	0.5	0.5	0.5	0.5	0.5	0.5	0.5	0.5
			HNSC-BA-4076	OR4M2	TRUE	1	1	1	0.546931	0.0888847	0.053708	0.857407	FALSE	diploid	29.5021	14.8486	23.0602	8.70219	10.3253	376.504	1.82169e-43	376.504	5	0.868641	0		gain_9q	0.0478141	0.5	0.0478141	0.5	0.5	0.5	0.5	0.0478141	0.0479604	0.0478141	0.5	0.5	0.5	0.5	0.0478141	0.5	0.5	0.5	0.5	0.5	0.0478141	0.5
			HNSC-BA-4076	OR1S2	TRUE	0.5	0.9	0	0.546931	0.0888847	0.053708	0.857407	FALSE	diploid	29.5021	14.8486	23.0602	8.70219	10.3253	376.504	1.82169e-43	376.504	5	0.868641	0		loss_11p	0.0478141	0.5	0.0478141	0.5	0.5	0.5	0.5	0.0478141	0.0479604	0.0478141	0.5	0.5	0.5	0.5	0.0478141	0.5	0.5	0.5	0.5	0.5	0.0478141	0.5
			HNSC-BA-4076	PLXND1	TRUE	0.5	0.9	0	0.546931	0.0888847	0.053708	0.857407	FALSE	diploid	29.5021	14.8486	23.0602	8.70219	10.3253	376.504	1.82169e-43	376.504	5	0.868641	0		loss_4q	0.5	0.5	0.5	0.5	0.5	0.5	0.5	0.5	0.5	0.5	0.5	0.5	0.5	0.5	0.5	0.5	0.5	0.5	0.5	0.5	0.5	0.5
			HNSC-BA-4076	VCAM1	TRUE	0.5	0.9	0	0.546931	0.0888847	0.053708	0.857407	FALSE	diploid	29.5021	14.8486	23.0602	8.70219	10.3253	376.504	1.82169e-43	376.504	5	0.868641	0		gain_3q	0.5	0.5	0.5	0.5	0.5	0.5	0.5	0.5	0.5	0.5	0.5	0.5	0.5	0.5	0.5	0.5	0.5	0.5	0.5	0.5	0.5	0.5
			HNSC-BA-4076	MYC	TRUE	1	1	1	0.546931	0.0888847	0.053708	0.857407	FALSE	diploid	29.5021	14.8486	23.0602	8.70219	10.3253	376.504	1.82169e-43	376.504	5	0.868641	0		CDKN2A	0.49935	0.5	0.49935	0.5	0.5	0.5	0.5	0.49935	0.499496	0.49935	0.5	0.5	0.5	0.5	0.49935	0.5	0.5	0.5	0.5	0.5	0.49935	0.5
			HNSC-BA-4076	NAV3	TRUE	0.5	0.9	0	0.546931	0.0888847	0.053708	0.857407	FALSE	diploid	29.5021	14.8486	23.0602	8.70219	10.3253	376.504	1.82169e-43	376.504	5	0.868641	0		PIK3CA	0.5	0.5	0.5	0.5	0.5	0.5	0.5	0.5	0.5	0.5	0.5	0.5	0.5	0.5	0.5	0.5	0.5	0.5	0.5	0.5	0.5	0.5
			HNSC-BA-4076	LINC00987	FALSE	1	1	1	0.546931	0.0888847	0.053708	0.857407	FALSE	diploid	29.5021	14.8486	23.0602	8.70219	10.3253	376.504	1.82169e-43	376.504	5	0.868641	0		CASP8	0.5	0.5	0.5	0.5	0.5	0.5	0.5	0.5	0.5	0.5	0.5	0.5	0.5	0.5	0.5	0.5	0.5	0.5	0.5	0.5	0.5	0.5
			HNSC-BA-4076	CNTNAP2	TRUE	0.5	0.9	0	0.546931	0.0888847	0.053708	0.857407	FALSE	diploid	29.5021	14.8486	23.0602	8.70219	10.3253	376.504	1.82169e-43	376.504	5	0.868641	0		HLA-A	0.5	0.5	0.5	0.5	0.5	0.5	0.5	0.5	0.5	0.5	0.5	0.5	0.5	0.5	0.5	0.5	0.5	0.5	0.5	0.5	0.5	0.5
			HNSC-BA-4076	FRK	TRUE	0.5	0.9	0	0.546931	0.0888847	0.053708	0.857407	FALSE	diploid	29.5021	14.8486	23.0602	8.70219	10.3253	376.504	1.82169e-43	376.504	5	0.868641	0		NSD1	0.5	0.5	0.5	0.5	0.5	0.5	0.5	0.5	0.5	0.5	0.5	0.5	0.5	0.5	0.5	0.5	0.5	0.5	0.5	0.5	0.5	0.5
			HNSC-BA-4076	ZNF271	FALSE	0.5	0.9	0	0.546931	0.0888847	0.053708	0.857407	FALSE	diploid	29.5021	14.8486	23.0602	8.70219	10.3253	376.504	1.82169e-43	376.504	5	0.868641	0		HRAS	0.5	0.5	0.5	0.5	0.5	0.5	0.5	0.5	0.5	0.5	0.5	0.5	0.5	0.5	0.5	0.5	0.5	0.5	0.5	0.5	0.5	0.5
			HNSC-BA-4076	RNF20	FALSE	0.5	0.9	0	0.546931	0.0888847	0.053708	0.857407	FALSE	diploid	29.5021	14.8486	23.0602	8.70219	10.3253	376.504	1.82169e-43	376.504	5	0.868641	0		KMT2C	0.5	0.5	0.5	0.5	0.5	0.5	0.5	0.5	0.5	0.5	0.5	0.5	0.5	0.5	0.5	0.5	0.5	0.5	0.5	0.5	0.5	0.5
			HNSC-BA-4076	EIF6	FALSE	0.5	0.9	0	0.546931	0.0888847	0.053708	0.857407	FALSE	diploid	29.5021	14.8486	23.0602	8.70219	10.3253	376.504	1.82169e-43	376.504	5	0.868641	0		FBXW7	0.5	0.5	0.5	0.5	0.5	0.5	0.5	0.5	0.5	0.5	0.5	0.5	0.5	0.5	0.5	0.5	0.5	0.5	0.5	0.5	0.5	0.5
			HNSC-BA-4076	PFKFB2	TRUE	0.5	0.9	0	0.546931	0.0888847	0.053708	0.857407	FALSE	diploid	29.5021	14.8486	23.0602	8.70219	10.3253	376.504	1.82169e-43	376.504	5	0.868641	0		NFE2L2	0.5	0.5	0.5	0.5	0.5	0.5	0.5	0.5	0.5	0.5	0.5	0.5	0.5	0.5	0.5	0.5	0.5	0.5	0.5	0.5	0.5	0.5
			HNSC-BA-4076	15:21936952:G:C	FALSE	0.5	0.9	0	0.546931	0.0888847	0.053708	0.857407	FALSE	diploid	29.5021	14.8486	23.0602	8.70219	10.3253	376.504	1.82169e-43	376.504	5	0.868641	0		SPEN	0.5	0.5	0.5	0.5	0.5	0.5	0.5	0.5	0.5	0.5	0.5	0.5	0.5	0.5	0.5	0.5	0.5	0.5	0.5	0.5	0.5	0.5
			HNSC-BA-4076	ATXN1	TRUE	1	1	1	0.546931	0.0888847	0.053708	0.857407	FALSE	diploid	29.5021	14.8486	23.0602	8.70219	10.3253	376.504	1.82169e-43	376.504	5	0.868641	0		loss_14q	0.5	0.5	0.5	0.5	0.5	0.5	0.5	0.5	0.5	0.5	0.5	0.5	0.5	0.5	0.5	0.5	0.5	0.5	0.5	0.5	0.5	0.5
			HNSC-BA-4076	GALNT14	TRUE	0.5	0.9	0	0.546931	0.0888847	0.053708	0.857407	FALSE	diploid	29.5021	14.8486	23.0602	8.70219	10.3253	376.504	1.82169e-43	376.504	5	0.868641	0		loss_8q	0.5	0.5	0.5	0.5	0.5	0.5	0.5	0.5	0.5	0.5	0.5	0.5	0.5	0.5	0.5	0.5	0.5	0.5	0.5	0.5	0.5	0.5
			HNSC-BA-4076	CHRD	TRUE	0.5	0.9	0	0.546931	0.0888847	0.053708	0.857407	FALSE	diploid	29.5021	14.8486	23.0602	8.70219	10.3253	376.504	1.82169e-43	376.504	5	0.868641	0		homdel_CDKN2A	0.5	0.5	0.5	0.5	0.5	0.5	0.5	0.5	0.5	0.5	0.5	0.5	0.5	0.5	0.5	0.5	0.5	0.5	0.5	0.5	0.5	0.5
			HNSC-BA-4076	ANKRD45	TRUE	1	1	1	0.546931	0.0888847	0.053708	0.857407	FALSE	diploid	29.5021	14.8486	23.0602	8.70219	10.3253	376.504	1.82169e-43	376.504	5	0.868641	0		WGD	0.5	0.5	0.5	0.5	0.5	0.5	0.5	0.5	0.5	0.5	0.5	0.5	0.5	0.5	0.5	0.5	0.5	0.5	0.5	0.5	0.5	0.5
			HNSC-BA-4076	MACC1	TRUE	0.5	0.9	0	0.546931	0.0888847	0.053708	0.857407	FALSE	diploid	29.5021	14.8486	23.0602	8.70219	10.3253	376.504	1.82169e-43	376.504	5	0.868641	0		WGT	0.176273	0.5	0.176273	0.5	0.5	0.5	0.5	0.176273	0.17649	0.176273	0.5	0.5	0.5	0.5	0.176273	0.5	0.5	0.5	0.5	0.5	0.176273	0.5
			HNSC-BA-4076	MCM5	TRUE	0.5	0.9	0	0.546931	0.0888847	0.053708	0.857407	FALSE	diploid	29.5021	14.8486	23.0602	8.70219	10.3253	376.504	1.82169e-43	376.504	5	0.868641	0
			HNSC-BA-4076	IQCC	TRUE	0.5	0.9	0	0.546931	0.0888847	0.053708	0.857407	FALSE	diploid	29.5021	14.8486	23.0602	8.70219	10.3253	376.504	1.82169e-43	376.504	5	0.868641	0		HNSC-BA-6873	loss_9p	gain_8q	loss_3p	gain_9p	FAT1	loss_6p	gain_5p	loss_8p	TP53	loss_18q	loss_10p	loss_11q	loss_17p	gain_17p	loss_9q	loss_4p	CREBBP	loss_15q	loss_5q	KMT2D	loss_13q	EP300
			HNSC-BA-4076	DKK1	TRUE	0.5	0.9	0	0.546931	0.0888847	0.053708	0.857407	FALSE	diploid	29.5021	14.8486	23.0602	8.70219	10.3253	376.504	1.82169e-43	376.504	5	0.868641	0		loss_9p	0.5	0.5	0.5	0.5	0.5	0.5	0.5	0.5	0.5	0.5	0.5	0.5	0.5	0.5	0.5	0.5	0.5	0.5	0.5	0.5	0.5	0.5
			HNSC-BA-4076	EIF2B3	TRUE	0.5	0.9	0	0.546931	0.0888847	0.053708	0.857407	FALSE	diploid	29.5021	14.8486	23.0602	8.70219	10.3253	376.504	1.82169e-43	376.504	5	0.868641	0		gain_8q	0.5	0.5	0.5	0.5	0.5	0.5	0.5	0.5	0.506741	0.5	0.5	0.5	0.5	0.5	0.5	0.5	0.5	0.5	0.5	0.5	0.5	0.5
			HNSC-BA-4076	ASXL3	TRUE	0.5	0.9	0	0.546931	0.0888847	0.053708	0.857407	FALSE	diploid	29.5021	14.8486	23.0602	8.70219	10.3253	376.504	1.82169e-43	376.504	5	0.868641	0		loss_3p	0.5	0.5	0.5	0.5	0.5	0.5	0.5	0.5	0.5	0.5	0.5	0.5	0.5	0.5	0.5	0.5	0.5	0.5	0.5	0.5	0.5	0.5
			HNSC-BA-4076	C15orf32	TRUE	0.5	0.9	0	0.546931	0.0888847	0.053708	0.857407	FALSE	diploid	29.5021	14.8486	23.0602	8.70219	10.3253	376.504	1.82169e-43	376.504	5	0.868641	0		gain_9p	0.5	0.5	0.5	0.5	0.5	0.5	0.5	0.5	0.5	0.5	0.5	0.5	0.5	0.5	0.5	0.5	0.5	0.5	0.5	0.5	0.5	0.5
			HNSC-BA-4076	F5	TRUE	0.5	0.9	0	0.546931	0.0888847	0.053708	0.857407	FALSE	diploid	29.5021	14.8486	23.0602	8.70219	10.3253	376.504	1.82169e-43	376.504	5	0.868641	0		FAT1	0.5	0.5	0.5	0.5	0.5	0.5	0.5	0.5	0.5	0.5	0.5	0.5	0.5	0.5	0.5	0.5	0.5	0.5	0.5	0.5	0.5	0.5
			HNSC-BA-4076	KIAA1244	TRUE	0.5	0.9	0	0.546931	0.0888847	0.053708	0.857407	FALSE	diploid	29.5021	14.8486	23.0602	8.70219	10.3253	376.504	1.82169e-43	376.504	5	0.868641	0		loss_6p	0.5	0.5	0.5	0.5	0.5	0.5	0.5	0.5	0.5	0.5	0.5	0.5	0.5	0.5	0.5	0.5	0.5	0.5	0.5	0.5	0.5	0.5
			HNSC-BA-4076	CADM2	TRUE	0.5	0.9	0	0.546931	0.0888847	0.053708	0.857407	FALSE	diploid	29.5021	14.8486	23.0602	8.70219	10.3253	376.504	1.82169e-43	376.504	5	0.868641	0		gain_5p	0.5	0.5	0.5	0.5	0.5	0.5	0.5	0.5	0.506741	0.5	0.5	0.5	0.5	0.5	0.5	0.5	0.5	0.5	0.5	0.5	0.5	0.5
			HNSC-BA-4076	KIAA1211	TRUE	0.5	0.9	0	0.546931	0.0888847	0.053708	0.857407	FALSE	diploid	29.5021	14.8486	23.0602	8.70219	10.3253	376.504	1.82169e-43	376.504	5	0.868641	0		loss_8p	0.5	0.5	0.5	0.5	0.5	0.5	0.5	0.5	0.506741	0.5	0.5	0.5	0.5	0.5	0.5	0.5	0.5	0.5	0.5	0.5	0.5	0.5
			HNSC-BA-4076	FAM161A	TRUE	0.5	0.9	0	0.546931	0.0888847	0.053708	0.857407	FALSE	diploid	29.5021	14.8486	23.0602	8.70219	10.3253	376.504	1.82169e-43	376.504	5	0.868641	0		TP53	0.5	0.493259	0.5	0.5	0.5	0.5	0.493259	0.493259	0.5	0.5	0.493259	0.5	0.5	0.5	0.5	0.5	0.5	0.5	0.5	0.5	0.5	0.5
			HNSC-BA-4076	ZNF518A	FALSE	0.5	0.9	0	0.546931	0.0888847	0.053708	0.857407	FALSE	diploid	29.5021	14.8486	23.0602	8.70219	10.3253	376.504	1.82169e-43	376.504	5	0.868641	0		loss_18q	0.5	0.5	0.5	0.5	0.5	0.5	0.5	0.5	0.5	0.5	0.5	0.5	0.5	0.5	0.5	0.5	0.5	0.5	0.5	0.5	0.5	0.5
			HNSC-BA-4076	DNAH7	FALSE	0.5	0.9	0	0.546931	0.0888847	0.053708	0.857407	FALSE	diploid	29.5021	14.8486	23.0602	8.70219	10.3253	376.504	1.82169e-43	376.504	5	0.868641	0		loss_10p	0.5	0.5	0.5	0.5	0.5	0.5	0.5	0.5	0.506741	0.5	0.5	0.5	0.5	0.5	0.5	0.5	0.5	0.5	0.5	0.5	0.5	0.5
			HNSC-BA-4076	CCNE1	TRUE	0.5	0.9	0	0.546931	0.0888847	0.053708	0.857407	FALSE	diploid	29.5021	14.8486	23.0602	8.70219	10.3253	376.504	1.82169e-43	376.504	5	0.868641	0		loss_11q	0.5	0.5	0.5	0.5	0.5	0.5	0.5	0.5	0.5	0.5	0.5	0.5	0.5	0.5	0.5	0.5	0.5	0.5	0.5	0.5	0.5	0.5
			HNSC-BA-4076	OR2W5	FALSE	0.5	0.9	0	0.546931	0.0888847	0.053708	0.857407	FALSE	diploid	29.5021	14.8486	23.0602	8.70219	10.3253	376.504	1.82169e-43	376.504	5	0.868641	0		loss_17p	0.5	0.5	0.5	0.5	0.5	0.5	0.5	0.5	0.5	0.5	0.5	0.5	0.5	0.5	0.5	0.5	0.5	0.5	0.5	0.5	0.5	0.5
			HNSC-BA-4076	MYH15	TRUE	0.5	0.9	0	0.546931	0.0888847	0.053708	0.857407	FALSE	diploid	29.5021	14.8486	23.0602	8.70219	10.3253	376.504	1.82169e-43	376.504	5	0.868641	0		gain_17p	0.5	0.5	0.5	0.5	0.5	0.5	0.5	0.5	0.5	0.5	0.5	0.5	0.5	0.5	0.5	0.5	0.5	0.5	0.5	0.5	0.5	0.5
			HNSC-BA-4076	RN7SL545P	FALSE	1	1	1	0.546931	0.0888847	0.053708	0.857407	FALSE	diploid	29.5021	14.8486	23.0602	8.70219	10.3253	376.504	1.82169e-43	376.504	5	0.868641	0		loss_9q	0.5	0.5	0.5	0.5	0.5	0.5	0.5	0.5	0.5	0.5	0.5	0.5	0.5	0.5	0.5	0.5	0.5	0.5	0.5	0.5	0.5	0.5
			HNSC-BA-4076	SSTR3	TRUE	0.5	0.9	0	0.546931	0.0888847	0.053708	0.857407	FALSE	diploid	29.5021	14.8486	23.0602	8.70219	10.3253	376.504	1.82169e-43	376.504	5	0.868641	0		loss_4p	0.5	0.5	0.5	0.5	0.5	0.5	0.5	0.5	0.5	0.5	0.5	0.5	0.5	0.5	0.5	0.5	0.5	0.5	0.5	0.5	0.5	0.5
			HNSC-BA-4076	VPS13B	FALSE	0.5	0.9	0	0.546931	0.0888847	0.053708	0.857407	FALSE	diploid	29.5021	14.8486	23.0602	8.70219	10.3253	376.504	1.82169e-43	376.504	5	0.868641	0		CREBBP	0.5	0.5	0.5	0.5	0.5	0.5	0.5	0.5	0.5	0.5	0.5	0.5	0.5	0.5	0.5	0.5	0.5	0.5	0.5	0.5	0.5	0.5
			HNSC-BA-4076	NPAP1	TRUE	0.5	0.9	0	0.546931	0.0888847	0.053708	0.857407	FALSE	diploid	29.5021	14.8486	23.0602	8.70219	10.3253	376.504	1.82169e-43	376.504	5	0.868641	0		loss_15q	0.5	0.5	0.5	0.5	0.5	0.5	0.5	0.5	0.5	0.5	0.5	0.5	0.5	0.5	0.5	0.5	0.5	0.5	0.5	0.5	0.5	0.5
			HNSC-BA-4076	HIPK3	TRUE	0.5	0.9	0	0.546931	0.0888847	0.053708	0.857407	FALSE	diploid	29.5021	14.8486	23.0602	8.70219	10.3253	376.504	1.82169e-43	376.504	5	0.868641	0		loss_5q	0.5	0.5	0.5	0.5	0.5	0.5	0.5	0.5	0.5	0.5	0.5	0.5	0.5	0.5	0.5	0.5	0.5	0.5	0.5	0.5	0.5	0.5
			HNSC-BA-4076	TRAT1	FALSE	1	1	1	0.546931	0.0888847	0.053708	0.857407	FALSE	diploid	29.5021	14.8486	23.0602	8.70219	10.3253	376.504	1.82169e-43	376.504	5	0.868641	0		KMT2D	0.5	0.5	0.5	0.5	0.5	0.5	0.5	0.5	0.5	0.5	0.5	0.5	0.5	0.5	0.5	0.5	0.5	0.5	0.5	0.5	0.5	0.5
			HNSC-BA-4076	ATRNL1	TRUE	0.5	0.9	0	0.546931	0.0888847	0.053708	0.857407	FALSE	diploid	29.5021	14.8486	23.0602	8.70219	10.3253	376.504	1.82169e-43	376.504	5	0.868641	0		loss_13q	0.5	0.5	0.5	0.5	0.5	0.5	0.5	0.5	0.5	0.5	0.5	0.5	0.5	0.5	0.5	0.5	0.5	0.5	0.5	0.5	0.5	0.5
			HNSC-BA-4076	AQP7	FALSE	1	1	1	0.546931	0.0888847	0.053708	0.857407	FALSE	diploid	29.5021	14.8486	23.0602	8.70219	10.3253	376.504	1.82169e-43	376.504	5	0.868641	0		EP300	0.5	0.5	0.5	0.5	0.5	0.5	0.5	0.5	0.5	0.5	0.5	0.5	0.5	0.5	0.5	0.5	0.5	0.5	0.5	0.5	0.5	0.5
			HNSC-BA-4076	MSH4	FALSE	0.5	0.9	0	0.546931	0.0888847	0.053708	0.857407	FALSE	diploid	29.5021	14.8486	23.0602	8.70219	10.3253	376.504	1.82169e-43	376.504	5	0.868641	0		loss_21q	0.5	0.5	0.5	0.5	0.5	0.5	0.5	0.5	0.5	0.5	0.5	0.5	0.5	0.5	0.5	0.5	0.5	0.5	0.5	0.5	0.5	0.5
			HNSC-BA-4076	CXXC1	FALSE	0.5	0.9	0	0.546931	0.0888847	0.053708	0.857407	FALSE	diploid	29.5021	14.8486	23.0602	8.70219	10.3253	376.504	1.82169e-43	376.504	5	0.868641	0		NOTCH1	0.5	0.48282	0.5	0.5	0.5	0.5	0.48282	0.48282	0.489561	0.5	0.48282	0.5	0.5	0.5	0.5	0.5	0.5	0.5	0.5	0.5	0.5	0.5
			HNSC-BA-4076	LRIT1	TRUE	0.5	0.9	0	0.546931	0.0888847	0.053708	0.857407	FALSE	diploid	29.5021	14.8486	23.0602	8.70219	10.3253	376.504	1.82169e-43	376.504	5	0.868641	0		gain_9q	0.5	0.5	0.5	0.5	0.5	0.5	0.5	0.5	0.5	0.5	0.5	0.5	0.5	0.5	0.5	0.5	0.5	0.5	0.5	0.5	0.5	0.5
			HNSC-BA-4076	DNAJB11	TRUE	0.5	0.9	0	0.546931	0.0888847	0.053708	0.857407	FALSE	diploid	29.5021	14.8486	23.0602	8.70219	10.3253	376.504	1.82169e-43	376.504	5	0.868641	0		loss_11p	0.5	0.5	0.5	0.5	0.5	0.5	0.5	0.5	0.5	0.5	0.5	0.5	0.5	0.5	0.5	0.5	0.5	0.5	0.5	0.5	0.5	0.5
			HNSC-BA-4076	OR5D18	TRUE	0.5	0.9	0	0.546931	0.0888847	0.053708	0.857407	FALSE	diploid	29.5021	14.8486	23.0602	8.70219	10.3253	376.504	1.82169e-43	376.504	5	0.868641	0		loss_4q	0.5	0.5	0.5	0.5	0.5	0.5	0.5	0.5	0.5	0.5	0.5	0.5	0.5	0.5	0.5	0.5	0.5	0.5	0.5	0.5	0.5	0.5
			HNSC-BA-4076	JPH1	TRUE	0.5	0.9	0	0.546931	0.0888847	0.053708	0.857407	FALSE	diploid	29.5021	14.8486	23.0602	8.70219	10.3253	376.504	1.82169e-43	376.504	5	0.868641	0		gain_3q	0.5	0.5	0.5	0.5	0.5	0.5	0.5	0.5	0.5	0.5	0.5	0.5	0.5	0.5	0.5	0.5	0.5	0.5	0.5	0.5	0.5	0.5
			HNSC-BA-4076	ZNF23	TRUE	0.5	0.9	0	0.546931	0.0888847	0.053708	0.857407	FALSE	diploid	29.5021	14.8486	23.0602	8.70219	10.3253	376.504	1.82169e-43	376.504	5	0.868641	0		CDKN2A	0.5	0.5	0.5	0.5	0.5	0.5	0.5	0.5	0.506741	0.5	0.5	0.5	0.5	0.5	0.5	0.5	0.5	0.5	0.5	0.5	0.5	0.5
			HNSC-BA-4076	UBXN6	TRUE	0.5	0.9	0	0.546931	0.0888847	0.053708	0.857407	FALSE	diploid	29.5021	14.8486	23.0602	8.70219	10.3253	376.504	1.82169e-43	376.504	5	0.868641	0		PIK3CA	0.5	0.5	0.5	0.5	0.5	0.5	0.5	0.5	0.5	0.5	0.5	0.5	0.5	0.5	0.5	0.5	0.5	0.5	0.5	0.5	0.5	0.5
			HNSC-BA-4076	CSN1S1	TRUE	0.5	0.9	0	0.546931	0.0888847	0.053708	0.857407	FALSE	diploid	29.5021	14.8486	23.0602	8.70219	10.3253	376.504	1.82169e-43	376.504	5	0.868641	0		CASP8	0.5	0.423936	0.5	0.5	0.5	0.5	0.423936	0.423936	0.430677	0.5	0.423936	0.5	0.5	0.5	0.5	0.5	0.5	0.5	0.5	0.5	0.5	0.5
			HNSC-BA-4076	CFHR5	TRUE	0.5	0.9	0	0.546931	0.0888847	0.053708	0.857407	FALSE	diploid	29.5021	14.8486	23.0602	8.70219	10.3253	376.504	1.82169e-43	376.504	5	0.868641	0		HLA-A	0.5	0.5	0.5	0.5	0.5	0.5	0.5	0.5	0.5	0.5	0.5	0.5	0.5	0.5	0.5	0.5	0.5	0.5	0.5	0.5	0.5	0.5
			HNSC-BA-4076	ZNF845	TRUE	0.5	0.9	0	0.546931	0.0888847	0.053708	0.857407	FALSE	diploid	29.5021	14.8486	23.0602	8.70219	10.3253	376.504	1.82169e-43	376.504	5	0.868641	0		NSD1	0.5	0.5	0.5	0.5	0.5	0.5	0.5	0.5	0.5	0.5	0.5	0.5	0.5	0.5	0.5	0.5	0.5	0.5	0.5	0.5	0.5	0.5
			HNSC-BA-4076	EIF5A2	TRUE	1	1	1	0.546931	0.0888847	0.053708	0.857407	FALSE	diploid	29.5021	14.8486	23.0602	8.70219	10.3253	376.504	1.82169e-43	376.504	5	0.868641	0		HRAS	0.5	0.5	0.5	0.5	0.5	0.5	0.5	0.5	0.5	0.5	0.5	0.5	0.5	0.5	0.5	0.5	0.5	0.5	0.5	0.5	0.5	0.5
			HNSC-BA-4076	NPHP3	TRUE	0.5	0.9	0	0.546931	0.0888847	0.053708	0.857407	FALSE	diploid	29.5021	14.8486	23.0602	8.70219	10.3253	376.504	1.82169e-43	376.504	5	0.868641	0		KMT2C	0.5	0.5	0.5	0.5	0.5	0.5	0.5	0.5	0.5	0.5	0.5	0.5	0.5	0.5	0.5	0.5	0.5	0.5	0.5	0.5	0.5	0.5
			HNSC-BA-4076	ST3GAL6	TRUE	0.5	0.9	0	0.546931	0.0888847	0.053708	0.857407	FALSE	diploid	29.5021	14.8486	23.0602	8.70219	10.3253	376.504	1.82169e-43	376.504	5	0.868641	0		FBXW7	0.5	0.5	0.5	0.5	0.5	0.5	0.5	0.5	0.5	0.5	0.5	0.5	0.5	0.5	0.5	0.5	0.5	0.5	0.5	0.5	0.5	0.5
			HNSC-BA-4076	EPDR1	FALSE	0.5	0.9	0	0.546931	0.0888847	0.053708	0.857407	FALSE	diploid	29.5021	14.8486	23.0602	8.70219	10.3253	376.504	1.82169e-43	376.504	5	0.868641	0		NFE2L2	0.5	0.5	0.5	0.5	0.5	0.5	0.5	0.5	0.5	0.5	0.5	0.5	0.5	0.5	0.5	0.5	0.5	0.5	0.5	0.5	0.5	0.5
			HNSC-BA-4076	CDH9	FALSE	1	1	1	0.546931	0.0888847	0.053708	0.857407	FALSE	diploid	29.5021	14.8486	23.0602	8.70219	10.3253	376.504	1.82169e-43	376.504	5	0.868641	0		SPEN	0.5	0.5	0.5	0.5	0.5	0.5	0.5	0.5	0.5	0.5	0.5	0.5	0.5	0.5	0.5	0.5	0.5	0.5	0.5	0.5	0.5	0.5
			HNSC-BA-4076	GPR116	TRUE	0.61	1	0.28	0.546931	0.0888847	0.053708	0.857407	FALSE	diploid	29.5021	14.8486	23.0602	8.70219	10.3253	376.504	1.82169e-43	376.504	5	0.868641	0		loss_14q	0.5	0.5	0.5	0.5	0.5	0.5	0.5	0.5	0.5	0.5	0.5	0.5	0.5	0.5	0.5	0.5	0.5	0.5	0.5	0.5	0.5	0.5
			HNSC-BA-4076	RCAN2	TRUE	0.61	1	0.28	0.546931	0.0888847	0.053708	0.857407	FALSE	diploid	29.5021	14.8486	23.0602	8.70219	10.3253	376.504	1.82169e-43	376.504	5	0.868641	0		loss_8q	0.5	0.5	0.5	0.5	0.5	0.5	0.5	0.5	0.5	0.5	0.5	0.5	0.5	0.5	0.5	0.5	0.5	0.5	0.5	0.5	0.5	0.5
			HNSC-BA-4076	OCA2	TRUE	0.5	0.9	0	0.546931	0.0888847	0.053708	0.857407	FALSE	diploid	29.5021	14.8486	23.0602	8.70219	10.3253	376.504	1.82169e-43	376.504	5	0.868641	0		homdel_CDKN2A	0.5	0.5	0.5	0.5	0.5	0.5	0.5	0.5	0.5	0.5	0.5	0.5	0.5	0.5	0.5	0.5	0.5	0.5	0.5	0.5	0.5	0.5
			HNSC-BA-4076	FBN1	FALSE	0.5	0.9	0	0.546931	0.0888847	0.053708	0.857407	FALSE	diploid	29.5021	14.8486	23.0602	8.70219	10.3253	376.504	1.82169e-43	376.504	5	0.868641	0		WGD	0.5	0.5	0.5	0.5	0.5	0.5	0.5	0.5	0.5	0.5	0.5	0.5	0.5	0.5	0.5	0.5	0.5	0.5	0.5	0.5	0.5	0.5
			HNSC-BA-4076	LMOD3	FALSE	0.5	0.9	0	0.546931	0.0888847	0.053708	0.857407	FALSE	diploid	29.5021	14.8486	23.0602	8.70219	10.3253	376.504	1.82169e-43	376.504	5	0.868641	0		WGT	0.5	0.136034	0.5	0.5	0.5	0.5	0.136034	0.136034	0.144442	0.5	0.136034	0.5	0.5	0.5	0.5	0.5	0.5	0.5	0.5	0.5	0.5	0.5
			HNSC-BA-4076	PDZD8	TRUE	0.5	0.9	0	0.546931	0.0888847	0.053708	0.857407	FALSE	diploid	29.5021	14.8486	23.0602	8.70219	10.3253	376.504	1.82169e-43	376.504	5	0.868641	0
			HNSC-BA-4076	LILRA1	FALSE	0.5	0.9	0	0.546931	0.0888847	0.053708	0.857407	FALSE	diploid	29.5021	14.8486	23.0602	8.70219	10.3253	376.504	1.82169e-43	376.504	5	0.868641	0		HNSC-BA-7269	loss_9p	gain_8q	loss_3p	gain_9p	FAT1	loss_6p	gain_5p	loss_8p	TP53	loss_18q	loss_10p	loss_11q	loss_17p	gain_17p	loss_9q	loss_4p	CREBBP	loss_15q	loss_5q	KMT2D	loss_13q	EP300
			HNSC-BA-4076	LRRTM1	TRUE	0.5	0.9	0	0.546931	0.0888847	0.053708	0.857407	FALSE	diploid	29.5021	14.8486	23.0602	8.70219	10.3253	376.504	1.82169e-43	376.504	5	0.868641	0		loss_9p	0.5	0.5	0.5	0.5	0.622654	0.5	0.5	0.5	0.71159	0.921258	0.5	0.5	0.5	0.5	0.5	0.5	0.5	0.921258	0.5	0.5	0.5	0.5
			HNSC-BA-4076	HIST1H2AC	FALSE	0.61	1	0.28	0.546931	0.0888847	0.053708	0.857407	FALSE	diploid	29.5021	14.8486	23.0602	8.70219	10.3253	376.504	1.82169e-43	376.504	5	0.868641	0		gain_8q	0.5	0.5	0.5	0.5	0.5	0.5	0.5	0.5	0.5	0.5	0.5	0.5	0.5	0.5	0.5	0.5	0.5	0.5	0.5	0.5	0.5	0.5
			HNSC-BA-4076	GPR149	FALSE	0.5	0.9	0	0.546931	0.0888847	0.053708	0.857407	FALSE	diploid	29.5021	14.8486	23.0602	8.70219	10.3253	376.504	1.82169e-43	376.504	5	0.868641	0		loss_3p	0.5	0.5	0.5	0.5	0.622654	0.5	0.5	0.5	0.71159	0.921258	0.5	0.5	0.5	0.5	0.5	0.5	0.5	0.921258	0.5	0.5	0.5	0.5
			HNSC-BA-4076	FRMD1	FALSE	0.5	0.9	0	0.546931	0.0888847	0.053708	0.857407	FALSE	diploid	29.5021	14.8486	23.0602	8.70219	10.3253	376.504	1.82169e-43	376.504	5	0.868641	0		gain_9p	0.5	0.5	0.5	0.5	0.5	0.5	0.5	0.5	0.5	0.5	0.5	0.5	0.5	0.5	0.5	0.5	0.5	0.5	0.5	0.5	0.5	0.5
			HNSC-BA-4076	OR2T6	FALSE	0.5	0.9	0	0.546931	0.0888847	0.053708	0.857407	FALSE	diploid	29.5021	14.8486	23.0602	8.70219	10.3253	376.504	1.82169e-43	376.504	5	0.868641	0		FAT1	0.377346	0.5	0.377346	0.5	0.5	0.5	0.377346	0.377346	0.588936	0.798604	0.377346	0.377346	0.5	0.5	0.377346	0.5	0.5	0.798604	0.377346	0.5	0.377346	0.5
			HNSC-BA-4076	PGBD5	TRUE	0.5	0.9	0	0.546931	0.0888847	0.053708	0.857407	FALSE	diploid	29.5021	14.8486	23.0602	8.70219	10.3253	376.504	1.82169e-43	376.504	5	0.868641	0		loss_6p	0.5	0.5	0.5	0.5	0.5	0.5	0.5	0.5	0.5	0.5	0.5	0.5	0.5	0.5	0.5	0.5	0.5	0.5	0.5	0.5	0.5	0.5
			HNSC-BA-4076	NAA11	TRUE	1	1	1	0.546931	0.0888847	0.053708	0.857407	FALSE	diploid	29.5021	14.8486	23.0602	8.70219	10.3253	376.504	1.82169e-43	376.504	5	0.868641	0		gain_5p	0.5	0.5	0.5	0.5	0.622654	0.5	0.5	0.5	0.71159	0.921258	0.5	0.5	0.5	0.5	0.5	0.5	0.5	0.921258	0.5	0.5	0.5	0.5
			HNSC-BA-4076	GPRIN3	TRUE	0.5	0.9	0	0.546931	0.0888847	0.053708	0.857407	FALSE	diploid	29.5021	14.8486	23.0602	8.70219	10.3253	376.504	1.82169e-43	376.504	5	0.868641	0		loss_8p	0.5	0.5	0.5	0.5	0.622654	0.5	0.5	0.5	0.71159	0.921258	0.5	0.5	0.5	0.5	0.5	0.5	0.5	0.921258	0.5	0.5	0.5	0.5
			HNSC-BA-4076	C6	TRUE	0.58	1	0.21	0.546931	0.0888847	0.053708	0.857407	FALSE	diploid	29.5021	14.8486	23.0602	8.70219	10.3253	376.504	1.82169e-43	376.504	5	0.868641	0		TP53	0.28841	0.5	0.28841	0.5	0.411064	0.5	0.28841	0.28841	0.5	0.709668	0.28841	0.28841	0.5	0.5	0.28841	0.5	0.5	0.709668	0.28841	0.5	0.28841	0.5
			HNSC-BA-4076	KMT2D	TRUE	0.5	0.9	0	0.546931	0.0888847	0.053708	0.857407	FALSE	diploid	29.5021	14.8486	23.0602	8.70219	10.3253	376.504	1.82169e-43	376.504	5	0.868641	0		loss_18q	0.0787421	0.5	0.0787421	0.5	0.201396	0.5	0.0787421	0.0787421	0.290332	0.5	0.0787421	0.0787421	0.5	0.5	0.0787421	0.5	0.5	0.5	0.0787421	0.5	0.0787421	0.5
			HNSC-BA-4076	ADORA3	FALSE	0.5	0.9	0	0.546931	0.0888847	0.053708	0.857407	FALSE	diploid	29.5021	14.8486	23.0602	8.70219	10.3253	376.504	1.82169e-43	376.504	5	0.868641	0		loss_10p	0.5	0.5	0.5	0.5	0.622654	0.5	0.5	0.5	0.71159	0.921258	0.5	0.5	0.5	0.5	0.5	0.5	0.5	0.921258	0.5	0.5	0.5	0.5
			HNSC-BA-4076	CTD-2014E2.5	TRUE	0.5	0.9	0	0.546931	0.0888847	0.053708	0.857407	FALSE	diploid	29.5021	14.8486	23.0602	8.70219	10.3253	376.504	1.82169e-43	376.504	5	0.868641	0		loss_11q	0.5	0.5	0.5	0.5	0.622654	0.5	0.5	0.5	0.71159	0.921258	0.5	0.5	0.5	0.5	0.5	0.5	0.5	0.921258	0.5	0.5	0.5	0.5
			HNSC-BA-4076	HLTF	TRUE	0.5	0.9	0	0.546931	0.0888847	0.053708	0.857407	FALSE	diploid	29.5021	14.8486	23.0602	8.70219	10.3253	376.504	1.82169e-43	376.504	5	0.868641	0		loss_17p	0.5	0.5	0.5	0.5	0.5	0.5	0.5	0.5	0.5	0.5	0.5	0.5	0.5	0.5	0.5	0.5	0.5	0.5	0.5	0.5	0.5	0.5
			HNSC-BA-4076	ROCK1	TRUE	0.5	0.9	0	0.546931	0.0888847	0.053708	0.857407	FALSE	diploid	29.5021	14.8486	23.0602	8.70219	10.3253	376.504	1.82169e-43	376.504	5	0.868641	0		gain_17p	0.5	0.5	0.5	0.5	0.5	0.5	0.5	0.5	0.5	0.5	0.5	0.5	0.5	0.5	0.5	0.5	0.5	0.5	0.5	0.5	0.5	0.5
			HNSC-BA-4076	ANK2	TRUE	0.5	0.9	0	0.546931	0.0888847	0.053708	0.857407	FALSE	diploid	29.5021	14.8486	23.0602	8.70219	10.3253	376.504	1.82169e-43	376.504	5	0.868641	0		loss_9q	0.5	0.5	0.5	0.5	0.622654	0.5	0.5	0.5	0.71159	0.921258	0.5	0.5	0.5	0.5	0.5	0.5	0.5	0.921258	0.5	0.5	0.5	0.5
			HNSC-BA-4076	15:22413701:G:A	FALSE	1	1	1	0.546931	0.0888847	0.053708	0.857407	FALSE	diploid	29.5021	14.8486	23.0602	8.70219	10.3253	376.504	1.82169e-43	376.504	5	0.868641	0		loss_4p	0.5	0.5	0.5	0.5	0.5	0.5	0.5	0.5	0.5	0.5	0.5	0.5	0.5	0.5	0.5	0.5	0.5	0.5	0.5	0.5	0.5	0.5
			HNSC-BA-4076	RN7SL545P	FALSE	1	1	1	0.546931	0.0888847	0.053708	0.857407	FALSE	diploid	29.5021	14.8486	23.0602	8.70219	10.3253	376.504	1.82169e-43	376.504	5	0.868641	0		CREBBP	0.5	0.5	0.5	0.5	0.5	0.5	0.5	0.5	0.5	0.5	0.5	0.5	0.5	0.5	0.5	0.5	0.5	0.5	0.5	0.5	0.5	0.5
			HNSC-BA-4076	9:90747002:G:T	FALSE	1	1	1	0.546931	0.0888847	0.053708	0.857407	FALSE	diploid	29.5021	14.8486	23.0602	8.70219	10.3253	376.504	1.82169e-43	376.504	5	0.868641	0		loss_15q	0.0787421	0.5	0.0787421	0.5	0.201396	0.5	0.0787421	0.0787421	0.290332	0.5	0.0787421	0.0787421	0.5	0.5	0.0787421	0.5	0.5	0.5	0.0787421	0.5	0.0787421	0.5
			HNSC-BA-4076	KIAA1024	TRUE	0.5	0.9	0	0.546931	0.0888847	0.053708	0.857407	FALSE	diploid	29.5021	14.8486	23.0602	8.70219	10.3253	376.504	1.82169e-43	376.504	5	0.868641	0		loss_5q	0.5	0.5	0.5	0.5	0.622654	0.5	0.5	0.5	0.71159	0.921258	0.5	0.5	0.5	0.5	0.5	0.5	0.5	0.921258	0.5	0.5	0.5	0.5
			HNSC-BA-4076	C1orf173	TRUE	0.5	0.9	0	0.546931	0.0888847	0.053708	0.857407	FALSE	diploid	29.5021	14.8486	23.0602	8.70219	10.3253	376.504	1.82169e-43	376.504	5	0.868641	0		KMT2D	0.5	0.5	0.5	0.5	0.5	0.5	0.5	0.5	0.5	0.5	0.5	0.5	0.5	0.5	0.5	0.5	0.5	0.5	0.5	0.5	0.5	0.5
			HNSC-BA-4076	YLPM1	FALSE	0.5	0.9	0	0.546931	0.0888847	0.053708	0.857407	FALSE	diploid	29.5021	14.8486	23.0602	8.70219	10.3253	376.504	1.82169e-43	376.504	5	0.868641	0		loss_13q	0.5	0.5	0.5	0.5	0.622654	0.5	0.5	0.5	0.71159	0.921258	0.5	0.5	0.5	0.5	0.5	0.5	0.5	0.921258	0.5	0.5	0.5	0.5
			HNSC-BA-4076	CSMD1	TRUE	0.5	0.9	0	0.546931	0.0888847	0.053708	0.857407	FALSE	diploid	29.5021	14.8486	23.0602	8.70219	10.3253	376.504	1.82169e-43	376.504	5	0.868641	0		EP300	0.5	0.5	0.5	0.5	0.5	0.5	0.5	0.5	0.5	0.5	0.5	0.5	0.5	0.5	0.5	0.5	0.5	0.5	0.5	0.5	0.5	0.5
			HNSC-BA-4076	LAMB4	TRUE	0.5	0.9	0	0.546931	0.0888847	0.053708	0.857407	FALSE	diploid	29.5021	14.8486	23.0602	8.70219	10.3253	376.504	1.82169e-43	376.504	5	0.868641	0		loss_21q	0.5	0.5	0.5	0.5	0.5	0.5	0.5	0.5	0.5	0.5	0.5	0.5	0.5	0.5	0.5	0.5	0.5	0.5	0.5	0.5	0.5	0.5
			HNSC-BA-4076	KLHL32	FALSE	0.5	0.9	0	0.546931	0.0888847	0.053708	0.857407	FALSE	diploid	29.5021	14.8486	23.0602	8.70219	10.3253	376.504	1.82169e-43	376.504	5	0.868641	0		NOTCH1	0.5	0.5	0.5	0.5	0.5	0.5	0.5	0.5	0.5	0.5	0.5	0.5	0.5	0.5	0.5	0.5	0.5	0.5	0.5	0.5	0.5	0.5
			HNSC-BA-4076	ARHGAP28	FALSE	0.5	0.9	0	0.546931	0.0888847	0.053708	0.857407	FALSE	diploid	29.5021	14.8486	23.0602	8.70219	10.3253	376.504	1.82169e-43	376.504	5	0.868641	0		gain_9q	0.5	0.5	0.5	0.5	0.5	0.5	0.5	0.5	0.5	0.5	0.5	0.5	0.5	0.5	0.5	0.5	0.5	0.5	0.5	0.5	0.5	0.5
			HNSC-BA-4076	RGS21	TRUE	0.5	0.9	0	0.546931	0.0888847	0.053708	0.857407	FALSE	diploid	29.5021	14.8486	23.0602	8.70219	10.3253	376.504	1.82169e-43	376.504	5	0.868641	0		loss_11p	0.5	0.5	0.5	0.5	0.622654	0.5	0.5	0.5	0.71159	0.921258	0.5	0.5	0.5	0.5	0.5	0.5	0.5	0.921258	0.5	0.5	0.5	0.5
			HNSC-BA-4076	LAIR1	FALSE	0.5	0.9	0	0.546931	0.0888847	0.053708	0.857407	FALSE	diploid	29.5021	14.8486	23.0602	8.70219	10.3253	376.504	1.82169e-43	376.504	5	0.868641	0		loss_4q	0.5	0.5	0.5	0.5	0.5	0.5	0.5	0.5	0.5	0.5	0.5	0.5	0.5	0.5	0.5	0.5	0.5	0.5	0.5	0.5	0.5	0.5
			HNSC-BA-4076	CSMD2	FALSE	0.5	0.9	0	0.546931	0.0888847	0.053708	0.857407	FALSE	diploid	29.5021	14.8486	23.0602	8.70219	10.3253	376.504	1.82169e-43	376.504	5	0.868641	0		gain_3q	0.5	0.5	0.5	0.5	0.622654	0.5	0.5	0.5	0.71159	0.921258	0.5	0.5	0.5	0.5	0.5	0.5	0.5	0.921258	0.5	0.5	0.5	0.5
			HNSC-BA-4076	ZNF655	FALSE	0.5	0.9	0	0.546931	0.0888847	0.053708	0.857407	FALSE	diploid	29.5021	14.8486	23.0602	8.70219	10.3253	376.504	1.82169e-43	376.504	5	0.868641	0		CDKN2A	0.5	0.5	0.5	0.5	0.622654	0.5	0.5	0.5	0.71159	0.921258	0.5	0.5	0.5	0.5	0.5	0.5	0.5	0.921258	0.5	0.5	0.5	0.5
			HNSC-BA-4076	TSR1	TRUE	0.5	0.9	0	0.546931	0.0888847	0.053708	0.857407	FALSE	diploid	29.5021	14.8486	23.0602	8.70219	10.3253	376.504	1.82169e-43	376.504	5	0.868641	0		PIK3CA	0.5	0.5	0.5	0.5	0.5	0.5	0.5	0.5	0.5	0.5	0.5	0.5	0.5	0.5	0.5	0.5	0.5	0.5	0.5	0.5	0.5	0.5
			HNSC-BA-4076	LRRIQ3	TRUE	0.5	0.9	0	0.546931	0.0888847	0.053708	0.857407	FALSE	diploid	29.5021	14.8486	23.0602	8.70219	10.3253	376.504	1.82169e-43	376.504	5	0.868641	0		CASP8	0.5	0.5	0.5	0.5	0.5	0.5	0.5	0.5	0.5	0.5	0.5	0.5	0.5	0.5	0.5	0.5	0.5	0.5	0.5	0.5	0.5	0.5
			HNSC-BA-4076	FBXO7	TRUE	1	1	1	0.546931	0.0888847	0.053708	0.857407	FALSE	diploid	29.5021	14.8486	23.0602	8.70219	10.3253	376.504	1.82169e-43	376.504	5	0.868641	0		HLA-A	0.5	0.5	0.5	0.5	0.5	0.5	0.5	0.5	0.5	0.5	0.5	0.5	0.5	0.5	0.5	0.5	0.5	0.5	0.5	0.5	0.5	0.5
			HNSC-BA-4076	MYCT1	TRUE	0.5	0.9	0	0.546931	0.0888847	0.053708	0.857407	FALSE	diploid	29.5021	14.8486	23.0602	8.70219	10.3253	376.504	1.82169e-43	376.504	5	0.868641	0		NSD1	0.5	0.5	0.5	0.5	0.5	0.5	0.5	0.5	0.5	0.5	0.5	0.5	0.5	0.5	0.5	0.5	0.5	0.5	0.5	0.5	0.5	0.5
			HNSC-BA-4076	TBX5	TRUE	0.5	0.9	0	0.546931	0.0888847	0.053708	0.857407	FALSE	diploid	29.5021	14.8486	23.0602	8.70219	10.3253	376.504	1.82169e-43	376.504	5	0.868641	0		HRAS	0.5	0.5	0.5	0.5	0.5	0.5	0.5	0.5	0.5	0.5	0.5	0.5	0.5	0.5	0.5	0.5	0.5	0.5	0.5	0.5	0.5	0.5
			HNSC-BA-4076	CYP4F12	FALSE	0.5	0.9	0	0.546931	0.0888847	0.053708	0.857407	FALSE	diploid	29.5021	14.8486	23.0602	8.70219	10.3253	376.504	1.82169e-43	376.504	5	0.868641	0		KMT2C	0.5	0.5	0.5	0.5	0.5	0.5	0.5	0.5	0.5	0.5	0.5	0.5	0.5	0.5	0.5	0.5	0.5	0.5	0.5	0.5	0.5	0.5
			HNSC-BA-4076	LILRA2	TRUE	0.5	0.9	0	0.546931	0.0888847	0.053708	0.857407	FALSE	diploid	29.5021	14.8486	23.0602	8.70219	10.3253	376.504	1.82169e-43	376.504	5	0.868641	0		FBXW7	0.5	0.5	0.5	0.5	0.5	0.5	0.5	0.5	0.5	0.5	0.5	0.5	0.5	0.5	0.5	0.5	0.5	0.5	0.5	0.5	0.5	0.5
			HNSC-BA-4076	TTC5	TRUE	0.5	0.9	0	0.546931	0.0888847	0.053708	0.857407	FALSE	diploid	29.5021	14.8486	23.0602	8.70219	10.3253	376.504	1.82169e-43	376.504	5	0.868641	0		NFE2L2	0.227393	0.5	0.227393	0.5	0.350047	0.5	0.227393	0.227393	0.438984	0.648651	0.227393	0.227393	0.5	0.5	0.227393	0.5	0.5	0.648651	0.227393	0.5	0.227393	0.5
			HNSC-BA-4076	PCDH10	TRUE	0.5	0.9	0	0.546931	0.0888847	0.053708	0.857407	FALSE	diploid	29.5021	14.8486	23.0602	8.70219	10.3253	376.504	1.82169e-43	376.504	5	0.868641	0		SPEN	0.5	0.5	0.5	0.5	0.5	0.5	0.5	0.5	0.5	0.5	0.5	0.5	0.5	0.5	0.5	0.5	0.5	0.5	0.5	0.5	0.5	0.5
			HNSC-BA-4076	LL22NC03-80A10.6	TRUE	0.5	0.9	0	0.546931	0.0888847	0.053708	0.857407	FALSE	diploid	29.5021	14.8486	23.0602	8.70219	10.3253	376.504	1.82169e-43	376.504	5	0.868641	0		loss_14q	0.5	0.5	0.5	0.5	0.5	0.5	0.5	0.5	0.5	0.5	0.5	0.5	0.5	0.5	0.5	0.5	0.5	0.5	0.5	0.5	0.5	0.5
			HNSC-BA-4076	TAS2R19	TRUE	0.5	0.9	0	0.546931	0.0888847	0.053708	0.857407	FALSE	diploid	29.5021	14.8486	23.0602	8.70219	10.3253	376.504	1.82169e-43	376.504	5	0.868641	0		loss_8q	0.5	0.5	0.5	0.5	0.5	0.5	0.5	0.5	0.5	0.5	0.5	0.5	0.5	0.5	0.5	0.5	0.5	0.5	0.5	0.5	0.5	0.5
			HNSC-BA-4076	ENPEP	TRUE	0.5	0.9	0	0.546931	0.0888847	0.053708	0.857407	FALSE	diploid	29.5021	14.8486	23.0602	8.70219	10.3253	376.504	1.82169e-43	376.504	5	0.868641	0		homdel_CDKN2A	0.5	0.5	0.5	0.5	0.5	0.5	0.5	0.5	0.5	0.5	0.5	0.5	0.5	0.5	0.5	0.5	0.5	0.5	0.5	0.5	0.5	0.5
			HNSC-BA-4076	YWHAZ	TRUE	0.5	0.9	0	0.546931	0.0888847	0.053708	0.857407	FALSE	diploid	29.5021	14.8486	23.0602	8.70219	10.3253	376.504	1.82169e-43	376.504	5	0.868641	0		WGD	0.5	0.5	0.5	0.5	0.5	0.5	0.5	0.5	0.5	0.5	0.5	0.5	0.5	0.5	0.5	0.5	0.5	0.5	0.5	0.5	0.5	0.5
			HNSC-BA-4076	OR6C74	TRUE	0.5	0.9	0	0.546931	0.0888847	0.053708	0.857407	FALSE	diploid	29.5021	14.8486	23.0602	8.70219	10.3253	376.504	1.82169e-43	376.504	5	0.868641	0		WGT	0.216948	0.5	0.216948	0.5	0.40131	0.5	0.216948	0.216948	0.539357	0.846772	0.216948	0.216948	0.5	0.5	0.216948	0.5	0.5	0.846772	0.216948	0.5	0.216948	0.5
			HNSC-BA-4076	ZNF98	TRUE	0.5	0.9	0	0.546931	0.0888847	0.053708	0.857407	FALSE	diploid	29.5021	14.8486	23.0602	8.70219	10.3253	376.504	1.82169e-43	376.504	5	0.868641	0
			HNSC-BA-4076	ERCC5	TRUE	0.5	0.9	0	0.546931	0.0888847	0.053708	0.857407	FALSE	diploid	29.5021	14.8486	23.0602	8.70219	10.3253	376.504	1.82169e-43	376.504	5	0.868641	0		HNSC-BA-A4IF	loss_9p	gain_8q	loss_3p	gain_9p	FAT1	loss_6p	gain_5p	loss_8p	TP53	loss_18q	loss_10p	loss_11q	loss_17p	gain_17p	loss_9q	loss_4p	CREBBP	loss_15q	loss_5q	KMT2D	loss_13q	EP300
			HNSC-BA-4076	GLYR1	FALSE	0.5	0.9	0	0.546931	0.0888847	0.053708	0.857407	FALSE	diploid	29.5021	14.8486	23.0602	8.70219	10.3253	376.504	1.82169e-43	376.504	5	0.868641	0		loss_9p	0.5	0.936068	0.936068	0.5	0.5	0.5	0.5	0.5	0.502159	0.5	0.5	0.5	0.5	0.5	0.5	0.5	0.5	0.5	0.5	0.5	0.5	0.5
			HNSC-BA-4076	PKHD1	TRUE	0.61	1	0.28	0.546931	0.0888847	0.053708	0.857407	FALSE	diploid	29.5021	14.8486	23.0602	8.70219	10.3253	376.504	1.82169e-43	376.504	5	0.868641	0		gain_8q	0.0639324	0.5	0.5	0.5	0.0639324	0.5	0.0639324	0.5	0.0660913	0.0639324	0.5	0.5	0.0639324	0.0639324	0.5	0.5	0.5	0.0639324	0.0639324	0.5	0.5	0.5
			HNSC-BA-4076	KLHL1	TRUE	0.5	0.9	0	0.546931	0.0888847	0.053708	0.857407	FALSE	diploid	29.5021	14.8486	23.0602	8.70219	10.3253	376.504	1.82169e-43	376.504	5	0.868641	0		loss_3p	0.0639324	0.5	0.5	0.5	0.0639324	0.5	0.0639324	0.5	0.0660913	0.0639324	0.5	0.5	0.0639324	0.0639324	0.5	0.5	0.5	0.0639324	0.0639324	0.5	0.5	0.5
			HNSC-BA-4076	KIAA1217	TRUE	0.5	0.9	0	0.546931	0.0888847	0.053708	0.857407	FALSE	diploid	29.5021	14.8486	23.0602	8.70219	10.3253	376.504	1.82169e-43	376.504	5	0.868641	0		gain_9p	0.5	0.5	0.5	0.5	0.5	0.5	0.5	0.5	0.5	0.5	0.5	0.5	0.5	0.5	0.5	0.5	0.5	0.5	0.5	0.5	0.5	0.5
			HNSC-BA-4076	UBE2C	FALSE	0.5	0.9	0	0.546931	0.0888847	0.053708	0.857407	FALSE	diploid	29.5021	14.8486	23.0602	8.70219	10.3253	376.504	1.82169e-43	376.504	5	0.868641	0		FAT1	0.5	0.936068	0.936068	0.5	0.5	0.5	0.5	0.5	0.502159	0.5	0.5	0.5	0.5	0.5	0.5	0.5	0.5	0.5	0.5	0.5	0.5	0.5
			HNSC-BA-4076	SERPING1	TRUE	0.5	0.9	0	0.546931	0.0888847	0.053708	0.857407	FALSE	diploid	29.5021	14.8486	23.0602	8.70219	10.3253	376.504	1.82169e-43	376.504	5	0.868641	0		loss_6p	0.5	0.5	0.5	0.5	0.5	0.5	0.5	0.5	0.5	0.5	0.5	0.5	0.5	0.5	0.5	0.5	0.5	0.5	0.5	0.5	0.5	0.5
			HNSC-BA-4076	TTN	TRUE	1	1	1	0.546931	0.0888847	0.053708	0.857407	FALSE	diploid	29.5021	14.8486	23.0602	8.70219	10.3253	376.504	1.82169e-43	376.504	5	0.868641	0		gain_5p	0.5	0.936068	0.936068	0.5	0.5	0.5	0.5	0.5	0.502159	0.5	0.5	0.5	0.5	0.5	0.5	0.5	0.5	0.5	0.5	0.5	0.5	0.5
			HNSC-BA-4076	NOTCH2NL	TRUE	1	1	1	0.546931	0.0888847	0.053708	0.857407	FALSE	diploid	29.5021	14.8486	23.0602	8.70219	10.3253	376.504	1.82169e-43	376.504	5	0.868641	0		loss_8p	0.5	0.5	0.5	0.5	0.5	0.5	0.5	0.5	0.5	0.5	0.5	0.5	0.5	0.5	0.5	0.5	0.5	0.5	0.5	0.5	0.5	0.5
			HNSC-BA-4076	FKBP15	TRUE	0.5	0.9	0	0.546931	0.0888847	0.053708	0.857407	FALSE	diploid	29.5021	14.8486	23.0602	8.70219	10.3253	376.504	1.82169e-43	376.504	5	0.868641	0		TP53	0.497841	0.933909	0.933909	0.5	0.497841	0.5	0.497841	0.5	0.5	0.497841	0.5	0.5	0.497841	0.497841	0.5	0.5	0.5	0.497841	0.497841	0.5	0.5	0.5
			HNSC-BA-4076	ATP7B	TRUE	0.5	0.9	0	0.546931	0.0888847	0.053708	0.857407	FALSE	diploid	29.5021	14.8486	23.0602	8.70219	10.3253	376.504	1.82169e-43	376.504	5	0.868641	0		loss_18q	0.5	0.936068	0.936068	0.5	0.5	0.5	0.5	0.5	0.502159	0.5	0.5	0.5	0.5	0.5	0.5	0.5	0.5	0.5	0.5	0.5	0.5	0.5
			HNSC-BA-4076	SLC39A12	TRUE	0.5	0.9	0	0.546931	0.0888847	0.053708	0.857407	FALSE	diploid	29.5021	14.8486	23.0602	8.70219	10.3253	376.504	1.82169e-43	376.504	5	0.868641	0		loss_10p	0.5	0.5	0.5	0.5	0.5	0.5	0.5	0.5	0.5	0.5	0.5	0.5	0.5	0.5	0.5	0.5	0.5	0.5	0.5	0.5	0.5	0.5
			HNSC-BA-4076	SLC44A1	TRUE	0.5	0.9	0	0.546931	0.0888847	0.053708	0.857407	FALSE	diploid	29.5021	14.8486	23.0602	8.70219	10.3253	376.504	1.82169e-43	376.504	5	0.868641	0		loss_11q	0.5	0.5	0.5	0.5	0.5	0.5	0.5	0.5	0.5	0.5	0.5	0.5	0.5	0.5	0.5	0.5	0.5	0.5	0.5	0.5	0.5	0.5
			HNSC-BA-4076	ADRBK1	FALSE	0.5	0.9	0	0.546931	0.0888847	0.053708	0.857407	FALSE	diploid	29.5021	14.8486	23.0602	8.70219	10.3253	376.504	1.82169e-43	376.504	5	0.868641	0		loss_17p	0.5	0.936068	0.936068	0.5	0.5	0.5	0.5	0.5	0.502159	0.5	0.5	0.5	0.5	0.5	0.5	0.5	0.5	0.5	0.5	0.5	0.5	0.5
			HNSC-BA-4076	SYPL2	TRUE	0.5	0.9	0	0.546931	0.0888847	0.053708	0.857407	FALSE	diploid	29.5021	14.8486	23.0602	8.70219	10.3253	376.504	1.82169e-43	376.504	5	0.868641	0		gain_17p	0.5	0.936068	0.936068	0.5	0.5	0.5	0.5	0.5	0.502159	0.5	0.5	0.5	0.5	0.5	0.5	0.5	0.5	0.5	0.5	0.5	0.5	0.5
			HNSC-BA-4076	DBH	TRUE	0.5	0.9	0	0.546931	0.0888847	0.053708	0.857407	FALSE	diploid	29.5021	14.8486	23.0602	8.70219	10.3253	376.504	1.82169e-43	376.504	5	0.868641	0		loss_9q	0.5	0.5	0.5	0.5	0.5	0.5	0.5	0.5	0.5	0.5	0.5	0.5	0.5	0.5	0.5	0.5	0.5	0.5	0.5	0.5	0.5	0.5
			HNSC-BA-4076	BARHL1	TRUE	0.5	0.9	0	0.546931	0.0888847	0.053708	0.857407	FALSE	diploid	29.5021	14.8486	23.0602	8.70219	10.3253	376.504	1.82169e-43	376.504	5	0.868641	0		loss_4p	0.5	0.5	0.5	0.5	0.5	0.5	0.5	0.5	0.5	0.5	0.5	0.5	0.5	0.5	0.5	0.5	0.5	0.5	0.5	0.5	0.5	0.5
			HNSC-BA-4076	PRR23C	TRUE	0.5	0.9	0	0.546931	0.0888847	0.053708	0.857407	FALSE	diploid	29.5021	14.8486	23.0602	8.70219	10.3253	376.504	1.82169e-43	376.504	5	0.868641	0		CREBBP	0.5	0.5	0.5	0.5	0.5	0.5	0.5	0.5	0.5	0.5	0.5	0.5	0.5	0.5	0.5	0.5	0.5	0.5	0.5	0.5	0.5	0.5
			HNSC-BA-4076	LRRIQ1	TRUE	0.5	0.9	0	0.546931	0.0888847	0.053708	0.857407	FALSE	diploid	29.5021	14.8486	23.0602	8.70219	10.3253	376.504	1.82169e-43	376.504	5	0.868641	0		loss_15q	0.5	0.936068	0.936068	0.5	0.5	0.5	0.5	0.5	0.502159	0.5	0.5	0.5	0.5	0.5	0.5	0.5	0.5	0.5	0.5	0.5	0.5	0.5
			HNSC-BA-4076	TREML2	FALSE	0.61	1	0.28	0.546931	0.0888847	0.053708	0.857407	FALSE	diploid	29.5021	14.8486	23.0602	8.70219	10.3253	376.504	1.82169e-43	376.504	5	0.868641	0		loss_5q	0.5	0.936068	0.936068	0.5	0.5	0.5	0.5	0.5	0.502159	0.5	0.5	0.5	0.5	0.5	0.5	0.5	0.5	0.5	0.5	0.5	0.5	0.5
			HNSC-BA-4076	UNC13C	TRUE	0.5	0.9	0	0.546931	0.0888847	0.053708	0.857407	FALSE	diploid	29.5021	14.8486	23.0602	8.70219	10.3253	376.504	1.82169e-43	376.504	5	0.868641	0		KMT2D	0.5	0.5	0.5	0.5	0.5	0.5	0.5	0.5	0.5	0.5	0.5	0.5	0.5	0.5	0.5	0.5	0.5	0.5	0.5	0.5	0.5	0.5
			HNSC-BA-4076	NLRP4	TRUE	0.5	0.9	0	0.546931	0.0888847	0.053708	0.857407	FALSE	diploid	29.5021	14.8486	23.0602	8.70219	10.3253	376.504	1.82169e-43	376.504	5	0.868641	0		loss_13q	0.5	0.5	0.5	0.5	0.5	0.5	0.5	0.5	0.5	0.5	0.5	0.5	0.5	0.5	0.5	0.5	0.5	0.5	0.5	0.5	0.5	0.5
			HNSC-BA-4076	LATS1	FALSE	0.5	0.9	0	0.546931	0.0888847	0.053708	0.857407	FALSE	diploid	29.5021	14.8486	23.0602	8.70219	10.3253	376.504	1.82169e-43	376.504	5	0.868641	0		EP300	0.5	0.5	0.5	0.5	0.5	0.5	0.5	0.5	0.5	0.5	0.5	0.5	0.5	0.5	0.5	0.5	0.5	0.5	0.5	0.5	0.5	0.5
			HNSC-BA-4076	OR51B2	FALSE	0.5	0.9	0	0.546931	0.0888847	0.053708	0.857407	FALSE	diploid	29.5021	14.8486	23.0602	8.70219	10.3253	376.504	1.82169e-43	376.504	5	0.868641	0		loss_21q	0.5	0.5	0.5	0.5	0.5	0.5	0.5	0.5	0.5	0.5	0.5	0.5	0.5	0.5	0.5	0.5	0.5	0.5	0.5	0.5	0.5	0.5
			HNSC-BA-4076	C16orf46	FALSE	0.5	0.9	0	0.546931	0.0888847	0.053708	0.857407	FALSE	diploid	29.5021	14.8486	23.0602	8.70219	10.3253	376.504	1.82169e-43	376.504	5	0.868641	0		NOTCH1	0.5	0.5	0.5	0.5	0.5	0.5	0.5	0.5	0.5	0.5	0.5	0.5	0.5	0.5	0.5	0.5	0.5	0.5	0.5	0.5	0.5	0.5
			HNSC-BA-4076	PEX19	TRUE	0.5	0.9	0	0.546931	0.0888847	0.053708	0.857407	FALSE	diploid	29.5021	14.8486	23.0602	8.70219	10.3253	376.504	1.82169e-43	376.504	5	0.868641	0		gain_9q	0.5	0.5	0.5	0.5	0.5	0.5	0.5	0.5	0.5	0.5	0.5	0.5	0.5	0.5	0.5	0.5	0.5	0.5	0.5	0.5	0.5	0.5
			HNSC-BA-4076	NOTCH1	TRUE	0.5	0.9	0	0.546931	0.0888847	0.053708	0.857407	FALSE	diploid	29.5021	14.8486	23.0602	8.70219	10.3253	376.504	1.82169e-43	376.504	5	0.868641	0		loss_11p	0.5	0.5	0.5	0.5	0.5	0.5	0.5	0.5	0.5	0.5	0.5	0.5	0.5	0.5	0.5	0.5	0.5	0.5	0.5	0.5	0.5	0.5
			HNSC-BA-4076	MUC16	TRUE	0.5	0.9	0	0.546931	0.0888847	0.053708	0.857407	FALSE	diploid	29.5021	14.8486	23.0602	8.70219	10.3253	376.504	1.82169e-43	376.504	5	0.868641	0		loss_4q	0.5	0.936068	0.936068	0.5	0.5	0.5	0.5	0.5	0.502159	0.5	0.5	0.5	0.5	0.5	0.5	0.5	0.5	0.5	0.5	0.5	0.5	0.5
			HNSC-BA-4076	TPI1	TRUE	0.5	0.9	0	0.546931	0.0888847	0.053708	0.857407	FALSE	diploid	29.5021	14.8486	23.0602	8.70219	10.3253	376.504	1.82169e-43	376.504	5	0.868641	0		gain_3q	0.5	0.936068	0.936068	0.5	0.5	0.5	0.5	0.5	0.502159	0.5	0.5	0.5	0.5	0.5	0.5	0.5	0.5	0.5	0.5	0.5	0.5	0.5
			HNSC-BA-4076	GOLGA3	TRUE	0.5	0.9	0	0.546931	0.0888847	0.053708	0.857407	FALSE	diploid	29.5021	14.8486	23.0602	8.70219	10.3253	376.504	1.82169e-43	376.504	5	0.868641	0		CDKN2A	0.499831	0.935898	0.935898	0.5	0.499831	0.5	0.499831	0.5	0.50199	0.499831	0.5	0.5	0.499831	0.499831	0.5	0.5	0.5	0.499831	0.499831	0.5	0.5	0.5
			HNSC-BA-4076	OR2T33	TRUE	1	1	1	0.546931	0.0888847	0.053708	0.857407	FALSE	diploid	29.5021	14.8486	23.0602	8.70219	10.3253	376.504	1.82169e-43	376.504	5	0.868641	0		PIK3CA	0.495606	0.931674	0.931674	0.5	0.495606	0.5	0.495606	0.5	0.497765	0.495606	0.5	0.5	0.495606	0.495606	0.5	0.5	0.5	0.495606	0.495606	0.5	0.5	0.5
			HNSC-BA-4076	CASP6	TRUE	0.5	0.9	0	0.546931	0.0888847	0.053708	0.857407	FALSE	diploid	29.5021	14.8486	23.0602	8.70219	10.3253	376.504	1.82169e-43	376.504	5	0.868641	0		CASP8	0.5	0.5	0.5	0.5	0.5	0.5	0.5	0.5	0.5	0.5	0.5	0.5	0.5	0.5	0.5	0.5	0.5	0.5	0.5	0.5	0.5	0.5
			HNSC-BA-4076	ANKRD36C	TRUE	1	1	1	0.546931	0.0888847	0.053708	0.857407	FALSE	diploid	29.5021	14.8486	23.0602	8.70219	10.3253	376.504	1.82169e-43	376.504	5	0.868641	0		HLA-A	0.5	0.5	0.5	0.5	0.5	0.5	0.5	0.5	0.5	0.5	0.5	0.5	0.5	0.5	0.5	0.5	0.5	0.5	0.5	0.5	0.5	0.5
			HNSC-BA-4076	INTS1	TRUE	0.5	0.9	0	0.546931	0.0888847	0.053708	0.857407	FALSE	diploid	29.5021	14.8486	23.0602	8.70219	10.3253	376.504	1.82169e-43	376.504	5	0.868641	0		NSD1	0.499604	0.935672	0.935672	0.5	0.499604	0.5	0.499604	0.5	0.501763	0.499604	0.5	0.5	0.499604	0.499604	0.5	0.5	0.5	0.499604	0.499604	0.5	0.5	0.5
			HNSC-BA-4076	ARMC4	TRUE	0.5	0.9	0	0.546931	0.0888847	0.053708	0.857407	FALSE	diploid	29.5021	14.8486	23.0602	8.70219	10.3253	376.504	1.82169e-43	376.504	5	0.868641	0		HRAS	0.5	0.5	0.5	0.5	0.5	0.5	0.5	0.5	0.5	0.5	0.5	0.5	0.5	0.5	0.5	0.5	0.5	0.5	0.5	0.5	0.5	0.5
			HNSC-BA-4076	NPAP1	TRUE	0.5	0.9	0	0.546931	0.0888847	0.053708	0.857407	FALSE	diploid	29.5021	14.8486	23.0602	8.70219	10.3253	376.504	1.82169e-43	376.504	5	0.868641	0		KMT2C	0.5	0.5	0.5	0.5	0.5	0.5	0.5	0.5	0.5	0.5	0.5	0.5	0.5	0.5	0.5	0.5	0.5	0.5	0.5	0.5	0.5	0.5
			HNSC-BA-4076	OR5F1	TRUE	0.5	0.9	0	0.546931	0.0888847	0.053708	0.857407	FALSE	diploid	29.5021	14.8486	23.0602	8.70219	10.3253	376.504	1.82169e-43	376.504	5	0.868641	0		FBXW7	0.5	0.5	0.5	0.5	0.5	0.5	0.5	0.5	0.5	0.5	0.5	0.5	0.5	0.5	0.5	0.5	0.5	0.5	0.5	0.5	0.5	0.5
			HNSC-BA-4076	ASXL3	TRUE	0.5	0.9	0	0.546931	0.0888847	0.053708	0.857407	FALSE	diploid	29.5021	14.8486	23.0602	8.70219	10.3253	376.504	1.82169e-43	376.504	5	0.868641	0		NFE2L2	0.5	0.5	0.5	0.5	0.5	0.5	0.5	0.5	0.5	0.5	0.5	0.5	0.5	0.5	0.5	0.5	0.5	0.5	0.5	0.5	0.5	0.5
			HNSC-BA-4076	SSTR1	TRUE	0.5	0.9	0	0.546931	0.0888847	0.053708	0.857407	FALSE	diploid	29.5021	14.8486	23.0602	8.70219	10.3253	376.504	1.82169e-43	376.504	5	0.868641	0		SPEN	0.5	0.5	0.5	0.5	0.5	0.5	0.5	0.5	0.5	0.5	0.5	0.5	0.5	0.5	0.5	0.5	0.5	0.5	0.5	0.5	0.5	0.5
			HNSC-BA-4076	TIE1	TRUE	0.5	0.9	0	0.546931	0.0888847	0.053708	0.857407	FALSE	diploid	29.5021	14.8486	23.0602	8.70219	10.3253	376.504	1.82169e-43	376.504	5	0.868641	0		loss_14q	0.5	0.5	0.5	0.5	0.5	0.5	0.5	0.5	0.5	0.5	0.5	0.5	0.5	0.5	0.5	0.5	0.5	0.5	0.5	0.5	0.5	0.5
			HNSC-BA-4076	VPS37C	FALSE	0.5	0.9	0	0.546931	0.0888847	0.053708	0.857407	FALSE	diploid	29.5021	14.8486	23.0602	8.70219	10.3253	376.504	1.82169e-43	376.504	5	0.868641	0		loss_8q	0.5	0.5	0.5	0.5	0.5	0.5	0.5	0.5	0.5	0.5	0.5	0.5	0.5	0.5	0.5	0.5	0.5	0.5	0.5	0.5	0.5	0.5
			HNSC-BA-4076	C1orf168	FALSE	0.5	0.9	0	0.546931	0.0888847	0.053708	0.857407	FALSE	diploid	29.5021	14.8486	23.0602	8.70219	10.3253	376.504	1.82169e-43	376.504	5	0.868641	0		homdel_CDKN2A	0.5	0.5	0.5	0.5	0.5	0.5	0.5	0.5	0.5	0.5	0.5	0.5	0.5	0.5	0.5	0.5	0.5	0.5	0.5	0.5	0.5	0.5
			HNSC-BA-4076	CEP41	FALSE	0.5	0.9	0	0.546931	0.0888847	0.053708	0.857407	FALSE	diploid	29.5021	14.8486	23.0602	8.70219	10.3253	376.504	1.82169e-43	376.504	5	0.868641	0		WGD	0.5	0.5	0.5	0.5	0.5	0.5	0.5	0.5	0.5	0.5	0.5	0.5	0.5	0.5	0.5	0.5	0.5	0.5	0.5	0.5	0.5	0.5
			HNSC-BA-4076	PKHD1L1	TRUE	0.5	0.9	0	0.546931	0.0888847	0.053708	0.857407	FALSE	diploid	29.5021	14.8486	23.0602	8.70219	10.3253	376.504	1.82169e-43	376.504	5	0.868641	0		WGT	0.105848	0.75093	0.75093	0.5	0.105848	0.5	0.105848	0.5	0.108198	0.105848	0.5	0.5	0.105848	0.105848	0.5	0.5	0.5	0.105848	0.105848	0.5	0.5	0.5
			HNSC-BA-4076	MYO1H	FALSE	0.5	0.9	0	0.546931	0.0888847	0.053708	0.857407	FALSE	diploid	29.5021	14.8486	23.0602	8.70219	10.3253	376.504	1.82169e-43	376.504	5	0.868641	0
			HNSC-BA-4076	PSMD14	TRUE	1	1	1	0.546931	0.0888847	0.053708	0.857407	FALSE	diploid	29.5021	14.8486	23.0602	8.70219	10.3253	376.504	1.82169e-43	376.504	5	0.868641	0		HNSC-BA-A4IG	loss_9p	gain_8q	loss_3p	gain_9p	FAT1	loss_6p	gain_5p	loss_8p	TP53	loss_18q	loss_10p	loss_11q	loss_17p	gain_17p	loss_9q	loss_4p	CREBBP	loss_15q	loss_5q	KMT2D	loss_13q	EP300
			HNSC-BA-4076	ZP2	TRUE	0.5	0.9	0	0.546931	0.0888847	0.053708	0.857407	FALSE	diploid	29.5021	14.8486	23.0602	8.70219	10.3253	376.504	1.82169e-43	376.504	5	0.868641	0		loss_9p	0.5	0.5	0.5	0.5	0.5	0.5	0.5	0.5	0.5	0.5	0.5	0.5	0.5	0.5	0.5	0.5	0.5	0.5	0.5	0.5	0.5	0.5
			HNSC-BA-4076	SI	FALSE	0.2	0.41	0	0.546931	0.0888847	0.053708	0.857407	FALSE	diploid	29.5021	14.8486	23.0602	8.70219	10.3253	376.504	1.82169e-43	376.504	5	0.868641	0		gain_8q	0.5	0.5	0.5	0.5	0.5	0.5	0.478121	0.5	0.5	0.5	0.5	0.517317	0.5	0.5	0.5	0.517317	0.5	0.517317	0.517317	0.5	0.517317	0.5
			HNSC-BA-4076	SHANK2	TRUE	1	1	1	0.546931	0.0888847	0.053708	0.857407	FALSE	diploid	29.5021	14.8486	23.0602	8.70219	10.3253	376.504	1.82169e-43	376.504	5	0.868641	0		loss_3p	0.5	0.5	0.5	0.5	0.5	0.5	0.5	0.5	0.5	0.5	0.5	0.5	0.5	0.5	0.5	0.5	0.5	0.5	0.5	0.5	0.5	0.5
			HNSC-BA-4076	IGHV3-48	FALSE	0.5	0.9	0	0.546931	0.0888847	0.053708	0.857407	FALSE	diploid	29.5021	14.8486	23.0602	8.70219	10.3253	376.504	1.82169e-43	376.504	5	0.868641	0		gain_9p	0.5	0.5	0.5	0.5	0.5	0.5	0.5	0.5	0.5	0.5	0.5	0.5	0.5	0.5	0.5	0.5	0.5	0.5	0.5	0.5	0.5	0.5
			HNSC-BA-4076	LILRA5	TRUE	0.5	0.9	0	0.546931	0.0888847	0.053708	0.857407	FALSE	diploid	29.5021	14.8486	23.0602	8.70219	10.3253	376.504	1.82169e-43	376.504	5	0.868641	0		FAT1	0.5	0.5	0.5	0.5	0.5	0.5	0.5	0.5	0.5	0.5	0.5	0.5	0.5	0.5	0.5	0.5	0.5	0.5	0.5	0.5	0.5	0.5
			HNSC-BA-4076	OR14J1	TRUE	0.16	0.33	0	0.546931	0.0888847	0.053708	0.857407	FALSE	diploid	29.5021	14.8486	23.0602	8.70219	10.3253	376.504	1.82169e-43	376.504	5	0.868641	0		loss_6p	0.5	0.5	0.5	0.5	0.5	0.5	0.5	0.5	0.5	0.5	0.5	0.5	0.5	0.5	0.5	0.5	0.5	0.5	0.5	0.5	0.5	0.5
			HNSC-BA-4076	RP11-146E13.4	TRUE	1	1	1	0.546931	0.0888847	0.053708	0.857407	FALSE	diploid	29.5021	14.8486	23.0602	8.70219	10.3253	376.504	1.82169e-43	376.504	5	0.868641	0		gain_5p	0.5	0.521879	0.5	0.5	0.5	0.5	0.5	0.5	0.5	0.5	0.5	0.54422	0.5	0.5	0.5	0.54422	0.5	0.54422	0.54422	0.5	0.54422	0.5
			HNSC-BA-4076	PCDHA6	FALSE	0.41	0.75	0	0.546931	0.0888847	0.053708	0.857407	FALSE	diploid	29.5021	14.8486	23.0602	8.70219	10.3253	376.504	1.82169e-43	376.504	5	0.868641	0		loss_8p	0.5	0.5	0.5	0.5	0.5	0.5	0.5	0.5	0.5	0.5	0.5	0.5	0.5	0.5	0.5	0.5	0.5	0.5	0.5	0.5	0.5	0.5
			HNSC-BA-4076	CTC-457E21.3	TRUE	0.5	0.9	0	0.546931	0.0888847	0.053708	0.857407	FALSE	diploid	29.5021	14.8486	23.0602	8.70219	10.3253	376.504	1.82169e-43	376.504	5	0.868641	0		TP53	0.5	0.5	0.5	0.5	0.5	0.5	0.5	0.5	0.5	0.5	0.5	0.5	0.5	0.5	0.5	0.5	0.5	0.5	0.5	0.5	0.5	0.5
			HNSC-BA-4076	SI	TRUE	0.5	0.9	0	0.546931	0.0888847	0.053708	0.857407	FALSE	diploid	29.5021	14.8486	23.0602	8.70219	10.3253	376.504	1.82169e-43	376.504	5	0.868641	0		loss_18q	0.5	0.5	0.5	0.5	0.5	0.5	0.5	0.5	0.5	0.5	0.5	0.5	0.5	0.5	0.5	0.5	0.5	0.5	0.5	0.5	0.5	0.5
			HNSC-BA-4076	NUDCD1	FALSE	0.5	0.9	0	0.546931	0.0888847	0.053708	0.857407	FALSE	diploid	29.5021	14.8486	23.0602	8.70219	10.3253	376.504	1.82169e-43	376.504	5	0.868641	0		loss_10p	0.5	0.5	0.5	0.5	0.5	0.5	0.5	0.5	0.5	0.5	0.5	0.5	0.5	0.5	0.5	0.5	0.5	0.5	0.5	0.5	0.5	0.5
			HNSC-BA-4076	RP11-557H15.3	TRUE	0.5	0.9	0	0.546931	0.0888847	0.053708	0.857407	FALSE	diploid	29.5021	14.8486	23.0602	8.70219	10.3253	376.504	1.82169e-43	376.504	5	0.868641	0		loss_11q	0.5	0.482683	0.5	0.5	0.5	0.5	0.45578	0.5	0.5	0.5	0.5	0.5	0.5	0.5	0.5	0.5	0.5	0.5	0.5	0.5	0.5	0.5
			HNSC-BA-4076	PTF1A	TRUE	0.5	0.9	0	0.546931	0.0888847	0.053708	0.857407	FALSE	diploid	29.5021	14.8486	23.0602	8.70219	10.3253	376.504	1.82169e-43	376.504	5	0.868641	0		loss_17p	0.5	0.5	0.5	0.5	0.5	0.5	0.5	0.5	0.5	0.5	0.5	0.5	0.5	0.5	0.5	0.5	0.5	0.5	0.5	0.5	0.5	0.5
			HNSC-BA-4076	IGKV2D-30	FALSE	0.5	0.9	0	0.546931	0.0888847	0.053708	0.857407	FALSE	diploid	29.5021	14.8486	23.0602	8.70219	10.3253	376.504	1.82169e-43	376.504	5	0.868641	0		gain_17p	0.5	0.5	0.5	0.5	0.5	0.5	0.5	0.5	0.5	0.5	0.5	0.5	0.5	0.5	0.5	0.5	0.5	0.5	0.5	0.5	0.5	0.5
			HNSC-BA-4076	SLITRK1	TRUE	0.5	0.9	0	0.546931	0.0888847	0.053708	0.857407	FALSE	diploid	29.5021	14.8486	23.0602	8.70219	10.3253	376.504	1.82169e-43	376.504	5	0.868641	0		loss_9q	0.5	0.5	0.5	0.5	0.5	0.5	0.5	0.5	0.5	0.5	0.5	0.5	0.5	0.5	0.5	0.5	0.5	0.5	0.5	0.5	0.5	0.5
			HNSC-BA-4076	NPY5R	TRUE	0.5	0.9	0	0.546931	0.0888847	0.053708	0.857407	FALSE	diploid	29.5021	14.8486	23.0602	8.70219	10.3253	376.504	1.82169e-43	376.504	5	0.868641	0		loss_4p	0.5	0.482683	0.5	0.5	0.5	0.5	0.45578	0.5	0.5	0.5	0.5	0.5	0.5	0.5	0.5	0.5	0.5	0.5	0.5	0.5	0.5	0.5
			HNSC-BA-4076	USH2A	TRUE	0.5	0.9	0	0.546931	0.0888847	0.053708	0.857407	FALSE	diploid	29.5021	14.8486	23.0602	8.70219	10.3253	376.504	1.82169e-43	376.504	5	0.868641	0		CREBBP	0.5	0.5	0.5	0.5	0.5	0.5	0.5	0.5	0.5	0.5	0.5	0.5	0.5	0.5	0.5	0.5	0.5	0.5	0.5	0.5	0.5	0.5
			HNSC-BA-4076	PIK3R6	FALSE	0.5	0.9	0	0.546931	0.0888847	0.053708	0.857407	FALSE	diploid	29.5021	14.8486	23.0602	8.70219	10.3253	376.504	1.82169e-43	376.504	5	0.868641	0		loss_15q	0.5	0.482683	0.5	0.5	0.5	0.5	0.45578	0.5	0.5	0.5	0.5	0.5	0.5	0.5	0.5	0.5	0.5	0.5	0.5	0.5	0.5	0.5
			HNSC-BA-4076	P2RX3	FALSE	0.5	0.9	0	0.546931	0.0888847	0.053708	0.857407	FALSE	diploid	29.5021	14.8486	23.0602	8.70219	10.3253	376.504	1.82169e-43	376.504	5	0.868641	0		loss_5q	0.5	0.482683	0.5	0.5	0.5	0.5	0.45578	0.5	0.5	0.5	0.5	0.5	0.5	0.5	0.5	0.5	0.5	0.5	0.5	0.5	0.5	0.5
			HNSC-BA-4076	IQCJ	TRUE	0.2	0.41	0	0.546931	0.0888847	0.053708	0.857407	FALSE	diploid	29.5021	14.8486	23.0602	8.70219	10.3253	376.504	1.82169e-43	376.504	5	0.868641	0		KMT2D	0.5	0.5	0.5	0.5	0.5	0.5	0.5	0.5	0.5	0.5	0.5	0.5	0.5	0.5	0.5	0.5	0.5	0.5	0.5	0.5	0.5	0.5
			HNSC-BA-4076	GANAB	FALSE	0.5	0.9	0	0.546931	0.0888847	0.053708	0.857407	FALSE	diploid	29.5021	14.8486	23.0602	8.70219	10.3253	376.504	1.82169e-43	376.504	5	0.868641	0		loss_13q	0.5	0.482683	0.5	0.5	0.5	0.5	0.45578	0.5	0.5	0.5	0.5	0.5	0.5	0.5	0.5	0.5	0.5	0.5	0.5	0.5	0.5	0.5
			HNSC-BA-4076	GUF1	FALSE	0.5	0.9	0	0.546931	0.0888847	0.053708	0.857407	FALSE	diploid	29.5021	14.8486	23.0602	8.70219	10.3253	376.504	1.82169e-43	376.504	5	0.868641	0		EP300	0.5	0.5	0.5	0.5	0.5	0.5	0.5	0.5	0.5	0.5	0.5	0.5	0.5	0.5	0.5	0.5	0.5	0.5	0.5	0.5	0.5	0.5
			HNSC-BA-4076	DNAH5	TRUE	0.5	0.9	0	0.546931	0.0888847	0.053708	0.857407	FALSE	diploid	29.5021	14.8486	23.0602	8.70219	10.3253	376.504	1.82169e-43	376.504	5	0.868641	0		loss_21q	0.5	0.5	0.5	0.5	0.5	0.5	0.5	0.5	0.5	0.5	0.5	0.5	0.5	0.5	0.5	0.5	0.5	0.5	0.5	0.5	0.5	0.5
			HNSC-BA-4076	MFN1	FALSE	0.5	0.9	0	0.546931	0.0888847	0.053708	0.857407	FALSE	diploid	29.5021	14.8486	23.0602	8.70219	10.3253	376.504	1.82169e-43	376.504	5	0.868641	0		NOTCH1	0.5	0.5	0.5	0.5	0.5	0.5	0.5	0.5	0.5	0.5	0.5	0.5	0.5	0.5	0.5	0.5	0.5	0.5	0.5	0.5	0.5	0.5
			HNSC-BA-4076	DIP2A	TRUE	0.5	0.9	0	0.546931	0.0888847	0.053708	0.857407	FALSE	diploid	29.5021	14.8486	23.0602	8.70219	10.3253	376.504	1.82169e-43	376.504	5	0.868641	0		gain_9q	0.5	0.5	0.5	0.5	0.5	0.5	0.5	0.5	0.5	0.5	0.5	0.5	0.5	0.5	0.5	0.5	0.5	0.5	0.5	0.5	0.5	0.5
			HNSC-BA-4076	USH2A	TRUE	0.5	0.9	0	0.546931	0.0888847	0.053708	0.857407	FALSE	diploid	29.5021	14.8486	23.0602	8.70219	10.3253	376.504	1.82169e-43	376.504	5	0.868641	0		loss_11p	0.5	0.482683	0.5	0.5	0.5	0.5	0.45578	0.5	0.5	0.5	0.5	0.5	0.5	0.5	0.5	0.5	0.5	0.5	0.5	0.5	0.5	0.5
			HNSC-BA-4076	ZNF264	TRUE	0.5	0.9	0	0.546931	0.0888847	0.053708	0.857407	FALSE	diploid	29.5021	14.8486	23.0602	8.70219	10.3253	376.504	1.82169e-43	376.504	5	0.868641	0		loss_4q	0.5	0.482683	0.5	0.5	0.5	0.5	0.45578	0.5	0.5	0.5	0.5	0.5	0.5	0.5	0.5	0.5	0.5	0.5	0.5	0.5	0.5	0.5
			HNSC-BA-4076	DKK2	TRUE	0.5	0.9	0	0.546931	0.0888847	0.053708	0.857407	FALSE	diploid	29.5021	14.8486	23.0602	8.70219	10.3253	376.504	1.82169e-43	376.504	5	0.868641	0		gain_3q	0.5	0.663636	0.5	0.5	0.5	0.5	0.645397	0.5	0.5	0.5	0.5	0.657131	0.5	0.5	0.5	0.657131	0.5	0.657131	0.657131	0.5	0.657131	0.5
			HNSC-BA-4076	PRKCB	TRUE	0.5	0.9	0	0.546931	0.0888847	0.053708	0.857407	FALSE	diploid	29.5021	14.8486	23.0602	8.70219	10.3253	376.504	1.82169e-43	376.504	5	0.868641	0		CDKN2A	0.5	0.5	0.5	0.5	0.5	0.5	0.5	0.5	0.5	0.5	0.5	0.5	0.5	0.5	0.5	0.5	0.5	0.5	0.5	0.5	0.5	0.5
			HNSC-BA-4076	ZIM3	FALSE	0.5	0.9	0	0.546931	0.0888847	0.053708	0.857407	FALSE	diploid	29.5021	14.8486	23.0602	8.70219	10.3253	376.504	1.82169e-43	376.504	5	0.868641	0		PIK3CA	0.5	0.5	0.5	0.5	0.5	0.5	0.5	0.5	0.5	0.5	0.5	0.5	0.5	0.5	0.5	0.5	0.5	0.5	0.5	0.5	0.5	0.5
			HNSC-BA-4076	RYR2	TRUE	0.5	0.9	0	0.546931	0.0888847	0.053708	0.857407	FALSE	diploid	29.5021	14.8486	23.0602	8.70219	10.3253	376.504	1.82169e-43	376.504	5	0.868641	0		CASP8	0.5	0.5	0.5	0.5	0.5	0.5	0.5	0.5	0.5	0.5	0.5	0.5	0.5	0.5	0.5	0.5	0.5	0.5	0.5	0.5	0.5	0.5
			HNSC-BA-4076	ACSM5	TRUE	0.5	0.9	0	0.546931	0.0888847	0.053708	0.857407	FALSE	diploid	29.5021	14.8486	23.0602	8.70219	10.3253	376.504	1.82169e-43	376.504	5	0.868641	0		HLA-A	0.5	0.5	0.5	0.5	0.5	0.5	0.5	0.5	0.5	0.5	0.5	0.5	0.5	0.5	0.5	0.5	0.5	0.5	0.5	0.5	0.5	0.5
			HNSC-BA-4076	RBX1	FALSE	0.5	0.9	0	0.546931	0.0888847	0.053708	0.857407	FALSE	diploid	29.5021	14.8486	23.0602	8.70219	10.3253	376.504	1.82169e-43	376.504	5	0.868641	0		NSD1	0.5	0.5	0.5	0.5	0.5	0.5	0.5	0.5	0.5	0.5	0.5	0.5	0.5	0.5	0.5	0.5	0.5	0.5	0.5	0.5	0.5	0.5
			HNSC-BA-4076	HNRNPUL1	FALSE	0.5	0.9	0	0.546931	0.0888847	0.053708	0.857407	FALSE	diploid	29.5021	14.8486	23.0602	8.70219	10.3253	376.504	1.82169e-43	376.504	5	0.868641	0		HRAS	0.5	0.5	0.5	0.5	0.5	0.5	0.5	0.5	0.5	0.5	0.5	0.5	0.5	0.5	0.5	0.5	0.5	0.5	0.5	0.5	0.5	0.5
			HNSC-BA-4076	CCK	FALSE	1	1	1	0.546931	0.0888847	0.053708	0.857407	FALSE	diploid	29.5021	14.8486	23.0602	8.70219	10.3253	376.504	1.82169e-43	376.504	5	0.868641	0		KMT2C	0.5	0.5	0.5	0.5	0.5	0.5	0.5	0.5	0.5	0.5	0.5	0.5	0.5	0.5	0.5	0.5	0.5	0.5	0.5	0.5	0.5	0.5
			HNSC-BA-4076	SERTM1	TRUE	1	1	1	0.546931	0.0888847	0.053708	0.857407	FALSE	diploid	29.5021	14.8486	23.0602	8.70219	10.3253	376.504	1.82169e-43	376.504	5	0.868641	0		FBXW7	0.5	0.5	0.5	0.5	0.5	0.5	0.5	0.5	0.5	0.5	0.5	0.5	0.5	0.5	0.5	0.5	0.5	0.5	0.5	0.5	0.5	0.5
			HNSC-BA-4076	OR8K5	FALSE	0.5	0.9	0	0.546931	0.0888847	0.053708	0.857407	FALSE	diploid	29.5021	14.8486	23.0602	8.70219	10.3253	376.504	1.82169e-43	376.504	5	0.868641	0		NFE2L2	0.5	0.5	0.5	0.5	0.5	0.5	0.5	0.5	0.5	0.5	0.5	0.5	0.5	0.5	0.5	0.5	0.5	0.5	0.5	0.5	0.5	0.5
			HNSC-BA-4076	SCN1A	TRUE	0.5	0.9	0	0.546931	0.0888847	0.053708	0.857407	FALSE	diploid	29.5021	14.8486	23.0602	8.70219	10.3253	376.504	1.82169e-43	376.504	5	0.868641	0		SPEN	0.5	0.5	0.5	0.5	0.5	0.5	0.5	0.5	0.5	0.5	0.5	0.5	0.5	0.5	0.5	0.5	0.5	0.5	0.5	0.5	0.5	0.5
			HNSC-BA-4076	LRRTM1	TRUE	0.5	0.9	0	0.546931	0.0888847	0.053708	0.857407	FALSE	diploid	29.5021	14.8486	23.0602	8.70219	10.3253	376.504	1.82169e-43	376.504	5	0.868641	0		loss_14q	0.5	0.5	0.5	0.5	0.5	0.5	0.5	0.5	0.5	0.5	0.5	0.5	0.5	0.5	0.5	0.5	0.5	0.5	0.5	0.5	0.5	0.5
			HNSC-BA-4076	KIR3DL1	TRUE	0.5	0.9	0	0.546931	0.0888847	0.053708	0.857407	FALSE	diploid	29.5021	14.8486	23.0602	8.70219	10.3253	376.504	1.82169e-43	376.504	5	0.868641	0		loss_8q	0.5	0.5	0.5	0.5	0.5	0.5	0.5	0.5	0.5	0.5	0.5	0.5	0.5	0.5	0.5	0.5	0.5	0.5	0.5	0.5	0.5	0.5
			HNSC-BA-4076	AC142381.1	TRUE	0.5	0.9	0	0.546931	0.0888847	0.053708	0.857407	FALSE	diploid	29.5021	14.8486	23.0602	8.70219	10.3253	376.504	1.82169e-43	376.504	5	0.868641	0		homdel_CDKN2A	0.5	0.5	0.5	0.5	0.5	0.5	0.5	0.5	0.5	0.5	0.5	0.5	0.5	0.5	0.5	0.5	0.5	0.5	0.5	0.5	0.5	0.5
			HNSC-BA-4076	OR4N4	FALSE	1	1	1	0.546931	0.0888847	0.053708	0.857407	FALSE	diploid	29.5021	14.8486	23.0602	8.70219	10.3253	376.504	1.82169e-43	376.504	5	0.868641	0		WGD	0.5	0.5	0.5	0.5	0.5	0.5	0.5	0.5	0.5	0.5	0.5	0.5	0.5	0.5	0.5	0.5	0.5	0.5	0.5	0.5	0.5	0.5
			HNSC-BA-4076	ZC3H14	TRUE	0.5	0.9	0	0.546931	0.0888847	0.053708	0.857407	FALSE	diploid	29.5021	14.8486	23.0602	8.70219	10.3253	376.504	1.82169e-43	376.504	5	0.868641	0		WGT	0.5	0.5	0.5	0.5	0.5	0.5	0.5	0.5	0.5	0.5	0.5	0.5	0.5	0.5	0.5	0.5	0.5	0.5	0.5	0.5	0.5	0.5
			HNSC-BA-4076	HEG1	TRUE	1	1	1	0.546931	0.0888847	0.053708	0.857407	FALSE	diploid	29.5021	14.8486	23.0602	8.70219	10.3253	376.504	1.82169e-43	376.504	5	0.868641	0
			HNSC-BA-4076	HLTF	TRUE	0.5	0.9	0	0.546931	0.0888847	0.053708	0.857407	FALSE	diploid	29.5021	14.8486	23.0602	8.70219	10.3253	376.504	1.82169e-43	376.504	5	0.868641	0		HNSC-BA-A4IH	loss_9p	gain_8q	loss_3p	gain_9p	FAT1	loss_6p	gain_5p	loss_8p	TP53	loss_18q	loss_10p	loss_11q	loss_17p	gain_17p	loss_9q	loss_4p	CREBBP	loss_15q	loss_5q	KMT2D	loss_13q	EP300
			HNSC-BA-4076	RP11-156P1.3	TRUE	1	1	1	0.546931	0.0888847	0.053708	0.857407	FALSE	diploid	29.5021	14.8486	23.0602	8.70219	10.3253	376.504	1.82169e-43	376.504	5	0.868641	0		loss_9p	0.5	0.5	0.5	0.5	0.5	0.5	0.5	0.5	0.5	0.5	0.5	0.5	0.5	0.5	0.5	0.5	0.5	0.5	0.5	0.5	0.5	0.5
			HNSC-BA-4076	PER1	TRUE	0.5	0.9	0	0.546931	0.0888847	0.053708	0.857407	FALSE	diploid	29.5021	14.8486	23.0602	8.70219	10.3253	376.504	1.82169e-43	376.504	5	0.868641	0		gain_8q	0.5	0.5	0.5	0.5	0.5	0.5	0.5	0.5	0.5	0.5	0.5	0.5	0.5	0.5	0.5	0.5	0.5	0.5	0.5	0.5	0.5	0.5
			HNSC-BA-4076	NOX4	FALSE	1	1	1	0.546931	0.0888847	0.053708	0.857407	FALSE	diploid	29.5021	14.8486	23.0602	8.70219	10.3253	376.504	1.82169e-43	376.504	5	0.868641	0		loss_3p	0.5	0.5	0.5	0.5	0.5	0.5	0.5	0.5	0.5	0.5	0.5	0.5	0.5	0.5	0.5	0.5	0.5	0.5	0.5	0.5	0.5	0.5
			HNSC-BA-4076	MEGF6	TRUE	0.5	0.9	0	0.546931	0.0888847	0.053708	0.857407	FALSE	diploid	29.5021	14.8486	23.0602	8.70219	10.3253	376.504	1.82169e-43	376.504	5	0.868641	0		gain_9p	0.5	0.5	0.5	0.5	0.5	0.5	0.5	0.5	0.5	0.5	0.5	0.5	0.5	0.5	0.5	0.5	0.5	0.5	0.5	0.5	0.5	0.5
			HNSC-BA-4076	PMP22	TRUE	0.5	0.9	0	0.546931	0.0888847	0.053708	0.857407	FALSE	diploid	29.5021	14.8486	23.0602	8.70219	10.3253	376.504	1.82169e-43	376.504	5	0.868641	0		FAT1	0.5	0.5	0.5	0.5	0.5	0.5	0.5	0.5	0.5	0.5	0.5	0.5	0.5	0.5	0.5	0.5	0.5	0.5	0.5	0.5	0.5	0.5
			HNSC-BA-4076	OR4C13	FALSE	0.5	0.9	0	0.546931	0.0888847	0.053708	0.857407	FALSE	diploid	29.5021	14.8486	23.0602	8.70219	10.3253	376.504	1.82169e-43	376.504	5	0.868641	0		loss_6p	0.5	0.5	0.5	0.5	0.5	0.5	0.5	0.5	0.5	0.5	0.5	0.5	0.5	0.5	0.5	0.5	0.5	0.5	0.5	0.5	0.5	0.5
			HNSC-BA-4076	15:22440603:C:G	FALSE	0.5	0.9	0	0.546931	0.0888847	0.053708	0.857407	FALSE	diploid	29.5021	14.8486	23.0602	8.70219	10.3253	376.504	1.82169e-43	376.504	5	0.868641	0		gain_5p	0.5	0.5	0.5	0.5	0.5	0.5	0.5	0.5	0.5	0.5	0.5	0.5	0.5	0.5	0.5	0.5	0.5	0.5	0.5	0.5	0.5	0.5
			HNSC-BA-4076	CDC45	TRUE	1	1	1	0.546931	0.0888847	0.053708	0.857407	FALSE	diploid	29.5021	14.8486	23.0602	8.70219	10.3253	376.504	1.82169e-43	376.504	5	0.868641	0		loss_8p	0.5	0.5	0.5	0.5	0.5	0.5	0.5	0.5	0.5	0.5	0.5	0.5	0.5	0.5	0.5	0.5	0.5	0.5	0.5	0.5	0.5	0.5
			HNSC-BA-4076	HCN1	FALSE	0.58	1	0.21	0.546931	0.0888847	0.053708	0.857407	FALSE	diploid	29.5021	14.8486	23.0602	8.70219	10.3253	376.504	1.82169e-43	376.504	5	0.868641	0		TP53	0.5	0.5	0.5	0.5	0.5	0.5	0.5	0.5	0.5	0.5	0.5	0.5	0.5	0.5	0.5	0.5	0.5	0.5	0.5	0.5	0.5	0.5
			HNSC-BA-4076	GALNT6	TRUE	0.5	0.9	0	0.546931	0.0888847	0.053708	0.857407	FALSE	diploid	29.5021	14.8486	23.0602	8.70219	10.3253	376.504	1.82169e-43	376.504	5	0.868641	0		loss_18q	0.5	0.5	0.5	0.5	0.5	0.5	0.5	0.5	0.5	0.5	0.5	0.5	0.5	0.5	0.5	0.5	0.5	0.5	0.5	0.5	0.5	0.5
			HNSC-BA-4076	PLD5	TRUE	0.5	0.9	0	0.546931	0.0888847	0.053708	0.857407	FALSE	diploid	29.5021	14.8486	23.0602	8.70219	10.3253	376.504	1.82169e-43	376.504	5	0.868641	0		loss_10p	0.5	0.5	0.5	0.5	0.5	0.5	0.5	0.5	0.5	0.5	0.5	0.5	0.5	0.5	0.5	0.5	0.5	0.5	0.5	0.5	0.5	0.5
			HNSC-BA-4076	PRIM2	FALSE	1	1	1	0.546931	0.0888847	0.053708	0.857407	FALSE	diploid	29.5021	14.8486	23.0602	8.70219	10.3253	376.504	1.82169e-43	376.504	5	0.868641	0		loss_11q	0.5	0.5	0.5	0.5	0.5	0.5	0.5	0.5	0.5	0.5	0.5	0.5	0.5	0.5	0.5	0.5	0.5	0.5	0.5	0.5	0.5	0.5
			HNSC-BA-4076	CTTN	TRUE	0.5	0.9	0	0.546931	0.0888847	0.053708	0.857407	FALSE	diploid	29.5021	14.8486	23.0602	8.70219	10.3253	376.504	1.82169e-43	376.504	5	0.868641	0		loss_17p	0.5	0.5	0.5	0.5	0.5	0.5	0.5	0.5	0.5	0.5	0.5	0.5	0.5	0.5	0.5	0.5	0.5	0.5	0.5	0.5	0.5	0.5
			HNSC-BA-4076	BDNF	TRUE	0.5	0.9	0	0.546931	0.0888847	0.053708	0.857407	FALSE	diploid	29.5021	14.8486	23.0602	8.70219	10.3253	376.504	1.82169e-43	376.504	5	0.868641	0		gain_17p	0.5	0.5	0.5	0.5	0.5	0.5	0.5	0.5	0.5	0.5	0.5	0.5	0.5	0.5	0.5	0.5	0.5	0.5	0.5	0.5	0.5	0.5
			HNSC-BA-4076	LPIN2	FALSE	1	1	1	0.546931	0.0888847	0.053708	0.857407	FALSE	diploid	29.5021	14.8486	23.0602	8.70219	10.3253	376.504	1.82169e-43	376.504	5	0.868641	0		loss_9q	0.5	0.5	0.5	0.5	0.5	0.5	0.5	0.5	0.5	0.5	0.5	0.5	0.5	0.5	0.5	0.5	0.5	0.5	0.5	0.5	0.5	0.5
			HNSC-BA-4076	PCDHA13	TRUE	0.41	0.75	0	0.546931	0.0888847	0.053708	0.857407	FALSE	diploid	29.5021	14.8486	23.0602	8.70219	10.3253	376.504	1.82169e-43	376.504	5	0.868641	0		loss_4p	0.5	0.5	0.5	0.5	0.5	0.5	0.5	0.5	0.5	0.5	0.5	0.5	0.5	0.5	0.5	0.5	0.5	0.5	0.5	0.5	0.5	0.5
			HNSC-BA-4076	IFIH1	FALSE	0.5	0.9	0	0.546931	0.0888847	0.053708	0.857407	FALSE	diploid	29.5021	14.8486	23.0602	8.70219	10.3253	376.504	1.82169e-43	376.504	5	0.868641	0		CREBBP	0.5	0.5	0.5	0.5	0.5	0.5	0.5	0.5	0.5	0.5	0.5	0.5	0.5	0.5	0.5	0.5	0.5	0.5	0.5	0.5	0.5	0.5
			HNSC-BA-4076	ISYNA1	FALSE	1	1	1	0.546931	0.0888847	0.053708	0.857407	FALSE	diploid	29.5021	14.8486	23.0602	8.70219	10.3253	376.504	1.82169e-43	376.504	5	0.868641	0		loss_15q	0.5	0.5	0.5	0.5	0.5	0.5	0.5	0.5	0.5	0.5	0.5	0.5	0.5	0.5	0.5	0.5	0.5	0.5	0.5	0.5	0.5	0.5
			HNSC-BA-4076	ENPP3	TRUE	0.5	0.9	0	0.546931	0.0888847	0.053708	0.857407	FALSE	diploid	29.5021	14.8486	23.0602	8.70219	10.3253	376.504	1.82169e-43	376.504	5	0.868641	0		loss_5q	0.5	0.5	0.5	0.5	0.5	0.5	0.5	0.5	0.5	0.5	0.5	0.5	0.5	0.5	0.5	0.5	0.5	0.5	0.5	0.5	0.5	0.5
			HNSC-BA-4076	BAGE2	FALSE	1	1	1	0.546931	0.0888847	0.053708	0.857407	FALSE	diploid	29.5021	14.8486	23.0602	8.70219	10.3253	376.504	1.82169e-43	376.504	5	0.868641	0		KMT2D	0.5	0.5	0.5	0.5	0.5	0.5	0.5	0.5	0.5	0.5	0.5	0.5	0.5	0.5	0.5	0.5	0.5	0.5	0.5	0.5	0.5	0.5
			HNSC-BA-4076	ARHGAP17	TRUE	0.5	0.9	0	0.546931	0.0888847	0.053708	0.857407	FALSE	diploid	29.5021	14.8486	23.0602	8.70219	10.3253	376.504	1.82169e-43	376.504	5	0.868641	0		loss_13q	0.5	0.5	0.5	0.5	0.5	0.5	0.5	0.5	0.5	0.5	0.5	0.5	0.5	0.5	0.5	0.5	0.5	0.5	0.5	0.5	0.5	0.5
			HNSC-BA-4076	OR51L1	FALSE	0.5	0.9	0	0.546931	0.0888847	0.053708	0.857407	FALSE	diploid	29.5021	14.8486	23.0602	8.70219	10.3253	376.504	1.82169e-43	376.504	5	0.868641	0		EP300	0.5	0.5	0.5	0.5	0.5	0.5	0.5	0.5	0.5	0.5	0.5	0.5	0.5	0.5	0.5	0.5	0.5	0.5	0.5	0.5	0.5	0.5
			HNSC-BA-4076	PCDH15	FALSE	0.5	0.9	0	0.546931	0.0888847	0.053708	0.857407	FALSE	diploid	29.5021	14.8486	23.0602	8.70219	10.3253	376.504	1.82169e-43	376.504	5	0.868641	0		loss_21q	0.5	0.5	0.5	0.5	0.5	0.5	0.5	0.5	0.5	0.5	0.5	0.5	0.5	0.5	0.5	0.5	0.5	0.5	0.5	0.5	0.5	0.5
			HNSC-BA-4076	MAP3K5	TRUE	0.5	0.9	0	0.546931	0.0888847	0.053708	0.857407	FALSE	diploid	29.5021	14.8486	23.0602	8.70219	10.3253	376.504	1.82169e-43	376.504	5	0.868641	0		NOTCH1	0.5	0.5	0.5	0.5	0.5	0.5	0.5	0.5	0.5	0.5	0.5	0.5	0.5	0.5	0.5	0.5	0.5	0.5	0.5	0.5	0.5	0.5
			HNSC-BA-4076	NLRP11	TRUE	0.5	0.9	0	0.546931	0.0888847	0.053708	0.857407	FALSE	diploid	29.5021	14.8486	23.0602	8.70219	10.3253	376.504	1.82169e-43	376.504	5	0.868641	0		gain_9q	0.5	0.5	0.5	0.5	0.5	0.5	0.5	0.5	0.5	0.5	0.5	0.5	0.5	0.5	0.5	0.5	0.5	0.5	0.5	0.5	0.5	0.5
			HNSC-BA-4076	PCNT	FALSE	0.5	0.9	0	0.546931	0.0888847	0.053708	0.857407	FALSE	diploid	29.5021	14.8486	23.0602	8.70219	10.3253	376.504	1.82169e-43	376.504	5	0.868641	0		loss_11p	0.5	0.5	0.5	0.5	0.5	0.5	0.5	0.5	0.5	0.5	0.5	0.5	0.5	0.5	0.5	0.5	0.5	0.5	0.5	0.5	0.5	0.5
			HNSC-BA-4076	MYO1D	FALSE	0.5	0.9	0	0.546931	0.0888847	0.053708	0.857407	FALSE	diploid	29.5021	14.8486	23.0602	8.70219	10.3253	376.504	1.82169e-43	376.504	5	0.868641	0		loss_4q	0.5	0.5	0.5	0.5	0.5	0.5	0.5	0.5	0.5	0.5	0.5	0.5	0.5	0.5	0.5	0.5	0.5	0.5	0.5	0.5	0.5	0.5
			HNSC-BA-4076	FBXL6	TRUE	1	1	1	0.546931	0.0888847	0.053708	0.857407	FALSE	diploid	29.5021	14.8486	23.0602	8.70219	10.3253	376.504	1.82169e-43	376.504	5	0.868641	0		gain_3q	0.5	0.5	0.5	0.5	0.5	0.5	0.5	0.5	0.5	0.5	0.5	0.5	0.5	0.5	0.5	0.5	0.5	0.5	0.5	0.5	0.5	0.5
			HNSC-BA-4076	PPP1R9A	TRUE	0.5	0.9	0	0.546931	0.0888847	0.053708	0.857407	FALSE	diploid	29.5021	14.8486	23.0602	8.70219	10.3253	376.504	1.82169e-43	376.504	5	0.868641	0		CDKN2A	0.5	0.5	0.5	0.5	0.5	0.5	0.5	0.5	0.5	0.5	0.5	0.5	0.5	0.5	0.5	0.5	0.5	0.5	0.5	0.5	0.5	0.5
			HNSC-BA-4076	CCDC34	FALSE	0.5	0.9	0	0.546931	0.0888847	0.053708	0.857407	FALSE	diploid	29.5021	14.8486	23.0602	8.70219	10.3253	376.504	1.82169e-43	376.504	5	0.868641	0		PIK3CA	0.5	0.5	0.5	0.5	0.5	0.5	0.5	0.5	0.5	0.5	0.5	0.5	0.5	0.5	0.5	0.5	0.5	0.5	0.5	0.5	0.5	0.5
			HNSC-BA-4076	ZFHX4	TRUE	0.5	0.9	0	0.546931	0.0888847	0.053708	0.857407	FALSE	diploid	29.5021	14.8486	23.0602	8.70219	10.3253	376.504	1.82169e-43	376.504	5	0.868641	0		CASP8	0.5	0.5	0.5	0.5	0.5	0.5	0.5	0.5	0.5	0.5	0.5	0.5	0.5	0.5	0.5	0.5	0.5	0.5	0.5	0.5	0.5	0.5
			HNSC-BA-4076	TAS2R7	TRUE	0.5	0.9	0	0.546931	0.0888847	0.053708	0.857407	FALSE	diploid	29.5021	14.8486	23.0602	8.70219	10.3253	376.504	1.82169e-43	376.504	5	0.868641	0		HLA-A	0.5	0.5	0.5	0.5	0.5	0.5	0.5	0.5	0.5	0.5	0.5	0.5	0.5	0.5	0.5	0.5	0.5	0.5	0.5	0.5	0.5	0.5
			HNSC-BA-4076	MORC1	TRUE	0.5	0.9	0	0.546931	0.0888847	0.053708	0.857407	FALSE	diploid	29.5021	14.8486	23.0602	8.70219	10.3253	376.504	1.82169e-43	376.504	5	0.868641	0		NSD1	0.5	0.5	0.5	0.5	0.5	0.5	0.5	0.5	0.5	0.5	0.5	0.5	0.5	0.5	0.5	0.5	0.5	0.5	0.5	0.5	0.5	0.5
			HNSC-BA-4076	NLRP14	TRUE	0.5	0.9	0	0.546931	0.0888847	0.053708	0.857407	FALSE	diploid	29.5021	14.8486	23.0602	8.70219	10.3253	376.504	1.82169e-43	376.504	5	0.868641	0		HRAS	0.5	0.5	0.5	0.5	0.5	0.5	0.5	0.5	0.5	0.5	0.5	0.5	0.5	0.5	0.5	0.5	0.5	0.5	0.5	0.5	0.5	0.5
			HNSC-BA-4076	OR2F2	FALSE	0.5	0.9	0	0.546931	0.0888847	0.053708	0.857407	FALSE	diploid	29.5021	14.8486	23.0602	8.70219	10.3253	376.504	1.82169e-43	376.504	5	0.868641	0		KMT2C	0.5	0.5	0.5	0.5	0.5	0.5	0.5	0.5	0.5	0.5	0.5	0.5	0.5	0.5	0.5	0.5	0.5	0.5	0.5	0.5	0.5	0.5
			HNSC-BA-4076	EPHA6	FALSE	0.5	0.9	0	0.546931	0.0888847	0.053708	0.857407	FALSE	diploid	29.5021	14.8486	23.0602	8.70219	10.3253	376.504	1.82169e-43	376.504	5	0.868641	0		FBXW7	0.5	0.5	0.5	0.5	0.5	0.5	0.5	0.5	0.5	0.5	0.5	0.5	0.5	0.5	0.5	0.5	0.5	0.5	0.5	0.5	0.5	0.5
			HNSC-BA-4076	FNDC4	FALSE	0.5	0.9	0	0.546931	0.0888847	0.053708	0.857407	FALSE	diploid	29.5021	14.8486	23.0602	8.70219	10.3253	376.504	1.82169e-43	376.504	5	0.868641	0		NFE2L2	0.5	0.5	0.5	0.5	0.5	0.5	0.5	0.5	0.5	0.5	0.5	0.5	0.5	0.5	0.5	0.5	0.5	0.5	0.5	0.5	0.5	0.5
			HNSC-BA-4076	AUP1	FALSE	0.5	0.9	0	0.546931	0.0888847	0.053708	0.857407	FALSE	diploid	29.5021	14.8486	23.0602	8.70219	10.3253	376.504	1.82169e-43	376.504	5	0.868641	0		SPEN	0.5	0.5	0.5	0.5	0.5	0.5	0.5	0.5	0.5	0.5	0.5	0.5	0.5	0.5	0.5	0.5	0.5	0.5	0.5	0.5	0.5	0.5
			HNSC-BA-4076	HSFY1P1	FALSE	0.5	0.9	0	0.546931	0.0888847	0.053708	0.857407	FALSE	diploid	29.5021	14.8486	23.0602	8.70219	10.3253	376.504	1.82169e-43	376.504	5	0.868641	0		loss_14q	0.5	0.5	0.5	0.5	0.5	0.5	0.5	0.5	0.5	0.5	0.5	0.5	0.5	0.5	0.5	0.5	0.5	0.5	0.5	0.5	0.5	0.5
			HNSC-BA-4076	COL11A1	FALSE	0.5	0.9	0	0.546931	0.0888847	0.053708	0.857407	FALSE	diploid	29.5021	14.8486	23.0602	8.70219	10.3253	376.504	1.82169e-43	376.504	5	0.868641	0		loss_8q	0.5	0.5	0.5	0.5	0.5	0.5	0.5	0.5	0.5	0.5	0.5	0.5	0.5	0.5	0.5	0.5	0.5	0.5	0.5	0.5	0.5	0.5
			HNSC-BA-4076	IFIT5	FALSE	0.5	0.9	0	0.546931	0.0888847	0.053708	0.857407	FALSE	diploid	29.5021	14.8486	23.0602	8.70219	10.3253	376.504	1.82169e-43	376.504	5	0.868641	0		homdel_CDKN2A	0.5	0.5	0.5	0.5	0.5	0.5	0.5	0.5	0.5	0.5	0.5	0.5	0.5	0.5	0.5	0.5	0.5	0.5	0.5	0.5	0.5	0.5
			HNSC-BA-4076	SYNE1	TRUE	0.5	0.9	0	0.546931	0.0888847	0.053708	0.857407	FALSE	diploid	29.5021	14.8486	23.0602	8.70219	10.3253	376.504	1.82169e-43	376.504	5	0.868641	0		WGD	0.5	0.5	0.5	0.5	0.5	0.5	0.5	0.5	0.5	0.5	0.5	0.5	0.5	0.5	0.5	0.5	0.5	0.5	0.5	0.5	0.5	0.5
			HNSC-BA-4076	SFXN2	TRUE	0.5	0.9	0	0.546931	0.0888847	0.053708	0.857407	FALSE	diploid	29.5021	14.8486	23.0602	8.70219	10.3253	376.504	1.82169e-43	376.504	5	0.868641	0		WGT	0.5	0.5	0.5	0.5	0.5	0.5	0.5	0.5	0.5	0.5	0.5	0.5	0.5	0.5	0.5	0.5	0.5	0.5	0.5	0.5	0.5	0.5
			HNSC-BA-4076	RBL2	TRUE	0.5	0.9	0	0.546931	0.0888847	0.053708	0.857407	FALSE	diploid	29.5021	14.8486	23.0602	8.70219	10.3253	376.504	1.82169e-43	376.504	5	0.868641	0
			HNSC-BA-4076	PER1	TRUE	0.5	0.9	0	0.546931	0.0888847	0.053708	0.857407	FALSE	diploid	29.5021	14.8486	23.0602	8.70219	10.3253	376.504	1.82169e-43	376.504	5	0.868641	0		HNSC-BA-A4II	loss_9p	gain_8q	loss_3p	gain_9p	FAT1	loss_6p	gain_5p	loss_8p	TP53	loss_18q	loss_10p	loss_11q	loss_17p	gain_17p	loss_9q	loss_4p	CREBBP	loss_15q	loss_5q	KMT2D	loss_13q	EP300
			HNSC-BA-4076	LMX1A	FALSE	1	1	1	0.546931	0.0888847	0.053708	0.857407	FALSE	diploid	29.5021	14.8486	23.0602	8.70219	10.3253	376.504	1.82169e-43	376.504	5	0.868641	0		loss_9p	0.5	0.5	0.5	0.5	0.5	0.5	0.5	0.5	0.5	0.5	0.5	0.5	0.5	0.5	0.5	0.5	0.5	0.5	0.5	0.5	0.5	0.5
			HNSC-BA-4076	TMEM19	FALSE	1	1	1	0.546931	0.0888847	0.053708	0.857407	FALSE	diploid	29.5021	14.8486	23.0602	8.70219	10.3253	376.504	1.82169e-43	376.504	5	0.868641	0		gain_8q	0.5	0.5	0.5	0.5	0.5	0.5	0.5	0.5	0.5	0.5	0.5	0.5	0.5	0.5	0.5	0.5	0.5	0.5	0.5	0.5	0.5	0.5
			HNSC-BA-4076	OPRK1	FALSE	0.5	0.9	0	0.546931	0.0888847	0.053708	0.857407	FALSE	diploid	29.5021	14.8486	23.0602	8.70219	10.3253	376.504	1.82169e-43	376.504	5	0.868641	0		loss_3p	0.5	0.5	0.5	0.5	0.5	0.5	0.5	0.5	0.5	0.5	0.5	0.5	0.5	0.5	0.5	0.5	0.5	0.5	0.5	0.5	0.5	0.5
			HNSC-BA-4076	ATAD5	TRUE	0.5	0.9	0	0.546931	0.0888847	0.053708	0.857407	FALSE	diploid	29.5021	14.8486	23.0602	8.70219	10.3253	376.504	1.82169e-43	376.504	5	0.868641	0		gain_9p	0.5	0.5	0.5	0.5	0.5	0.5	0.5	0.5	0.5	0.5	0.5	0.5	0.5	0.5	0.5	0.5	0.5	0.5	0.5	0.5	0.5	0.5
			HNSC-BA-4076	ADAMTS14	FALSE	0.5	0.9	0	0.546931	0.0888847	0.053708	0.857407	FALSE	diploid	29.5021	14.8486	23.0602	8.70219	10.3253	376.504	1.82169e-43	376.504	5	0.868641	0		FAT1	0.5	0.5	0.5	0.5	0.5	0.5	0.5	0.5	0.5	0.5	0.5	0.5	0.5	0.5	0.5	0.5	0.5	0.5	0.5	0.5	0.5	0.5
			HNSC-BA-4076	FAM181A	FALSE	0.5	0.9	0	0.546931	0.0888847	0.053708	0.857407	FALSE	diploid	29.5021	14.8486	23.0602	8.70219	10.3253	376.504	1.82169e-43	376.504	5	0.868641	0		loss_6p	0.5	0.5	0.5	0.5	0.5	0.5	0.5	0.5	0.5	0.5	0.5	0.5	0.5	0.5	0.5	0.5	0.5	0.5	0.5	0.5	0.5	0.5
			HNSC-BA-4076	TTN	TRUE	0.5	0.9	0	0.546931	0.0888847	0.053708	0.857407	FALSE	diploid	29.5021	14.8486	23.0602	8.70219	10.3253	376.504	1.82169e-43	376.504	5	0.868641	0		gain_5p	0.5	0.5	0.5	0.5	0.5	0.5	0.5	0.5	0.5	0.5	0.5	0.5	0.5	0.5	0.5	0.5	0.5	0.5	0.5	0.5	0.5	0.5
			HNSC-BA-4076	IGLV2-8	FALSE	0.5	0.9	0	0.546931	0.0888847	0.053708	0.857407	FALSE	diploid	29.5021	14.8486	23.0602	8.70219	10.3253	376.504	1.82169e-43	376.504	5	0.868641	0		loss_8p	0.5	0.5	0.5	0.5	0.5	0.5	0.5	0.5	0.5	0.5	0.5	0.5	0.5	0.5	0.5	0.5	0.5	0.5	0.5	0.5	0.5	0.5
			HNSC-BA-4076	GRM7	TRUE	0.5	0.9	0	0.546931	0.0888847	0.053708	0.857407	FALSE	diploid	29.5021	14.8486	23.0602	8.70219	10.3253	376.504	1.82169e-43	376.504	5	0.868641	0		TP53	0.5	0.5	0.5	0.5	0.5	0.5	0.5	0.5	0.5	0.5	0.5	0.5	0.5	0.5	0.5	0.5	0.5	0.5	0.5	0.5	0.5	0.5
			HNSC-BA-4076	ANKMY1	FALSE	1	1	1	0.546931	0.0888847	0.053708	0.857407	FALSE	diploid	29.5021	14.8486	23.0602	8.70219	10.3253	376.504	1.82169e-43	376.504	5	0.868641	0		loss_18q	0.5	0.5	0.5	0.5	0.5	0.5	0.5	0.5	0.5	0.5	0.5	0.5	0.5	0.5	0.5	0.5	0.5	0.5	0.5	0.5	0.5	0.5
			HNSC-BA-4076	LINC00477	FALSE	0.5	0.9	0	0.546931	0.0888847	0.053708	0.857407	FALSE	diploid	29.5021	14.8486	23.0602	8.70219	10.3253	376.504	1.82169e-43	376.504	5	0.868641	0		loss_10p	0.5	0.5	0.5	0.5	0.5	0.5	0.5	0.5	0.5	0.5	0.5	0.5	0.5	0.5	0.5	0.5	0.5	0.5	0.5	0.5	0.5	0.5
			HNSC-BA-4076	ZNF99	TRUE	0.5	0.9	0	0.546931	0.0888847	0.053708	0.857407	FALSE	diploid	29.5021	14.8486	23.0602	8.70219	10.3253	376.504	1.82169e-43	376.504	5	0.868641	0		loss_11q	0.5	0.5	0.5	0.5	0.5	0.5	0.5	0.5	0.5	0.5	0.5	0.5	0.5	0.5	0.5	0.5	0.5	0.5	0.5	0.5	0.5	0.5
			HNSC-BA-4076	PCDHB6	TRUE	0.41	0.75	0	0.546931	0.0888847	0.053708	0.857407	FALSE	diploid	29.5021	14.8486	23.0602	8.70219	10.3253	376.504	1.82169e-43	376.504	5	0.868641	0		loss_17p	0.5	0.5	0.5	0.5	0.5	0.5	0.5	0.5	0.5	0.5	0.5	0.5	0.5	0.5	0.5	0.5	0.5	0.5	0.5	0.5	0.5	0.5
			HNSC-BA-4076	KIF20B	TRUE	0.5	0.9	0	0.546931	0.0888847	0.053708	0.857407	FALSE	diploid	29.5021	14.8486	23.0602	8.70219	10.3253	376.504	1.82169e-43	376.504	5	0.868641	0		gain_17p	0.5	0.5	0.5	0.5	0.5	0.5	0.5	0.5	0.5	0.5	0.5	0.5	0.5	0.5	0.5	0.5	0.5	0.5	0.5	0.5	0.5	0.5
			HNSC-BA-4076	DPYSL5	FALSE	1	1	1	0.546931	0.0888847	0.053708	0.857407	FALSE	diploid	29.5021	14.8486	23.0602	8.70219	10.3253	376.504	1.82169e-43	376.504	5	0.868641	0		loss_9q	0.5	0.5	0.5	0.5	0.5	0.5	0.5	0.5	0.5	0.5	0.5	0.5	0.5	0.5	0.5	0.5	0.5	0.5	0.5	0.5	0.5	0.5
			HNSC-BA-4076	ALOX5	TRUE	0.5	0.9	0	0.546931	0.0888847	0.053708	0.857407	FALSE	diploid	29.5021	14.8486	23.0602	8.70219	10.3253	376.504	1.82169e-43	376.504	5	0.868641	0		loss_4p	0.5	0.5	0.5	0.5	0.5	0.5	0.5	0.5	0.5	0.5	0.5	0.5	0.5	0.5	0.5	0.5	0.5	0.5	0.5	0.5	0.5	0.5
			HNSC-BA-4076	DLG2	FALSE	0.5	0.9	0	0.546931	0.0888847	0.053708	0.857407	FALSE	diploid	29.5021	14.8486	23.0602	8.70219	10.3253	376.504	1.82169e-43	376.504	5	0.868641	0		CREBBP	0.5	0.5	0.5	0.5	0.5	0.5	0.5	0.5	0.5	0.5	0.5	0.5	0.5	0.5	0.5	0.5	0.5	0.5	0.5	0.5	0.5	0.5
			HNSC-BA-4076	CDH10	FALSE	0.58	1	0.21	0.546931	0.0888847	0.053708	0.857407	FALSE	diploid	29.5021	14.8486	23.0602	8.70219	10.3253	376.504	1.82169e-43	376.504	5	0.868641	0		loss_15q	0.5	0.5	0.5	0.5	0.5	0.5	0.5	0.5	0.5	0.5	0.5	0.5	0.5	0.5	0.5	0.5	0.5	0.5	0.5	0.5	0.5	0.5
			HNSC-BA-4076	BARX2	TRUE	0.5	0.9	0	0.546931	0.0888847	0.053708	0.857407	FALSE	diploid	29.5021	14.8486	23.0602	8.70219	10.3253	376.504	1.82169e-43	376.504	5	0.868641	0		loss_5q	0.5	0.5	0.5	0.5	0.5	0.5	0.5	0.5	0.5	0.5	0.5	0.5	0.5	0.5	0.5	0.5	0.5	0.5	0.5	0.5	0.5	0.5
			HNSC-BA-4076	KIAA1211L	FALSE	0.5	0.9	0	0.546931	0.0888847	0.053708	0.857407	FALSE	diploid	29.5021	14.8486	23.0602	8.70219	10.3253	376.504	1.82169e-43	376.504	5	0.868641	0		KMT2D	0.5	0.5	0.5	0.5	0.5	0.5	0.5	0.5	0.5	0.5	0.5	0.5	0.5	0.5	0.5	0.5	0.5	0.5	0.5	0.5	0.5	0.5
			HNSC-BA-4076	PTX4	TRUE	0.5	0.9	0	0.546931	0.0888847	0.053708	0.857407	FALSE	diploid	29.5021	14.8486	23.0602	8.70219	10.3253	376.504	1.82169e-43	376.504	5	0.868641	0		loss_13q	0.5	0.5	0.5	0.5	0.5	0.5	0.5	0.5	0.5	0.5	0.5	0.5	0.5	0.5	0.5	0.5	0.5	0.5	0.5	0.5	0.5	0.5
			HNSC-BA-4076	GPR158	TRUE	0.5	0.9	0	0.546931	0.0888847	0.053708	0.857407	FALSE	diploid	29.5021	14.8486	23.0602	8.70219	10.3253	376.504	1.82169e-43	376.504	5	0.868641	0		EP300	0.5	0.5	0.5	0.5	0.5	0.5	0.5	0.5	0.5	0.5	0.5	0.5	0.5	0.5	0.5	0.5	0.5	0.5	0.5	0.5	0.5	0.5
			HNSC-BA-4076	C3orf84	FALSE	0.5	0.9	0	0.546931	0.0888847	0.053708	0.857407	FALSE	diploid	29.5021	14.8486	23.0602	8.70219	10.3253	376.504	1.82169e-43	376.504	5	0.868641	0		loss_21q	0.5	0.5	0.5	0.5	0.5	0.5	0.5	0.5	0.5	0.5	0.5	0.5	0.5	0.5	0.5	0.5	0.5	0.5	0.5	0.5	0.5	0.5
			HNSC-BA-4076	NPHS2	TRUE	0.5	0.9	0	0.546931	0.0888847	0.053708	0.857407	FALSE	diploid	29.5021	14.8486	23.0602	8.70219	10.3253	376.504	1.82169e-43	376.504	5	0.868641	0		NOTCH1	0.5	0.5	0.5	0.5	0.5	0.5	0.5	0.5	0.5	0.5	0.5	0.5	0.5	0.5	0.5	0.5	0.5	0.5	0.5	0.5	0.5	0.5
			HNSC-BA-4076	BIRC8	FALSE	0.5	0.9	0	0.546931	0.0888847	0.053708	0.857407	FALSE	diploid	29.5021	14.8486	23.0602	8.70219	10.3253	376.504	1.82169e-43	376.504	5	0.868641	0		gain_9q	0.570827	0.570827	0.570827	0.5	0.5	0.5	0.5	0.570827	0.570827	0.570827	0.570827	0.570827	0.570827	0.5	0.570827	0.5	0.5	0.570827	0.5	0.5	0.570827	0.5
			HNSC-BA-4076	GPR128	TRUE	1	1	1	0.546931	0.0888847	0.053708	0.857407	FALSE	diploid	29.5021	14.8486	23.0602	8.70219	10.3253	376.504	1.82169e-43	376.504	5	0.868641	0		loss_11p	0.5	0.5	0.5	0.5	0.5	0.5	0.5	0.5	0.5	0.5	0.5	0.5	0.5	0.5	0.5	0.5	0.5	0.5	0.5	0.5	0.5	0.5
			HNSC-BA-4076	LOXL3	TRUE	0.5	0.9	0	0.546931	0.0888847	0.053708	0.857407	FALSE	diploid	29.5021	14.8486	23.0602	8.70219	10.3253	376.504	1.82169e-43	376.504	5	0.868641	0		loss_4q	0.5	0.5	0.5	0.5	0.5	0.5	0.5	0.5	0.5	0.5	0.5	0.5	0.5	0.5	0.5	0.5	0.5	0.5	0.5	0.5	0.5	0.5
			HNSC-BA-4076	UGT2B10	TRUE	0.5	0.9	0	0.546931	0.0888847	0.053708	0.857407	FALSE	diploid	29.5021	14.8486	23.0602	8.70219	10.3253	376.504	1.82169e-43	376.504	5	0.868641	0		gain_3q	0.637446	0.637446	0.637446	0.5	0.5	0.5	0.5	0.637446	0.637446	0.637446	0.637446	0.637446	0.637446	0.5	0.637446	0.5	0.5	0.637446	0.5	0.5	0.637446	0.5
			HNSC-BA-4076	TTN	FALSE	0.5	0.9	0	0.546931	0.0888847	0.053708	0.857407	FALSE	diploid	29.5021	14.8486	23.0602	8.70219	10.3253	376.504	1.82169e-43	376.504	5	0.868641	0		CDKN2A	0.5	0.5	0.5	0.5	0.5	0.5	0.5	0.5	0.5	0.5	0.5	0.5	0.5	0.5	0.5	0.5	0.5	0.5	0.5	0.5	0.5	0.5
			HNSC-BA-4076	SMIM8	FALSE	0.5	0.9	0	0.546931	0.0888847	0.053708	0.857407	FALSE	diploid	29.5021	14.8486	23.0602	8.70219	10.3253	376.504	1.82169e-43	376.504	5	0.868641	0		PIK3CA	0.5	0.5	0.5	0.5	0.5	0.5	0.5	0.5	0.5	0.5	0.5	0.5	0.5	0.5	0.5	0.5	0.5	0.5	0.5	0.5	0.5	0.5
			HNSC-BA-4076	CCDC132	FALSE	0.5	0.9	0	0.546931	0.0888847	0.053708	0.857407	FALSE	diploid	29.5021	14.8486	23.0602	8.70219	10.3253	376.504	1.82169e-43	376.504	5	0.868641	0		CASP8	0.5	0.5	0.5	0.5	0.5	0.5	0.5	0.5	0.5	0.5	0.5	0.5	0.5	0.5	0.5	0.5	0.5	0.5	0.5	0.5	0.5	0.5
			HNSC-BA-4076	ACADM	TRUE	0.5	0.9	0	0.546931	0.0888847	0.053708	0.857407	FALSE	diploid	29.5021	14.8486	23.0602	8.70219	10.3253	376.504	1.82169e-43	376.504	5	0.868641	0		HLA-A	0.5	0.5	0.5	0.5	0.5	0.5	0.5	0.5	0.5	0.5	0.5	0.5	0.5	0.5	0.5	0.5	0.5	0.5	0.5	0.5	0.5	0.5
			HNSC-BA-4076	ALDH1A2	FALSE	0.5	0.9	0	0.546931	0.0888847	0.053708	0.857407	FALSE	diploid	29.5021	14.8486	23.0602	8.70219	10.3253	376.504	1.82169e-43	376.504	5	0.868641	0		NSD1	0.5	0.5	0.5	0.5	0.5	0.5	0.5	0.5	0.5	0.5	0.5	0.5	0.5	0.5	0.5	0.5	0.5	0.5	0.5	0.5	0.5	0.5
			HNSC-BA-4076	15:21937169:G:T	FALSE	1	1	1	0.546931	0.0888847	0.053708	0.857407	FALSE	diploid	29.5021	14.8486	23.0602	8.70219	10.3253	376.504	1.82169e-43	376.504	5	0.868641	0		HRAS	0.5	0.5	0.5	0.5	0.5	0.5	0.5	0.5	0.5	0.5	0.5	0.5	0.5	0.5	0.5	0.5	0.5	0.5	0.5	0.5	0.5	0.5
			HNSC-BA-4076	VPS13D	TRUE	0.5	0.9	0	0.546931	0.0888847	0.053708	0.857407	FALSE	diploid	29.5021	14.8486	23.0602	8.70219	10.3253	376.504	1.82169e-43	376.504	5	0.868641	0		KMT2C	0.5	0.5	0.5	0.5	0.5	0.5	0.5	0.5	0.5	0.5	0.5	0.5	0.5	0.5	0.5	0.5	0.5	0.5	0.5	0.5	0.5	0.5
			HNSC-BA-4076	SLC17A6	TRUE	0.5	0.9	0	0.546931	0.0888847	0.053708	0.857407	FALSE	diploid	29.5021	14.8486	23.0602	8.70219	10.3253	376.504	1.82169e-43	376.504	5	0.868641	0		FBXW7	0.5	0.5	0.5	0.5	0.5	0.5	0.5	0.5	0.5	0.5	0.5	0.5	0.5	0.5	0.5	0.5	0.5	0.5	0.5	0.5	0.5	0.5
			HNSC-BA-4076	APCS	FALSE	0.5	0.9	0	0.546931	0.0888847	0.053708	0.857407	FALSE	diploid	29.5021	14.8486	23.0602	8.70219	10.3253	376.504	1.82169e-43	376.504	5	0.868641	0		NFE2L2	0.5	0.5	0.5	0.5	0.5	0.5	0.5	0.5	0.5	0.5	0.5	0.5	0.5	0.5	0.5	0.5	0.5	0.5	0.5	0.5	0.5	0.5
			HNSC-BA-4076	CDC34	TRUE	0.5	0.9	0	0.546931	0.0888847	0.053708	0.857407	FALSE	diploid	29.5021	14.8486	23.0602	8.70219	10.3253	376.504	1.82169e-43	376.504	5	0.868641	0		SPEN	0.5	0.5	0.5	0.5	0.5	0.5	0.5	0.5	0.5	0.5	0.5	0.5	0.5	0.5	0.5	0.5	0.5	0.5	0.5	0.5	0.5	0.5
			HNSC-BA-4076	BCAR1	FALSE	0.5	0.9	0	0.546931	0.0888847	0.053708	0.857407	FALSE	diploid	29.5021	14.8486	23.0602	8.70219	10.3253	376.504	1.82169e-43	376.504	5	0.868641	0		loss_14q	0.5	0.5	0.5	0.5	0.5	0.5	0.5	0.5	0.5	0.5	0.5	0.5	0.5	0.5	0.5	0.5	0.5	0.5	0.5	0.5	0.5	0.5
			HNSC-BA-4076	PKHD1	FALSE	0.61	1	0.28	0.546931	0.0888847	0.053708	0.857407	FALSE	diploid	29.5021	14.8486	23.0602	8.70219	10.3253	376.504	1.82169e-43	376.504	5	0.868641	0		loss_8q	0.5	0.5	0.5	0.5	0.5	0.5	0.5	0.5	0.5	0.5	0.5	0.5	0.5	0.5	0.5	0.5	0.5	0.5	0.5	0.5	0.5	0.5
			HNSC-BA-4076	OR4A15	TRUE	1	1	1	0.546931	0.0888847	0.053708	0.857407	FALSE	diploid	29.5021	14.8486	23.0602	8.70219	10.3253	376.504	1.82169e-43	376.504	5	0.868641	0		homdel_CDKN2A	0.5	0.5	0.5	0.5	0.5	0.5	0.5	0.5	0.5	0.5	0.5	0.5	0.5	0.5	0.5	0.5	0.5	0.5	0.5	0.5	0.5	0.5
			HNSC-BA-4076	KMT2D	FALSE	1	1	1	0.546931	0.0888847	0.053708	0.857407	FALSE	diploid	29.5021	14.8486	23.0602	8.70219	10.3253	376.504	1.82169e-43	376.504	5	0.868641	0		WGD	0.5	0.5	0.5	0.5	0.5	0.5	0.5	0.5	0.5	0.5	0.5	0.5	0.5	0.5	0.5	0.5	0.5	0.5	0.5	0.5	0.5	0.5
			HNSC-BA-4076	FYB	FALSE	0.58	1	0.21	0.546931	0.0888847	0.053708	0.857407	FALSE	diploid	29.5021	14.8486	23.0602	8.70219	10.3253	376.504	1.82169e-43	376.504	5	0.868641	0		WGT	0.5	0.5	0.5	0.5	0.5	0.5	0.5	0.5	0.5	0.5	0.5	0.5	0.5	0.5	0.5	0.5	0.5	0.5	0.5	0.5	0.5	0.5
			HNSC-BA-4076	AHNAK	TRUE	0.5	0.9	0	0.546931	0.0888847	0.053708	0.857407	FALSE	diploid	29.5021	14.8486	23.0602	8.70219	10.3253	376.504	1.82169e-43	376.504	5	0.868641	0
			HNSC-BA-4076	C4orf3	FALSE	0.5	0.9	0	0.546931	0.0888847	0.053708	0.857407	FALSE	diploid	29.5021	14.8486	23.0602	8.70219	10.3253	376.504	1.82169e-43	376.504	5	0.868641	0		HNSC-BA-A6D8	loss_9p	gain_8q	loss_3p	gain_9p	FAT1	loss_6p	gain_5p	loss_8p	TP53	loss_18q	loss_10p	loss_11q	loss_17p	gain_17p	loss_9q	loss_4p	CREBBP	loss_15q	loss_5q	KMT2D	loss_13q	EP300
			HNSC-BA-4076	ZFYVE9	TRUE	0.5	0.9	0	0.546931	0.0888847	0.053708	0.857407	FALSE	diploid	29.5021	14.8486	23.0602	8.70219	10.3253	376.504	1.82169e-43	376.504	5	0.868641	0		loss_9p	0.5	0.5	0.5	0.5	0.5	0.5	0.96021	0.5	0.500824	0.96021	0.96021	0.5	0.5	0.5	0.5	0.5	0.500002	0.5	0.5	0.5	0.5	0.5
			HNSC-BA-4076	COL6A2	FALSE	0.5	0.9	0	0.546931	0.0888847	0.053708	0.857407	FALSE	diploid	29.5021	14.8486	23.0602	8.70219	10.3253	376.504	1.82169e-43	376.504	5	0.868641	0		gain_8q	0.5	0.5	0.5	0.5	0.5	0.5	0.5	0.5	0.5	0.5	0.5	0.5	0.5	0.5	0.5	0.5	0.5	0.5	0.5	0.5	0.5	0.5
			HNSC-BA-4076	GIMAP4	FALSE	0.5	0.9	0	0.546931	0.0888847	0.053708	0.857407	FALSE	diploid	29.5021	14.8486	23.0602	8.70219	10.3253	376.504	1.82169e-43	376.504	5	0.868641	0		loss_3p	0.5	0.5	0.5	0.5	0.5	0.5	0.96021	0.5	0.500824	0.96021	0.96021	0.5	0.5	0.5	0.5	0.5	0.500002	0.5	0.5	0.5	0.5	0.5
			HNSC-BA-4076	LRP1B	TRUE	0.5	0.9	0	0.546931	0.0888847	0.053708	0.857407	FALSE	diploid	29.5021	14.8486	23.0602	8.70219	10.3253	376.504	1.82169e-43	376.504	5	0.868641	0		gain_9p	0.5	0.5	0.5	0.5	0.5	0.5	0.5	0.5	0.5	0.5	0.5	0.5	0.5	0.5	0.5	0.5	0.5	0.5	0.5	0.5	0.5	0.5
			HNSC-BA-4076	CNTNAP5	TRUE	0.5	0.9	0	0.546931	0.0888847	0.053708	0.857407	FALSE	diploid	29.5021	14.8486	23.0602	8.70219	10.3253	376.504	1.82169e-43	376.504	5	0.868641	0		FAT1	0.5	0.5	0.5	0.5	0.5	0.5	0.5	0.5	0.5	0.5	0.5	0.5	0.5	0.5	0.5	0.5	0.5	0.5	0.5	0.5	0.5	0.5
			HNSC-BA-4076	PKHD1L1	TRUE	0.5	0.9	0	0.546931	0.0888847	0.053708	0.857407	FALSE	diploid	29.5021	14.8486	23.0602	8.70219	10.3253	376.504	1.82169e-43	376.504	5	0.868641	0		loss_6p	0.5	0.5	0.5	0.5	0.5	0.5	0.5	0.5	0.5	0.5	0.5	0.5	0.5	0.5	0.5	0.5	0.5	0.5	0.5	0.5	0.5	0.5
			HNSC-BA-4076	SYNJ1	FALSE	0.5	0.9	0	0.546931	0.0888847	0.053708	0.857407	FALSE	diploid	29.5021	14.8486	23.0602	8.70219	10.3253	376.504	1.82169e-43	376.504	5	0.868641	0		gain_5p	0.03979	0.5	0.03979	0.5	0.5	0.5	0.5	0.03979	0.040614	0.5	0.5	0.5	0.03979	0.5	0.03979	0.03979	0.0397924	0.03979	0.03979	0.5	0.03979	0.5
			HNSC-BA-4076	RP11-644C3.1	TRUE	0.43	0.87	0	0.546931	0.0888847	0.053708	0.857407	FALSE	diploid	29.5021	14.8486	23.0602	8.70219	10.3253	376.504	1.82169e-43	376.504	5	0.868641	0		loss_8p	0.5	0.5	0.5	0.5	0.5	0.5	0.96021	0.5	0.500824	0.96021	0.96021	0.5	0.5	0.5	0.5	0.5	0.500002	0.5	0.5	0.5	0.5	0.5
			HNSC-BA-4076	CYP27C1	TRUE	0.5	0.9	0	0.546931	0.0888847	0.053708	0.857407	FALSE	diploid	29.5021	14.8486	23.0602	8.70219	10.3253	376.504	1.82169e-43	376.504	5	0.868641	0		TP53	0.499176	0.5	0.499176	0.5	0.5	0.5	0.959386	0.499176	0.5	0.959386	0.959386	0.5	0.499176	0.5	0.499176	0.499176	0.499178	0.499176	0.499176	0.5	0.499176	0.5
			HNSC-BA-4076	MTIF3	FALSE	0.5	0.9	0	0.546931	0.0888847	0.053708	0.857407	FALSE	diploid	29.5021	14.8486	23.0602	8.70219	10.3253	376.504	1.82169e-43	376.504	5	0.868641	0		loss_18q	0.03979	0.5	0.03979	0.5	0.5	0.5	0.5	0.03979	0.040614	0.5	0.5	0.5	0.03979	0.5	0.03979	0.03979	0.0397924	0.03979	0.03979	0.5	0.03979	0.5
			HNSC-BA-4076	KIAA1257	FALSE	1	1	1	0.546931	0.0888847	0.053708	0.857407	FALSE	diploid	29.5021	14.8486	23.0602	8.70219	10.3253	376.504	1.82169e-43	376.504	5	0.868641	0		loss_10p	0.03979	0.5	0.03979	0.5	0.5	0.5	0.5	0.03979	0.040614	0.5	0.5	0.5	0.03979	0.5	0.03979	0.03979	0.0397924	0.03979	0.03979	0.5	0.03979	0.5
			HNSC-BA-4076	ESD	TRUE	0.5	0.9	0	0.546931	0.0888847	0.053708	0.857407	FALSE	diploid	29.5021	14.8486	23.0602	8.70219	10.3253	376.504	1.82169e-43	376.504	5	0.868641	0		loss_11q	0.5	0.5	0.5	0.5	0.5	0.5	0.5	0.5	0.5	0.5	0.5	0.5	0.5	0.5	0.5	0.5	0.5	0.5	0.5	0.5	0.5	0.5
			HNSC-BA-4076	STIP1	FALSE	0.5	0.9	0	0.546931	0.0888847	0.053708	0.857407	FALSE	diploid	29.5021	14.8486	23.0602	8.70219	10.3253	376.504	1.82169e-43	376.504	5	0.868641	0		loss_17p	0.5	0.5	0.5	0.5	0.5	0.5	0.96021	0.5	0.500824	0.96021	0.96021	0.5	0.5	0.5	0.5	0.5	0.500002	0.5	0.5	0.5	0.5	0.5
			HNSC-BA-4076	GPR123	TRUE	0.5	0.9	0	0.546931	0.0888847	0.053708	0.857407	FALSE	diploid	29.5021	14.8486	23.0602	8.70219	10.3253	376.504	1.82169e-43	376.504	5	0.868641	0		gain_17p	0.5	0.5	0.5	0.5	0.5	0.5	0.5	0.5	0.5	0.5	0.5	0.5	0.5	0.5	0.5	0.5	0.5	0.5	0.5	0.5	0.5	0.5
			HNSC-BA-4076	LYZL1	FALSE	0.5	0.9	0	0.546931	0.0888847	0.053708	0.857407	FALSE	diploid	29.5021	14.8486	23.0602	8.70219	10.3253	376.504	1.82169e-43	376.504	5	0.868641	0		loss_9q	0.5	0.5	0.5	0.5	0.5	0.5	0.96021	0.5	0.500824	0.96021	0.96021	0.5	0.5	0.5	0.5	0.5	0.500002	0.5	0.5	0.5	0.5	0.5
			HNSC-BA-4076	CD163	TRUE	0.5	0.9	0	0.546931	0.0888847	0.053708	0.857407	FALSE	diploid	29.5021	14.8486	23.0602	8.70219	10.3253	376.504	1.82169e-43	376.504	5	0.868641	0		loss_4p	0.5	0.5	0.5	0.5	0.5	0.5	0.96021	0.5	0.500824	0.96021	0.96021	0.5	0.5	0.5	0.5	0.5	0.500002	0.5	0.5	0.5	0.5	0.5
			HNSC-BA-4076	TBCE	TRUE	0.5	0.9	0	0.546931	0.0888847	0.053708	0.857407	FALSE	diploid	29.5021	14.8486	23.0602	8.70219	10.3253	376.504	1.82169e-43	376.504	5	0.868641	0		CREBBP	0.499998	0.5	0.499998	0.5	0.5	0.5	0.960208	0.499998	0.500822	0.960208	0.960208	0.5	0.499998	0.5	0.499998	0.499998	0.5	0.499998	0.499998	0.5	0.499998	0.5
			HNSC-BA-4076	MYH7	FALSE	0.5	0.9	0	0.546931	0.0888847	0.053708	0.857407	FALSE	diploid	29.5021	14.8486	23.0602	8.70219	10.3253	376.504	1.82169e-43	376.504	5	0.868641	0		loss_15q	0.5	0.5	0.5	0.5	0.5	0.5	0.96021	0.5	0.500824	0.96021	0.96021	0.5	0.5	0.5	0.5	0.5	0.500002	0.5	0.5	0.5	0.5	0.5
			HNSC-BA-4076	GPR158	TRUE	0.5	0.9	0	0.546931	0.0888847	0.053708	0.857407	FALSE	diploid	29.5021	14.8486	23.0602	8.70219	10.3253	376.504	1.82169e-43	376.504	5	0.868641	0		loss_5q	0.5	0.5	0.5	0.5	0.5	0.5	0.96021	0.5	0.500824	0.96021	0.96021	0.5	0.5	0.5	0.5	0.5	0.500002	0.5	0.5	0.5	0.5	0.5
			HNSC-BA-4076	LEFTY2	TRUE	0.5	0.9	0	0.546931	0.0888847	0.053708	0.857407	FALSE	diploid	29.5021	14.8486	23.0602	8.70219	10.3253	376.504	1.82169e-43	376.504	5	0.868641	0		KMT2D	0.5	0.5	0.5	0.5	0.5	0.5	0.5	0.5	0.5	0.5	0.5	0.5	0.5	0.5	0.5	0.5	0.5	0.5	0.5	0.5	0.5	0.5
			HNSC-BA-4076	PHC3	TRUE	0.5	0.9	0	0.546931	0.0888847	0.053708	0.857407	FALSE	diploid	29.5021	14.8486	23.0602	8.70219	10.3253	376.504	1.82169e-43	376.504	5	0.868641	0		loss_13q	0.5	0.5	0.5	0.5	0.5	0.5	0.96021	0.5	0.500824	0.96021	0.96021	0.5	0.5	0.5	0.5	0.5	0.500002	0.5	0.5	0.5	0.5	0.5
			HNSC-BA-4076	ZNF728	TRUE	0.5	0.9	0	0.546931	0.0888847	0.053708	0.857407	FALSE	diploid	29.5021	14.8486	23.0602	8.70219	10.3253	376.504	1.82169e-43	376.504	5	0.868641	0		EP300	0.5	0.5	0.5	0.5	0.5	0.5	0.5	0.5	0.5	0.5	0.5	0.5	0.5	0.5	0.5	0.5	0.5	0.5	0.5	0.5	0.5	0.5
			HNSC-BA-4076	IMPG2	FALSE	0.2	0.41	0	0.546931	0.0888847	0.053708	0.857407	FALSE	diploid	29.5021	14.8486	23.0602	8.70219	10.3253	376.504	1.82169e-43	376.504	5	0.868641	0		loss_21q	0.5	0.5	0.5	0.5	0.5	0.5	0.96021	0.5	0.500824	0.96021	0.96021	0.5	0.5	0.5	0.5	0.5	0.500002	0.5	0.5	0.5	0.5	0.5
			HNSC-BA-4076	TFAP2D	TRUE	0.61	1	0.28	0.546931	0.0888847	0.053708	0.857407	FALSE	diploid	29.5021	14.8486	23.0602	8.70219	10.3253	376.504	1.82169e-43	376.504	5	0.868641	0		NOTCH1	0.497958	0.5	0.497958	0.5	0.5	0.5	0.958167	0.497958	0.498781	0.958167	0.958167	0.5	0.497958	0.5	0.497958	0.497958	0.49796	0.497958	0.497958	0.5	0.497958	0.5
			HNSC-BA-4076	GABRG2	TRUE	0.41	0.75	0	0.546931	0.0888847	0.053708	0.857407	FALSE	diploid	29.5021	14.8486	23.0602	8.70219	10.3253	376.504	1.82169e-43	376.504	5	0.868641	0		gain_9q	0.5	0.5	0.5	0.5	0.5	0.5	0.96021	0.5	0.500824	0.96021	0.96021	0.5	0.5	0.5	0.5	0.5	0.500002	0.5	0.5	0.5	0.5	0.5
			HNSC-BA-4076	OXGR1	FALSE	0.5	0.9	0	0.546931	0.0888847	0.053708	0.857407	FALSE	diploid	29.5021	14.8486	23.0602	8.70219	10.3253	376.504	1.82169e-43	376.504	5	0.868641	0		loss_11p	0.5	0.5	0.5	0.5	0.5	0.5	0.5	0.5	0.5	0.5	0.5	0.5	0.5	0.5	0.5	0.5	0.5	0.5	0.5	0.5	0.5	0.5
			HNSC-BA-4076	NEURL4	TRUE	0.5	0.9	0	0.546931	0.0888847	0.053708	0.857407	FALSE	diploid	29.5021	14.8486	23.0602	8.70219	10.3253	376.504	1.82169e-43	376.504	5	0.868641	0		loss_4q	0.5	0.5	0.5	0.5	0.5	0.5	0.96021	0.5	0.500824	0.96021	0.96021	0.5	0.5	0.5	0.5	0.5	0.500002	0.5	0.5	0.5	0.5	0.5
			HNSC-BA-4076	RP3-331H24.5	TRUE	0.5	0.9	0	0.546931	0.0888847	0.053708	0.857407	FALSE	diploid	29.5021	14.8486	23.0602	8.70219	10.3253	376.504	1.82169e-43	376.504	5	0.868641	0		gain_3q	0.5	0.5	0.5	0.5	0.5	0.5	0.96021	0.5	0.500824	0.96021	0.96021	0.5	0.5	0.5	0.5	0.5	0.500002	0.5	0.5	0.5	0.5	0.5
			HNSC-BA-4076	ALB	TRUE	1	1	1	0.546931	0.0888847	0.053708	0.857407	FALSE	diploid	29.5021	14.8486	23.0602	8.70219	10.3253	376.504	1.82169e-43	376.504	5	0.868641	0		CDKN2A	0.5	0.5	0.5	0.5	0.5	0.5	0.5	0.5	0.5	0.5	0.5	0.5	0.5	0.5	0.5	0.5	0.5	0.5	0.5	0.5	0.5	0.5
			HNSC-BA-4076	NLRP5	TRUE	0.5	0.9	0	0.546931	0.0888847	0.053708	0.857407	FALSE	diploid	29.5021	14.8486	23.0602	8.70219	10.3253	376.504	1.82169e-43	376.504	5	0.868641	0		PIK3CA	0.5	0.5	0.5	0.5	0.5	0.5	0.5	0.5	0.5	0.5	0.5	0.5	0.5	0.5	0.5	0.5	0.5	0.5	0.5	0.5	0.5	0.5
			HNSC-BA-4076	C22orf39	TRUE	0.5	0.9	0	0.546931	0.0888847	0.053708	0.857407	FALSE	diploid	29.5021	14.8486	23.0602	8.70219	10.3253	376.504	1.82169e-43	376.504	5	0.868641	0		CASP8	0.5	0.5	0.5	0.5	0.5	0.5	0.5	0.5	0.5	0.5	0.5	0.5	0.5	0.5	0.5	0.5	0.5	0.5	0.5	0.5	0.5	0.5
			HNSC-BA-4076	IPMK	TRUE	0.5	0.9	0	0.546931	0.0888847	0.053708	0.857407	FALSE	diploid	29.5021	14.8486	23.0602	8.70219	10.3253	376.504	1.82169e-43	376.504	5	0.868641	0		HLA-A	0.5	0.5	0.5	0.5	0.5	0.5	0.5	0.5	0.5	0.5	0.5	0.5	0.5	0.5	0.5	0.5	0.5	0.5	0.5	0.5	0.5	0.5
			HNSC-BA-4076	PRUNE	FALSE	1	1	1	0.546931	0.0888847	0.053708	0.857407	FALSE	diploid	29.5021	14.8486	23.0602	8.70219	10.3253	376.504	1.82169e-43	376.504	5	0.868641	0		NSD1	0.5	0.5	0.5	0.5	0.5	0.5	0.5	0.5	0.5	0.5	0.5	0.5	0.5	0.5	0.5	0.5	0.5	0.5	0.5	0.5	0.5	0.5
			HNSC-BA-4076	TTN	FALSE	0.5	0.9	0	0.546931	0.0888847	0.053708	0.857407	FALSE	diploid	29.5021	14.8486	23.0602	8.70219	10.3253	376.504	1.82169e-43	376.504	5	0.868641	0		HRAS	0.5	0.5	0.5	0.5	0.5	0.5	0.5	0.5	0.5	0.5	0.5	0.5	0.5	0.5	0.5	0.5	0.5	0.5	0.5	0.5	0.5	0.5
			HNSC-BA-4076	BCAS1	FALSE	1	1	1	0.546931	0.0888847	0.053708	0.857407	FALSE	diploid	29.5021	14.8486	23.0602	8.70219	10.3253	376.504	1.82169e-43	376.504	5	0.868641	0		KMT2C	0.5	0.5	0.5	0.5	0.5	0.5	0.5	0.5	0.5	0.5	0.5	0.5	0.5	0.5	0.5	0.5	0.5	0.5	0.5	0.5	0.5	0.5
			HNSC-BA-4076	OR5D16	FALSE	0.5	0.9	0	0.546931	0.0888847	0.053708	0.857407	FALSE	diploid	29.5021	14.8486	23.0602	8.70219	10.3253	376.504	1.82169e-43	376.504	5	0.868641	0		FBXW7	0.5	0.5	0.5	0.5	0.5	0.5	0.5	0.5	0.5	0.5	0.5	0.5	0.5	0.5	0.5	0.5	0.5	0.5	0.5	0.5	0.5	0.5
			HNSC-BA-4076	ATP2B2	TRUE	0.5	0.9	0	0.546931	0.0888847	0.053708	0.857407	FALSE	diploid	29.5021	14.8486	23.0602	8.70219	10.3253	376.504	1.82169e-43	376.504	5	0.868641	0		NFE2L2	0.5	0.5	0.5	0.5	0.5	0.5	0.5	0.5	0.5	0.5	0.5	0.5	0.5	0.5	0.5	0.5	0.5	0.5	0.5	0.5	0.5	0.5
			HNSC-BA-4076	FAM122A	TRUE	0.5	0.9	0	0.546931	0.0888847	0.053708	0.857407	FALSE	diploid	29.5021	14.8486	23.0602	8.70219	10.3253	376.504	1.82169e-43	376.504	5	0.868641	0		SPEN	0.5	0.5	0.5	0.5	0.5	0.5	0.5	0.5	0.5	0.5	0.5	0.5	0.5	0.5	0.5	0.5	0.5	0.5	0.5	0.5	0.5	0.5
			HNSC-BA-4076	FIGN	TRUE	0.5	0.9	0	0.546931	0.0888847	0.053708	0.857407	FALSE	diploid	29.5021	14.8486	23.0602	8.70219	10.3253	376.504	1.82169e-43	376.504	5	0.868641	0		loss_14q	0.5	0.5	0.5	0.5	0.5	0.5	0.96021	0.5	0.500824	0.96021	0.96021	0.5	0.5	0.5	0.5	0.5	0.500002	0.5	0.5	0.5	0.5	0.5
			HNSC-BA-4076	OR4A16	TRUE	0.5	0.9	0	0.546931	0.0888847	0.053708	0.857407	FALSE	diploid	29.5021	14.8486	23.0602	8.70219	10.3253	376.504	1.82169e-43	376.504	5	0.868641	0		loss_8q	0.03979	0.5	0.03979	0.5	0.5	0.5	0.5	0.03979	0.040614	0.5	0.5	0.5	0.03979	0.5	0.03979	0.03979	0.0397924	0.03979	0.03979	0.5	0.03979	0.5
			HNSC-BA-4076	SUPT20H	FALSE	1	1	1	0.546931	0.0888847	0.053708	0.857407	FALSE	diploid	29.5021	14.8486	23.0602	8.70219	10.3253	376.504	1.82169e-43	376.504	5	0.868641	0		homdel_CDKN2A	0.5	0.5	0.5	0.5	0.5	0.5	0.5	0.5	0.5	0.5	0.5	0.5	0.5	0.5	0.5	0.5	0.5	0.5	0.5	0.5	0.5	0.5
			HNSC-BA-4076	FBXO21	TRUE	0.5	0.9	0	0.546931	0.0888847	0.053708	0.857407	FALSE	diploid	29.5021	14.8486	23.0602	8.70219	10.3253	376.504	1.82169e-43	376.504	5	0.868641	0		WGD	0.0665914	0.5	0.0665914	0.5	0.5	0.5	0.794959	0.0665914	0.0676483	0.794959	0.794959	0.5	0.0665914	0.5	0.0665914	0.0665914	0.0665942	0.0665914	0.0665914	0.5	0.0665914	0.5
			HNSC-BA-4076	OR2T33	TRUE	1	1	1	0.546931	0.0888847	0.053708	0.857407	FALSE	diploid	29.5021	14.8486	23.0602	8.70219	10.3253	376.504	1.82169e-43	376.504	5	0.868641	0		WGT	0.5	0.5	0.5	0.5	0.5	0.5	0.5	0.5	0.5	0.5	0.5	0.5	0.5	0.5	0.5	0.5	0.5	0.5	0.5	0.5	0.5	0.5
			HNSC-BA-4076	LILRB2	TRUE	0.5	0.9	0	0.546931	0.0888847	0.053708	0.857407	FALSE	diploid	29.5021	14.8486	23.0602	8.70219	10.3253	376.504	1.82169e-43	376.504	5	0.868641	0
			HNSC-BA-4076	THADA	TRUE	1	1	1	0.546931	0.0888847	0.053708	0.857407	FALSE	diploid	29.5021	14.8486	23.0602	8.70219	10.3253	376.504	1.82169e-43	376.504	5	0.868641	0		HNSC-BA-A6DA	loss_9p	gain_8q	loss_3p	gain_9p	FAT1	loss_6p	gain_5p	loss_8p	TP53	loss_18q	loss_10p	loss_11q	loss_17p	gain_17p	loss_9q	loss_4p	CREBBP	loss_15q	loss_5q	KMT2D	loss_13q	EP300
			HNSC-BA-4076	ANKRD30B	TRUE	0.5	0.9	0	0.546931	0.0888847	0.053708	0.857407	FALSE	diploid	29.5021	14.8486	23.0602	8.70219	10.3253	376.504	1.82169e-43	376.504	5	0.868641	0		loss_9p	0.5	0.5	0.5	0.5	0.5	0.5	0.628438	0.5	0.5	0.5	0.5	0.5	0.5	0.5	0.5	0.5	0.5	0.5	0.5	0.5	0.5	0.5
			HNSC-BA-4076	DKK2	FALSE	0.5	0.9	0	0.546931	0.0888847	0.053708	0.857407	FALSE	diploid	29.5021	14.8486	23.0602	8.70219	10.3253	376.504	1.82169e-43	376.504	5	0.868641	0		gain_8q	0.5	0.5	0.5	0.5	0.5	0.5	0.628438	0.5	0.5	0.5	0.5	0.5	0.5	0.5	0.5	0.5	0.5	0.5	0.5	0.5	0.5	0.5
			HNSC-BA-4076	MROH2B	TRUE	0.58	1	0.21	0.546931	0.0888847	0.053708	0.857407	FALSE	diploid	29.5021	14.8486	23.0602	8.70219	10.3253	376.504	1.82169e-43	376.504	5	0.868641	0		loss_3p	0.5	0.5	0.5	0.5	0.5	0.5	0.628438	0.5	0.5	0.5	0.5	0.5	0.5	0.5	0.5	0.5	0.5	0.5	0.5	0.5	0.5	0.5
			HNSC-BA-4076	GRM7	TRUE	0.5	0.9	0	0.546931	0.0888847	0.053708	0.857407	FALSE	diploid	29.5021	14.8486	23.0602	8.70219	10.3253	376.504	1.82169e-43	376.504	5	0.868641	0		gain_9p	0.5	0.5	0.5	0.5	0.5	0.5	0.628438	0.5	0.5	0.5	0.5	0.5	0.5	0.5	0.5	0.5	0.5	0.5	0.5	0.5	0.5	0.5
			HNSC-BA-4076	GALNTL6	TRUE	0.5	0.9	0	0.546931	0.0888847	0.053708	0.857407	FALSE	diploid	29.5021	14.8486	23.0602	8.70219	10.3253	376.504	1.82169e-43	376.504	5	0.868641	0		FAT1	0.5	0.5	0.5	0.5	0.5	0.5	0.5	0.5	0.5	0.5	0.5	0.5	0.5	0.5	0.5	0.5	0.5	0.5	0.5	0.5	0.5	0.5
			HNSC-BA-4076	SLC27A2	TRUE	0.5	0.9	0	0.546931	0.0888847	0.053708	0.857407	FALSE	diploid	29.5021	14.8486	23.0602	8.70219	10.3253	376.504	1.82169e-43	376.504	5	0.868641	0		loss_6p	0.5	0.5	0.5	0.5	0.5	0.5	0.5	0.5	0.5	0.5	0.5	0.5	0.5	0.5	0.5	0.5	0.5	0.5	0.5	0.5	0.5	0.5
			HNSC-BA-4076	TTN	TRUE	0.5	0.9	0	0.546931	0.0888847	0.053708	0.857407	FALSE	diploid	29.5021	14.8486	23.0602	8.70219	10.3253	376.504	1.82169e-43	376.504	5	0.868641	0		gain_5p	0.371562	0.371562	0.371562	0.371562	0.5	0.5	0.5	0.371562	0.371562	0.5	0.5	0.371562	0.5	0.5	0.371562	0.5	0.5	0.5	0.5	0.5	0.371562	0.371562
			HNSC-BA-4076	PLXDC1	FALSE	0.5	0.9	0	0.546931	0.0888847	0.053708	0.857407	FALSE	diploid	29.5021	14.8486	23.0602	8.70219	10.3253	376.504	1.82169e-43	376.504	5	0.868641	0		loss_8p	0.5	0.5	0.5	0.5	0.5	0.5	0.628438	0.5	0.5	0.5	0.5	0.5	0.5	0.5	0.5	0.5	0.5	0.5	0.5	0.5	0.5	0.5
			HNSC-BA-4076	EFCAB12	TRUE	0.5	0.9	0	0.546931	0.0888847	0.053708	0.857407	FALSE	diploid	29.5021	14.8486	23.0602	8.70219	10.3253	376.504	1.82169e-43	376.504	5	0.868641	0		TP53	0.5	0.5	0.5	0.5	0.5	0.5	0.628438	0.5	0.5	0.5	0.5	0.5	0.5	0.5	0.5	0.5	0.5	0.5	0.5	0.5	0.5	0.5
			HNSC-BA-4076	CYP26B1	TRUE	0.5	0.9	0	0.546931	0.0888847	0.053708	0.857407	FALSE	diploid	29.5021	14.8486	23.0602	8.70219	10.3253	376.504	1.82169e-43	376.504	5	0.868641	0		loss_18q	0.5	0.5	0.5	0.5	0.5	0.5	0.5	0.5	0.5	0.5	0.5	0.5	0.5	0.5	0.5	0.5	0.5	0.5	0.5	0.5	0.5	0.5
			HNSC-BA-4076	ACSM3	FALSE	0.5	0.9	0	0.546931	0.0888847	0.053708	0.857407	FALSE	diploid	29.5021	14.8486	23.0602	8.70219	10.3253	376.504	1.82169e-43	376.504	5	0.868641	0		loss_10p	0.5	0.5	0.5	0.5	0.5	0.5	0.5	0.5	0.5	0.5	0.5	0.5	0.5	0.5	0.5	0.5	0.5	0.5	0.5	0.5	0.5	0.5
			HNSC-BA-4076	KRTAP20-2	TRUE	0.5	0.9	0	0.546931	0.0888847	0.053708	0.857407	FALSE	diploid	29.5021	14.8486	23.0602	8.70219	10.3253	376.504	1.82169e-43	376.504	5	0.868641	0		loss_11q	0.5	0.5	0.5	0.5	0.5	0.5	0.628438	0.5	0.5	0.5	0.5	0.5	0.5	0.5	0.5	0.5	0.5	0.5	0.5	0.5	0.5	0.5
			HNSC-BA-4076	NTSR2	TRUE	0.5	0.9	0	0.546931	0.0888847	0.053708	0.857407	FALSE	diploid	29.5021	14.8486	23.0602	8.70219	10.3253	376.504	1.82169e-43	376.504	5	0.868641	0		loss_17p	0.5	0.5	0.5	0.5	0.5	0.5	0.5	0.5	0.5	0.5	0.5	0.5	0.5	0.5	0.5	0.5	0.5	0.5	0.5	0.5	0.5	0.5
			HNSC-BA-4076	TRIOBP	TRUE	0.5	0.9	0	0.546931	0.0888847	0.053708	0.857407	FALSE	diploid	29.5021	14.8486	23.0602	8.70219	10.3253	376.504	1.82169e-43	376.504	5	0.868641	0		gain_17p	0.5	0.5	0.5	0.5	0.5	0.5	0.5	0.5	0.5	0.5	0.5	0.5	0.5	0.5	0.5	0.5	0.5	0.5	0.5	0.5	0.5	0.5
			HNSC-BA-4076	KAT5	TRUE	0.5	0.9	0	0.546931	0.0888847	0.053708	0.857407	FALSE	diploid	29.5021	14.8486	23.0602	8.70219	10.3253	376.504	1.82169e-43	376.504	5	0.868641	0		loss_9q	0.5	0.5	0.5	0.5	0.5	0.5	0.628438	0.5	0.5	0.5	0.5	0.5	0.5	0.5	0.5	0.5	0.5	0.5	0.5	0.5	0.5	0.5
			HNSC-BA-4076	RNF6	TRUE	0.5	0.9	0	0.546931	0.0888847	0.053708	0.857407	FALSE	diploid	29.5021	14.8486	23.0602	8.70219	10.3253	376.504	1.82169e-43	376.504	5	0.868641	0		loss_4p	0.5	0.5	0.5	0.5	0.5	0.5	0.5	0.5	0.5	0.5	0.5	0.5	0.5	0.5	0.5	0.5	0.5	0.5	0.5	0.5	0.5	0.5
			HNSC-BA-4078	loss_10q	TRUE	0.5	0.9	0	0.493798	0.0347001	0.0475759	0.917724	FALSE	diploid	28.6296	39.9539	33.203	8.45837	6.64215e-43	510.716	1.63812e-42	510.716	5	0.862213	0		CREBBP	0.5	0.5	0.5	0.5	0.5	0.5	0.5	0.5	0.5	0.5	0.5	0.5	0.5	0.5	0.5	0.5	0.5	0.5	0.5	0.5	0.5	0.5
			HNSC-BA-4078	loss_10p	TRUE	0.5	0.9	0	0.493798	0.0347001	0.0475759	0.917724	FALSE	diploid	28.6296	39.9539	33.203	8.45837	6.64215e-43	510.716	1.63812e-42	510.716	5	0.862213	0		loss_15q	0.5	0.5	0.5	0.5	0.5	0.5	0.5	0.5	0.5	0.5	0.5	0.5	0.5	0.5	0.5	0.5	0.5	0.5	0.5	0.5	0.5	0.5
			HNSC-BA-4078	loss_22q	TRUE	0.5	0.9	0	0.493798	0.0347001	0.0475759	0.917724	FALSE	diploid	28.6296	39.9539	33.203	8.45837	6.64215e-43	510.716	1.63812e-42	510.716	5	0.862213	0		loss_5q	0.5	0.5	0.5	0.5	0.5	0.5	0.5	0.5	0.5	0.5	0.5	0.5	0.5	0.5	0.5	0.5	0.5	0.5	0.5	0.5	0.5	0.5
			HNSC-BA-4078	loss_16q	TRUE	0.5	0.9	0	0.493798	0.0347001	0.0475759	0.917724	FALSE	diploid	28.6296	39.9539	33.203	8.45837	6.64215e-43	510.716	1.63812e-42	510.716	5	0.862213	0		KMT2D	0.5	0.5	0.5	0.5	0.5	0.5	0.5	0.5	0.5	0.5	0.5	0.5	0.5	0.5	0.5	0.5	0.5	0.5	0.5	0.5	0.5	0.5
			HNSC-BA-4078	loss_16p	TRUE	0.5	0.9	0	0.493798	0.0347001	0.0475759	0.917724	FALSE	diploid	28.6296	39.9539	33.203	8.45837	6.64215e-43	510.716	1.63812e-42	510.716	5	0.862213	0		loss_13q	0.5	0.5	0.5	0.5	0.5	0.5	0.628438	0.5	0.5	0.5	0.5	0.5	0.5	0.5	0.5	0.5	0.5	0.5	0.5	0.5	0.5	0.5
			HNSC-BA-4078	loss_13q	TRUE	0.5	0.9	0	0.493798	0.0347001	0.0475759	0.917724	FALSE	diploid	28.6296	39.9539	33.203	8.45837	6.64215e-43	510.716	1.63812e-42	510.716	5	0.862213	0		EP300	0.5	0.5	0.5	0.5	0.5	0.5	0.628438	0.5	0.5	0.5	0.5	0.5	0.5	0.5	0.5	0.5	0.5	0.5	0.5	0.5	0.5	0.5
			HNSC-BA-4078	loss_9p	TRUE	0.5	0.9	0	0.493798	0.0347001	0.0475759	0.917724	FALSE	diploid	28.6296	39.9539	33.203	8.45837	6.64215e-43	510.716	1.63812e-42	510.716	5	0.862213	0		loss_21q	0.5	0.5	0.5	0.5	0.5	0.5	0.5	0.5	0.5	0.5	0.5	0.5	0.5	0.5	0.5	0.5	0.5	0.5	0.5	0.5	0.5	0.5
			HNSC-BA-4078	loss_11p	TRUE	0.5	0.9	0	0.493798	0.0347001	0.0475759	0.917724	FALSE	diploid	28.6296	39.9539	33.203	8.45837	6.64215e-43	510.716	1.63812e-42	510.716	5	0.862213	0		NOTCH1	0.5	0.5	0.5	0.5	0.5	0.5	0.5	0.5	0.5	0.5	0.5	0.5	0.5	0.5	0.5	0.5	0.5	0.5	0.5	0.5	0.5	0.5
			HNSC-BA-4078	loss_11q	TRUE	0.5	0.9	0	0.493798	0.0347001	0.0475759	0.917724	FALSE	diploid	28.6296	39.9539	33.203	8.45837	6.64215e-43	510.716	1.63812e-42	510.716	5	0.862213	0		gain_9q	0.5	0.5	0.5	0.5	0.5	0.5	0.628438	0.5	0.5	0.5	0.5	0.5	0.5	0.5	0.5	0.5	0.5	0.5	0.5	0.5	0.5	0.5
			HNSC-BA-4078	gain_3q	TRUE	0.5	0.9	0	0.493798	0.0347001	0.0475759	0.917724	FALSE	diploid	28.6296	39.9539	33.203	8.45837	6.64215e-43	510.716	1.63812e-42	510.716	5	0.862213	0		loss_11p	0.5	0.5	0.5	0.5	0.5	0.5	0.5	0.5	0.5	0.5	0.5	0.5	0.5	0.5	0.5	0.5	0.5	0.5	0.5	0.5	0.5	0.5
			HNSC-BA-4078	gain_20p	TRUE	0.5	0.9	0	0.493798	0.0347001	0.0475759	0.917724	FALSE	diploid	28.6296	39.9539	33.203	8.45837	6.64215e-43	510.716	1.63812e-42	510.716	5	0.862213	0		loss_4q	0.5	0.5	0.5	0.5	0.5	0.5	0.5	0.5	0.5	0.5	0.5	0.5	0.5	0.5	0.5	0.5	0.5	0.5	0.5	0.5	0.5	0.5
			HNSC-BA-4078	loss_5q	TRUE	0.5	0.9	0	0.493798	0.0347001	0.0475759	0.917724	FALSE	diploid	28.6296	39.9539	33.203	8.45837	6.64215e-43	510.716	1.63812e-42	510.716	5	0.862213	0		gain_3q	0.322898	0.322898	0.322898	0.322898	0.5	0.5	0.433409	0.322898	0.322898	0.5	0.5	0.322898	0.5	0.5	0.322898	0.5	0.5	0.5	0.5	0.5	0.322898	0.322898
			HNSC-BA-4078	loss_4q	TRUE	0.5	0.9	0	0.493798	0.0347001	0.0475759	0.917724	FALSE	diploid	28.6296	39.9539	33.203	8.45837	6.64215e-43	510.716	1.63812e-42	510.716	5	0.862213	0		CDKN2A	0.5	0.5	0.5	0.5	0.5	0.5	0.628438	0.5	0.5	0.5	0.5	0.5	0.5	0.5	0.5	0.5	0.5	0.5	0.5	0.5	0.5	0.5
			HNSC-BA-4078	loss_4p	TRUE	0.5	0.9	0	0.493798	0.0347001	0.0475759	0.917724	FALSE	diploid	28.6296	39.9539	33.203	8.45837	6.64215e-43	510.716	1.63812e-42	510.716	5	0.862213	0		PIK3CA	0.5	0.5	0.5	0.5	0.5	0.5	0.5	0.5	0.5	0.5	0.5	0.5	0.5	0.5	0.5	0.5	0.5	0.5	0.5	0.5	0.5	0.5
			HNSC-BA-4078	loss_3p	TRUE	0.5	0.9	0	0.493798	0.0347001	0.0475759	0.917724	FALSE	diploid	28.6296	39.9539	33.203	8.45837	6.64215e-43	510.716	1.63812e-42	510.716	5	0.862213	0		CASP8	0.5	0.5	0.5	0.5	0.5	0.5	0.5	0.5	0.5	0.5	0.5	0.5	0.5	0.5	0.5	0.5	0.5	0.5	0.5	0.5	0.5	0.5
			HNSC-BA-4078	gain_5p	TRUE	0.3	0.54	0.03	0.493798	0.0347001	0.0475759	0.917724	FALSE	diploid	28.6296	39.9539	33.203	8.45837	6.64215e-43	510.716	1.63812e-42	510.716	5	0.862213	0		HLA-A	0.5	0.5	0.5	0.5	0.5	0.5	0.5	0.5	0.5	0.5	0.5	0.5	0.5	0.5	0.5	0.5	0.5	0.5	0.5	0.5	0.5	0.5
			HNSC-BA-4078	gain_1q	TRUE	0.87	0.96	0.78	0.493798	0.0347001	0.0475759	0.917724	FALSE	diploid	28.6296	39.9539	33.203	8.45837	6.64215e-43	510.716	1.63812e-42	510.716	5	0.862213	0		NSD1	0.5	0.5	0.5	0.5	0.5	0.5	0.5	0.5	0.5	0.5	0.5	0.5	0.5	0.5	0.5	0.5	0.5	0.5	0.5	0.5	0.5	0.5
			HNSC-BA-4078	gain_22q	TRUE	0.5	0.9	0	0.493798	0.0347001	0.0475759	0.917724	FALSE	diploid	28.6296	39.9539	33.203	8.45837	6.64215e-43	510.716	1.63812e-42	510.716	5	0.862213	0		HRAS	0.5	0.5	0.5	0.5	0.5	0.5	0.5	0.5	0.5	0.5	0.5	0.5	0.5	0.5	0.5	0.5	0.5	0.5	0.5	0.5	0.5	0.5
			HNSC-BA-4078	loss_20q	TRUE	0.5	0.9	0	0.493798	0.0347001	0.0475759	0.917724	FALSE	diploid	28.6296	39.9539	33.203	8.45837	6.64215e-43	510.716	1.63812e-42	510.716	5	0.862213	0		KMT2C	0.5	0.5	0.5	0.5	0.5	0.5	0.5	0.5	0.5	0.5	0.5	0.5	0.5	0.5	0.5	0.5	0.5	0.5	0.5	0.5	0.5	0.5
			HNSC-BA-4078	loss_14q	TRUE	0.5	0.9	0	0.493798	0.0347001	0.0475759	0.917724	FALSE	diploid	28.6296	39.9539	33.203	8.45837	6.64215e-43	510.716	1.63812e-42	510.716	5	0.862213	0		FBXW7	0.5	0.5	0.5	0.5	0.5	0.5	0.5	0.5	0.5	0.5	0.5	0.5	0.5	0.5	0.5	0.5	0.5	0.5	0.5	0.5	0.5	0.5
			HNSC-BA-4078	loss_1q	TRUE	0.5	0.9	0	0.493798	0.0347001	0.0475759	0.917724	FALSE	diploid	28.6296	39.9539	33.203	8.45837	6.64215e-43	510.716	1.63812e-42	510.716	5	0.862213	0		NFE2L2	0.5	0.5	0.5	0.5	0.5	0.5	0.5	0.5	0.5	0.5	0.5	0.5	0.5	0.5	0.5	0.5	0.5	0.5	0.5	0.5	0.5	0.5
			HNSC-BA-4078	PEX5L	FALSE	0.5	0.9	0	0.493798	0.0347001	0.0475759	0.917724	FALSE	diploid	28.6296	39.9539	33.203	8.45837	6.64215e-43	510.716	1.63812e-42	510.716	5	0.862213	0		SPEN	0.5	0.5	0.5	0.5	0.5	0.5	0.5	0.5	0.5	0.5	0.5	0.5	0.5	0.5	0.5	0.5	0.5	0.5	0.5	0.5	0.5	0.5
			HNSC-BA-4078	15:29083955:G:T	FALSE	1	1	1	0.493798	0.0347001	0.0475759	0.917724	FALSE	diploid	28.6296	39.9539	33.203	8.45837	6.64215e-43	510.716	1.63812e-42	510.716	5	0.862213	0		loss_14q	0.5	0.5	0.5	0.5	0.5	0.5	0.5	0.5	0.5	0.5	0.5	0.5	0.5	0.5	0.5	0.5	0.5	0.5	0.5	0.5	0.5	0.5
			HNSC-BA-4078	MYH10	TRUE	0.5	0.9	0	0.493798	0.0347001	0.0475759	0.917724	FALSE	diploid	28.6296	39.9539	33.203	8.45837	6.64215e-43	510.716	1.63812e-42	510.716	5	0.862213	0		loss_8q	0.5	0.5	0.5	0.5	0.5	0.5	0.5	0.5	0.5	0.5	0.5	0.5	0.5	0.5	0.5	0.5	0.5	0.5	0.5	0.5	0.5	0.5
			HNSC-BA-4078	GBX2	FALSE	0.5	0.9	0	0.493798	0.0347001	0.0475759	0.917724	FALSE	diploid	28.6296	39.9539	33.203	8.45837	6.64215e-43	510.716	1.63812e-42	510.716	5	0.862213	0		homdel_CDKN2A	0.5	0.5	0.5	0.5	0.5	0.5	0.5	0.5	0.5	0.5	0.5	0.5	0.5	0.5	0.5	0.5	0.5	0.5	0.5	0.5	0.5	0.5
			HNSC-BA-4078	NNMT	TRUE	0.5	0.9	0	0.493798	0.0347001	0.0475759	0.917724	FALSE	diploid	28.6296	39.9539	33.203	8.45837	6.64215e-43	510.716	1.63812e-42	510.716	5	0.862213	0		WGD	0.5	0.5	0.5	0.5	0.5	0.5	0.5	0.5	0.5	0.5	0.5	0.5	0.5	0.5	0.5	0.5	0.5	0.5	0.5	0.5	0.5	0.5
			HNSC-BA-4078	SYCP2L	TRUE	0.5	0.9	0	0.493798	0.0347001	0.0475759	0.917724	FALSE	diploid	28.6296	39.9539	33.203	8.45837	6.64215e-43	510.716	1.63812e-42	510.716	5	0.862213	0		WGT	0.5	0.5	0.5	0.5	0.5	0.5	0.5	0.5	0.5	0.5	0.5	0.5	0.5	0.5	0.5	0.5	0.5	0.5	0.5	0.5	0.5	0.5
			HNSC-BA-4078	SLC2A3	FALSE	1	1	1	0.493798	0.0347001	0.0475759	0.917724	FALSE	diploid	28.6296	39.9539	33.203	8.45837	6.64215e-43	510.716	1.63812e-42	510.716	5	0.862213	0
			HNSC-BA-4078	FAM135B	TRUE	0.5	0.9	0	0.493798	0.0347001	0.0475759	0.917724	FALSE	diploid	28.6296	39.9539	33.203	8.45837	6.64215e-43	510.716	1.63812e-42	510.716	5	0.862213	0		HNSC-BA-A6DB	loss_9p	gain_8q	loss_3p	gain_9p	FAT1	loss_6p	gain_5p	loss_8p	TP53	loss_18q	loss_10p	loss_11q	loss_17p	gain_17p	loss_9q	loss_4p	CREBBP	loss_15q	loss_5q	KMT2D	loss_13q	EP300
			HNSC-BA-4078	C5orf34	TRUE	0.5	0.9	0	0.493798	0.0347001	0.0475759	0.917724	FALSE	diploid	28.6296	39.9539	33.203	8.45837	6.64215e-43	510.716	1.63812e-42	510.716	5	0.862213	0		loss_9p	0.5	0.5	0.5	0.5	0.5	0.5	0.5	0.5	0.5	0.5	0.5	0.5	0.5	0.5	0.5	0.5	0.5	0.5	0.5	0.5	0.5	0.5
			HNSC-BA-4078	DENND4A	FALSE	0.5	0.9	0	0.493798	0.0347001	0.0475759	0.917724	FALSE	diploid	28.6296	39.9539	33.203	8.45837	6.64215e-43	510.716	1.63812e-42	510.716	5	0.862213	0		gain_8q	0.5	0.5	0.5	0.5	0.5	0.5	0.5	0.5	0.5	0.5	0.5	0.5	0.5	0.5	0.5	0.5	0.5	0.5	0.5	0.5	0.5	0.5
			HNSC-BA-4078	BAGE2	FALSE	1	1	1	0.493798	0.0347001	0.0475759	0.917724	FALSE	diploid	28.6296	39.9539	33.203	8.45837	6.64215e-43	510.716	1.63812e-42	510.716	5	0.862213	0		loss_3p	0.5	0.5	0.5	0.5	0.5	0.5	0.5	0.5	0.5	0.5	0.5	0.5	0.5	0.5	0.5	0.5	0.5	0.5	0.5	0.5	0.5	0.5
			HNSC-BA-4078	DMRTC2	FALSE	1	1	1	0.493798	0.0347001	0.0475759	0.917724	FALSE	diploid	28.6296	39.9539	33.203	8.45837	6.64215e-43	510.716	1.63812e-42	510.716	5	0.862213	0		gain_9p	0.5	0.5	0.5	0.5	0.5	0.5	0.5	0.5	0.5	0.5	0.5	0.5	0.5	0.5	0.5	0.5	0.5	0.5	0.5	0.5	0.5	0.5
			HNSC-BA-4078	ANGPT4	TRUE	0.5	0.9	0	0.493798	0.0347001	0.0475759	0.917724	FALSE	diploid	28.6296	39.9539	33.203	8.45837	6.64215e-43	510.716	1.63812e-42	510.716	5	0.862213	0		FAT1	0.5	0.5	0.5	0.5	0.5	0.5	0.5	0.5	0.5	0.5	0.5	0.5	0.5	0.5	0.5	0.5	0.5	0.5	0.5	0.5	0.5	0.5
			HNSC-BA-4078	EPS15L1	TRUE	0.5	0.9	0	0.493798	0.0347001	0.0475759	0.917724	FALSE	diploid	28.6296	39.9539	33.203	8.45837	6.64215e-43	510.716	1.63812e-42	510.716	5	0.862213	0		loss_6p	0.5	0.5	0.5	0.5	0.5	0.5	0.5	0.5	0.5	0.5	0.5	0.5	0.5	0.5	0.5	0.5	0.5	0.5	0.5	0.5	0.5	0.5
			HNSC-BA-4078	ABCC2	FALSE	1	1	1	0.493798	0.0347001	0.0475759	0.917724	FALSE	diploid	28.6296	39.9539	33.203	8.45837	6.64215e-43	510.716	1.63812e-42	510.716	5	0.862213	0		gain_5p	0.5	0.5	0.5	0.5	0.5	0.5	0.5	0.5	0.5	0.5	0.5	0.5	0.5	0.5	0.5	0.5	0.5	0.5	0.5	0.5	0.5	0.5
			HNSC-BA-4078	CNNM1	TRUE	0.5	0.9	0	0.493798	0.0347001	0.0475759	0.917724	FALSE	diploid	28.6296	39.9539	33.203	8.45837	6.64215e-43	510.716	1.63812e-42	510.716	5	0.862213	0		loss_8p	0.5	0.5	0.5	0.5	0.5	0.5	0.5	0.5	0.5	0.5	0.5	0.5	0.5	0.5	0.5	0.5	0.5	0.5	0.5	0.5	0.5	0.5
			HNSC-BA-4078	SLC38A10	FALSE	1	1	1	0.493798	0.0347001	0.0475759	0.917724	FALSE	diploid	28.6296	39.9539	33.203	8.45837	6.64215e-43	510.716	1.63812e-42	510.716	5	0.862213	0		TP53	0.5	0.5	0.5	0.5	0.5	0.5	0.5	0.5	0.5	0.5	0.5	0.5	0.5	0.5	0.5	0.5	0.5	0.5	0.5	0.5	0.5	0.5
			HNSC-BA-4078	PLSCR5	FALSE	0.5	0.9	0	0.493798	0.0347001	0.0475759	0.917724	FALSE	diploid	28.6296	39.9539	33.203	8.45837	6.64215e-43	510.716	1.63812e-42	510.716	5	0.862213	0		loss_18q	0.5	0.5	0.5	0.5	0.5	0.5	0.5	0.5	0.5	0.5	0.5	0.5	0.5	0.5	0.5	0.5	0.5	0.5	0.5	0.5	0.5	0.5
			HNSC-BA-4078	15:22440199:G:C	FALSE	0.5	0.9	0	0.493798	0.0347001	0.0475759	0.917724	FALSE	diploid	28.6296	39.9539	33.203	8.45837	6.64215e-43	510.716	1.63812e-42	510.716	5	0.862213	0		loss_10p	0.5	0.5	0.5	0.5	0.5	0.5	0.5	0.5	0.5	0.5	0.5	0.5	0.5	0.5	0.5	0.5	0.5	0.5	0.5	0.5	0.5	0.5
			HNSC-BA-4078	TGM2	TRUE	0.5	0.9	0	0.493798	0.0347001	0.0475759	0.917724	FALSE	diploid	28.6296	39.9539	33.203	8.45837	6.64215e-43	510.716	1.63812e-42	510.716	5	0.862213	0		loss_11q	0.5	0.5	0.5	0.5	0.5	0.5	0.5	0.5	0.5	0.5	0.5	0.5	0.5	0.5	0.5	0.5	0.5	0.5	0.5	0.5	0.5	0.5
			HNSC-BA-4078	UNC13C	TRUE	0.5	0.9	0	0.493798	0.0347001	0.0475759	0.917724	FALSE	diploid	28.6296	39.9539	33.203	8.45837	6.64215e-43	510.716	1.63812e-42	510.716	5	0.862213	0		loss_17p	0.5	0.5	0.5	0.5	0.5	0.5	0.5	0.5	0.5	0.5	0.5	0.5	0.5	0.5	0.5	0.5	0.5	0.5	0.5	0.5	0.5	0.5
			HNSC-BA-4078	OSBPL3	TRUE	0.5	0.9	0	0.493798	0.0347001	0.0475759	0.917724	FALSE	diploid	28.6296	39.9539	33.203	8.45837	6.64215e-43	510.716	1.63812e-42	510.716	5	0.862213	0		gain_17p	0.5	0.5	0.5	0.5	0.5	0.5	0.5	0.5	0.5	0.5	0.5	0.5	0.5	0.5	0.5	0.5	0.5	0.5	0.5	0.5	0.5	0.5
			HNSC-BA-4078	LRIG2	TRUE	1	1	1	0.493798	0.0347001	0.0475759	0.917724	FALSE	diploid	28.6296	39.9539	33.203	8.45837	6.64215e-43	510.716	1.63812e-42	510.716	5	0.862213	0		loss_9q	0.5	0.5	0.5	0.5	0.5	0.5	0.5	0.5	0.5	0.5	0.5	0.5	0.5	0.5	0.5	0.5	0.5	0.5	0.5	0.5	0.5	0.5
			HNSC-BA-4078	RAD9B	FALSE	0.5	0.9	0	0.493798	0.0347001	0.0475759	0.917724	FALSE	diploid	28.6296	39.9539	33.203	8.45837	6.64215e-43	510.716	1.63812e-42	510.716	5	0.862213	0		loss_4p	0.5	0.5	0.5	0.5	0.5	0.5	0.5	0.5	0.5	0.5	0.5	0.5	0.5	0.5	0.5	0.5	0.5	0.5	0.5	0.5	0.5	0.5
			HNSC-BA-4078	NOL8	TRUE	0.5	0.9	0	0.493798	0.0347001	0.0475759	0.917724	FALSE	diploid	28.6296	39.9539	33.203	8.45837	6.64215e-43	510.716	1.63812e-42	510.716	5	0.862213	0		CREBBP	0.5	0.5	0.5	0.5	0.5	0.5	0.5	0.5	0.5	0.5	0.5	0.5	0.5	0.5	0.5	0.5	0.5	0.5	0.5	0.5	0.5	0.5
			HNSC-BA-4078	PLSCR5	FALSE	0.5	0.9	0	0.493798	0.0347001	0.0475759	0.917724	FALSE	diploid	28.6296	39.9539	33.203	8.45837	6.64215e-43	510.716	1.63812e-42	510.716	5	0.862213	0		loss_15q	0.5	0.5	0.5	0.5	0.5	0.5	0.5	0.5	0.5	0.5	0.5	0.5	0.5	0.5	0.5	0.5	0.5	0.5	0.5	0.5	0.5	0.5
			HNSC-BA-4078	NGEF	TRUE	0.5	0.9	0	0.493798	0.0347001	0.0475759	0.917724	FALSE	diploid	28.6296	39.9539	33.203	8.45837	6.64215e-43	510.716	1.63812e-42	510.716	5	0.862213	0		loss_5q	0.5	0.5	0.5	0.5	0.5	0.5	0.5	0.5	0.5	0.5	0.5	0.5	0.5	0.5	0.5	0.5	0.5	0.5	0.5	0.5	0.5	0.5
			HNSC-BA-4078	NPAS3	TRUE	0.5	0.9	0	0.493798	0.0347001	0.0475759	0.917724	FALSE	diploid	28.6296	39.9539	33.203	8.45837	6.64215e-43	510.716	1.63812e-42	510.716	5	0.862213	0		KMT2D	0.5	0.5	0.5	0.5	0.5	0.5	0.5	0.5	0.5	0.5	0.5	0.5	0.5	0.5	0.5	0.5	0.5	0.5	0.5	0.5	0.5	0.5
			HNSC-BA-4078	TMEM128	FALSE	1	1	1	0.493798	0.0347001	0.0475759	0.917724	FALSE	diploid	28.6296	39.9539	33.203	8.45837	6.64215e-43	510.716	1.63812e-42	510.716	5	0.862213	0		loss_13q	0.5	0.5	0.5	0.5	0.5	0.5	0.5	0.5	0.5	0.5	0.5	0.5	0.5	0.5	0.5	0.5	0.5	0.5	0.5	0.5	0.5	0.5
			HNSC-BA-4078	C3P1	FALSE	0.5	0.9	0	0.493798	0.0347001	0.0475759	0.917724	FALSE	diploid	28.6296	39.9539	33.203	8.45837	6.64215e-43	510.716	1.63812e-42	510.716	5	0.862213	0		EP300	0.5	0.5	0.5	0.5	0.5	0.5	0.5	0.5	0.5	0.5	0.5	0.5	0.5	0.5	0.5	0.5	0.5	0.5	0.5	0.5	0.5	0.5
			HNSC-BA-4078	CACNG2	FALSE	0.5	0.9	0	0.493798	0.0347001	0.0475759	0.917724	FALSE	diploid	28.6296	39.9539	33.203	8.45837	6.64215e-43	510.716	1.63812e-42	510.716	5	0.862213	0		loss_21q	0.5	0.5	0.5	0.5	0.5	0.5	0.5	0.5	0.5	0.5	0.5	0.5	0.5	0.5	0.5	0.5	0.5	0.5	0.5	0.5	0.5	0.5
			HNSC-BA-4078	MUC16	FALSE	1	1	1	0.493798	0.0347001	0.0475759	0.917724	FALSE	diploid	28.6296	39.9539	33.203	8.45837	6.64215e-43	510.716	1.63812e-42	510.716	5	0.862213	0		NOTCH1	0.5	0.5	0.5	0.5	0.5	0.5	0.5	0.5	0.5	0.5	0.5	0.5	0.5	0.5	0.5	0.5	0.5	0.5	0.5	0.5	0.5	0.5
			HNSC-BA-4078	SOX30	TRUE	1	1	1	0.493798	0.0347001	0.0475759	0.917724	FALSE	diploid	28.6296	39.9539	33.203	8.45837	6.64215e-43	510.716	1.63812e-42	510.716	5	0.862213	0		gain_9q	0.5	0.5	0.5	0.5	0.5	0.5	0.5	0.5	0.5	0.5	0.5	0.5	0.5	0.5	0.5	0.5	0.5	0.5	0.5	0.5	0.5	0.5
			HNSC-BA-4078	RAD23B	TRUE	0.5	0.9	0	0.493798	0.0347001	0.0475759	0.917724	FALSE	diploid	28.6296	39.9539	33.203	8.45837	6.64215e-43	510.716	1.63812e-42	510.716	5	0.862213	0		loss_11p	0.5	0.5	0.5	0.5	0.5	0.5	0.5	0.5	0.5	0.5	0.5	0.5	0.5	0.5	0.5	0.5	0.5	0.5	0.5	0.5	0.5	0.5
			HNSC-BA-4078	C7orf41	TRUE	0.5	0.9	0	0.493798	0.0347001	0.0475759	0.917724	FALSE	diploid	28.6296	39.9539	33.203	8.45837	6.64215e-43	510.716	1.63812e-42	510.716	5	0.862213	0		loss_4q	0.0049505	0.5	0.0049505	0.5	0.5	0.5	0.0049505	0.0049505	0.0049505	0.0049505	0.0049505	0.5	0.5	0.5	0.5	0.5	0.5	0.5	0.0049505	0.5	0.0049505	0.5
			HNSC-BA-4078	RNU6-614P	FALSE	1	1	1	0.493798	0.0347001	0.0475759	0.917724	FALSE	diploid	28.6296	39.9539	33.203	8.45837	6.64215e-43	510.716	1.63812e-42	510.716	5	0.862213	0		gain_3q	0.5	0.5	0.5	0.5	0.5	0.5	0.5	0.5	0.5	0.5	0.5	0.5	0.5	0.5	0.5	0.5	0.5	0.5	0.5	0.5	0.5	0.5
			HNSC-BA-4078	NKD1	TRUE	0.5	0.9	0	0.493798	0.0347001	0.0475759	0.917724	FALSE	diploid	28.6296	39.9539	33.203	8.45837	6.64215e-43	510.716	1.63812e-42	510.716	5	0.862213	0		CDKN2A	0.5	0.5	0.5	0.5	0.5	0.5	0.5	0.5	0.5	0.5	0.5	0.5	0.5	0.5	0.5	0.5	0.5	0.5	0.5	0.5	0.5	0.5
			HNSC-BA-4078	LRRTM4	FALSE	0.5	0.9	0	0.493798	0.0347001	0.0475759	0.917724	FALSE	diploid	28.6296	39.9539	33.203	8.45837	6.64215e-43	510.716	1.63812e-42	510.716	5	0.862213	0		PIK3CA	0.5	0.5	0.5	0.5	0.5	0.5	0.5	0.5	0.5	0.5	0.5	0.5	0.5	0.5	0.5	0.5	0.5	0.5	0.5	0.5	0.5	0.5
			HNSC-BA-4078	PHIP	TRUE	0.5	0.9	0	0.493798	0.0347001	0.0475759	0.917724	FALSE	diploid	28.6296	39.9539	33.203	8.45837	6.64215e-43	510.716	1.63812e-42	510.716	5	0.862213	0		CASP8	0.5	0.5	0.5	0.5	0.5	0.5	0.5	0.5	0.5	0.5	0.5	0.5	0.5	0.5	0.5	0.5	0.5	0.5	0.5	0.5	0.5	0.5
			HNSC-BA-4078	COL14A1	FALSE	0.5	0.9	0	0.493798	0.0347001	0.0475759	0.917724	FALSE	diploid	28.6296	39.9539	33.203	8.45837	6.64215e-43	510.716	1.63812e-42	510.716	5	0.862213	0		HLA-A	0.5	0.5	0.5	0.5	0.5	0.5	0.5	0.5	0.5	0.5	0.5	0.5	0.5	0.5	0.5	0.5	0.5	0.5	0.5	0.5	0.5	0.5
			HNSC-BA-4078	PHF21A	FALSE	1	1	1	0.493798	0.0347001	0.0475759	0.917724	FALSE	diploid	28.6296	39.9539	33.203	8.45837	6.64215e-43	510.716	1.63812e-42	510.716	5	0.862213	0		NSD1	0.5	0.5	0.5	0.5	0.5	0.5	0.5	0.5	0.5	0.5	0.5	0.5	0.5	0.5	0.5	0.5	0.5	0.5	0.5	0.5	0.5	0.5
			HNSC-BA-4078	CYP4A22	FALSE	1	1	1	0.493798	0.0347001	0.0475759	0.917724	FALSE	diploid	28.6296	39.9539	33.203	8.45837	6.64215e-43	510.716	1.63812e-42	510.716	5	0.862213	0		HRAS	0.5	0.5	0.5	0.5	0.5	0.5	0.5	0.5	0.5	0.5	0.5	0.5	0.5	0.5	0.5	0.5	0.5	0.5	0.5	0.5	0.5	0.5
			HNSC-BA-4078	DLAT	FALSE	0.5	0.9	0	0.493798	0.0347001	0.0475759	0.917724	FALSE	diploid	28.6296	39.9539	33.203	8.45837	6.64215e-43	510.716	1.63812e-42	510.716	5	0.862213	0		KMT2C	0.5	0.5	0.5	0.5	0.5	0.5	0.5	0.5	0.5	0.5	0.5	0.5	0.5	0.5	0.5	0.5	0.5	0.5	0.5	0.5	0.5	0.5
			HNSC-BA-4078	ZNF835	TRUE	0.5	0.9	0	0.493798	0.0347001	0.0475759	0.917724	FALSE	diploid	28.6296	39.9539	33.203	8.45837	6.64215e-43	510.716	1.63812e-42	510.716	5	0.862213	0		FBXW7	0.5	0.5	0.5	0.5	0.5	0.5	0.5	0.5	0.5	0.5	0.5	0.5	0.5	0.5	0.5	0.5	0.5	0.5	0.5	0.5	0.5	0.5
			HNSC-BA-4078	LRRC7	FALSE	0.5	0.9	0	0.493798	0.0347001	0.0475759	0.917724	FALSE	diploid	28.6296	39.9539	33.203	8.45837	6.64215e-43	510.716	1.63812e-42	510.716	5	0.862213	0		NFE2L2	0.5	0.5	0.5	0.5	0.5	0.5	0.5	0.5	0.5	0.5	0.5	0.5	0.5	0.5	0.5	0.5	0.5	0.5	0.5	0.5	0.5	0.5
			HNSC-BA-4078	LINGO1	TRUE	0.5	0.9	0	0.493798	0.0347001	0.0475759	0.917724	FALSE	diploid	28.6296	39.9539	33.203	8.45837	6.64215e-43	510.716	1.63812e-42	510.716	5	0.862213	0		SPEN	0.5	0.5	0.5	0.5	0.5	0.5	0.5	0.5	0.5	0.5	0.5	0.5	0.5	0.5	0.5	0.5	0.5	0.5	0.5	0.5	0.5	0.5
			HNSC-BA-4078	FAM196A	TRUE	0.5	0.9	0	0.493798	0.0347001	0.0475759	0.917724	FALSE	diploid	28.6296	39.9539	33.203	8.45837	6.64215e-43	510.716	1.63812e-42	510.716	5	0.862213	0		loss_14q	0.5	0.5	0.5	0.5	0.5	0.5	0.5	0.5	0.5	0.5	0.5	0.5	0.5	0.5	0.5	0.5	0.5	0.5	0.5	0.5	0.5	0.5
			HNSC-BA-4078	ZFR	TRUE	0.5	0.9	0	0.493798	0.0347001	0.0475759	0.917724	FALSE	diploid	28.6296	39.9539	33.203	8.45837	6.64215e-43	510.716	1.63812e-42	510.716	5	0.862213	0		loss_8q	0.5	0.5	0.5	0.5	0.5	0.5	0.5	0.5	0.5	0.5	0.5	0.5	0.5	0.5	0.5	0.5	0.5	0.5	0.5	0.5	0.5	0.5
			HNSC-BA-4078	GTPBP4	TRUE	0.5	0.9	0	0.493798	0.0347001	0.0475759	0.917724	FALSE	diploid	28.6296	39.9539	33.203	8.45837	6.64215e-43	510.716	1.63812e-42	510.716	5	0.862213	0		homdel_CDKN2A	0.5	0.5	0.5	0.5	0.5	0.5	0.5	0.5	0.5	0.5	0.5	0.5	0.5	0.5	0.5	0.5	0.5	0.5	0.5	0.5	0.5	0.5
			HNSC-BA-4078	ZNF578	TRUE	1	1	1	0.493798	0.0347001	0.0475759	0.917724	FALSE	diploid	28.6296	39.9539	33.203	8.45837	6.64215e-43	510.716	1.63812e-42	510.716	5	0.862213	0		WGD	0.5	0.5	0.5	0.5	0.5	0.5	0.5	0.5	0.5	0.5	0.5	0.5	0.5	0.5	0.5	0.5	0.5	0.5	0.5	0.5	0.5	0.5
			HNSC-BA-4078	SELP	TRUE	0.5	0.9	0	0.493798	0.0347001	0.0475759	0.917724	FALSE	diploid	28.6296	39.9539	33.203	8.45837	6.64215e-43	510.716	1.63812e-42	510.716	5	0.862213	0		WGT	0.5	0.5	0.5	0.5	0.5	0.5	0.5	0.5	0.5	0.5	0.5	0.5	0.5	0.5	0.5	0.5	0.5	0.5	0.5	0.5	0.5	0.5
			HNSC-BA-4078	ATP10A	TRUE	0.5	0.9	0	0.493798	0.0347001	0.0475759	0.917724	FALSE	diploid	28.6296	39.9539	33.203	8.45837	6.64215e-43	510.716	1.63812e-42	510.716	5	0.862213	0
			HNSC-BA-4078	CTNND2	TRUE	0.5	0.9	0	0.493798	0.0347001	0.0475759	0.917724	FALSE	diploid	28.6296	39.9539	33.203	8.45837	6.64215e-43	510.716	1.63812e-42	510.716	5	0.862213	0		HNSC-BA-A6DD	loss_9p	gain_8q	loss_3p	gain_9p	FAT1	loss_6p	gain_5p	loss_8p	TP53	loss_18q	loss_10p	loss_11q	loss_17p	gain_17p	loss_9q	loss_4p	CREBBP	loss_15q	loss_5q	KMT2D	loss_13q	EP300
			HNSC-BA-4078	CENPF	TRUE	0.5	0.9	0	0.493798	0.0347001	0.0475759	0.917724	FALSE	diploid	28.6296	39.9539	33.203	8.45837	6.64215e-43	510.716	1.63812e-42	510.716	5	0.862213	0		loss_9p	0.5	0.5	0.5	0.5	0.5	0.5	0.5	0.5	0.5	0.5	0.5	0.5	0.5	0.65075	0.5	0.5	0.5	0.5	0.5	0.5	0.5	0.5
			HNSC-BA-4078	GATA3-AS1	FALSE	0.5	0.9	0	0.493798	0.0347001	0.0475759	0.917724	FALSE	diploid	28.6296	39.9539	33.203	8.45837	6.64215e-43	510.716	1.63812e-42	510.716	5	0.862213	0		gain_8q	0.5	0.5	0.5	0.5	0.5	0.5	0.5	0.5	0.5	0.5	0.5	0.5	0.5	0.65075	0.5	0.5	0.5	0.5	0.5	0.5	0.5	0.5
			HNSC-BA-4078	TNC	TRUE	0.5	0.9	0	0.493798	0.0347001	0.0475759	0.917724	FALSE	diploid	28.6296	39.9539	33.203	8.45837	6.64215e-43	510.716	1.63812e-42	510.716	5	0.862213	0		loss_3p	0.5	0.5	0.5	0.5	0.5	0.5	0.5	0.5	0.5	0.5	0.5	0.5	0.5	0.65075	0.5	0.5	0.5	0.5	0.5	0.5	0.5	0.5
			HNSC-BA-4078	CNTN5	FALSE	0.5	0.9	0	0.493798	0.0347001	0.0475759	0.917724	FALSE	diploid	28.6296	39.9539	33.203	8.45837	6.64215e-43	510.716	1.63812e-42	510.716	5	0.862213	0		gain_9p	0.5	0.5	0.5	0.5	0.5	0.5	0.5	0.5	0.5	0.5	0.5	0.5	0.5	0.5	0.5	0.5	0.5	0.5	0.5	0.5	0.5	0.5
			HNSC-BA-4078	ATM	FALSE	0.5	0.9	0	0.493798	0.0347001	0.0475759	0.917724	FALSE	diploid	28.6296	39.9539	33.203	8.45837	6.64215e-43	510.716	1.63812e-42	510.716	5	0.862213	0		FAT1	0.5	0.5	0.5	0.5	0.5	0.5	0.5	0.5	0.5	0.5	0.5	0.5	0.5	0.5	0.5	0.5	0.5	0.5	0.5	0.5	0.5	0.5
			HNSC-BA-4078	KIF1C	TRUE	1	1	1	0.493798	0.0347001	0.0475759	0.917724	FALSE	diploid	28.6296	39.9539	33.203	8.45837	6.64215e-43	510.716	1.63812e-42	510.716	5	0.862213	0		loss_6p	0.5	0.5	0.5	0.5	0.5	0.5	0.5	0.5	0.5	0.5	0.5	0.5	0.5	0.5	0.5	0.5	0.5	0.5	0.5	0.5	0.5	0.5
			HNSC-BA-4078	SIAH3	TRUE	1	1	1	0.493798	0.0347001	0.0475759	0.917724	FALSE	diploid	28.6296	39.9539	33.203	8.45837	6.64215e-43	510.716	1.63812e-42	510.716	5	0.862213	0		gain_5p	0.5	0.5	0.5	0.5	0.5	0.5	0.5	0.5	0.5	0.5	0.5	0.5	0.5	0.5	0.5	0.5	0.5	0.5	0.5	0.5	0.5	0.5
			HNSC-BA-4078	CNBD1	TRUE	0.5	0.9	0	0.493798	0.0347001	0.0475759	0.917724	FALSE	diploid	28.6296	39.9539	33.203	8.45837	6.64215e-43	510.716	1.63812e-42	510.716	5	0.862213	0		loss_8p	0.5	0.5	0.5	0.5	0.5	0.5	0.5	0.5	0.5	0.5	0.5	0.5	0.5	0.65075	0.5	0.5	0.5	0.5	0.5	0.5	0.5	0.5
			HNSC-BA-4078	C8B	TRUE	0.5	0.9	0	0.493798	0.0347001	0.0475759	0.917724	FALSE	diploid	28.6296	39.9539	33.203	8.45837	6.64215e-43	510.716	1.63812e-42	510.716	5	0.862213	0		TP53	0.5	0.5	0.5	0.5	0.5	0.5	0.5	0.5	0.5	0.5	0.5	0.5	0.5	0.65075	0.5	0.5	0.5	0.5	0.5	0.5	0.5	0.5
			HNSC-BA-4078	C1GALT1	TRUE	1	1	1	0.493798	0.0347001	0.0475759	0.917724	FALSE	diploid	28.6296	39.9539	33.203	8.45837	6.64215e-43	510.716	1.63812e-42	510.716	5	0.862213	0		loss_18q	0.5	0.5	0.5	0.5	0.5	0.5	0.5	0.5	0.5	0.5	0.5	0.5	0.5	0.65075	0.5	0.5	0.5	0.5	0.5	0.5	0.5	0.5
			HNSC-BA-4078	HECTD3	FALSE	0.5	0.9	0	0.493798	0.0347001	0.0475759	0.917724	FALSE	diploid	28.6296	39.9539	33.203	8.45837	6.64215e-43	510.716	1.63812e-42	510.716	5	0.862213	0		loss_10p	0.5	0.5	0.5	0.5	0.5	0.5	0.5	0.5	0.5	0.5	0.5	0.5	0.5	0.5	0.5	0.5	0.5	0.5	0.5	0.5	0.5	0.5
			HNSC-BA-4078	SLC24A4	TRUE	0.5	0.9	0	0.493798	0.0347001	0.0475759	0.917724	FALSE	diploid	28.6296	39.9539	33.203	8.45837	6.64215e-43	510.716	1.63812e-42	510.716	5	0.862213	0		loss_11q	0.5	0.5	0.5	0.5	0.5	0.5	0.5	0.5	0.5	0.5	0.5	0.5	0.5	0.65075	0.5	0.5	0.5	0.5	0.5	0.5	0.5	0.5
			HNSC-BA-4078	UBXN7	FALSE	0.5	0.9	0	0.493798	0.0347001	0.0475759	0.917724	FALSE	diploid	28.6296	39.9539	33.203	8.45837	6.64215e-43	510.716	1.63812e-42	510.716	5	0.862213	0		loss_17p	0.5	0.5	0.5	0.5	0.5	0.5	0.5	0.5	0.5	0.5	0.5	0.5	0.5	0.65075	0.5	0.5	0.5	0.5	0.5	0.5	0.5	0.5
			HNSC-BA-4078	KCNK17	FALSE	1	1	1	0.493798	0.0347001	0.0475759	0.917724	FALSE	diploid	28.6296	39.9539	33.203	8.45837	6.64215e-43	510.716	1.63812e-42	510.716	5	0.862213	0		gain_17p	0.34925	0.34925	0.34925	0.5	0.5	0.5	0.5	0.34925	0.34925	0.34925	0.5	0.34925	0.34925	0.5	0.5	0.5	0.5	0.5	0.5	0.5	0.34925	0.5
			HNSC-BA-4078	MUC16	TRUE	0.5	0.9	0	0.493798	0.0347001	0.0475759	0.917724	FALSE	diploid	28.6296	39.9539	33.203	8.45837	6.64215e-43	510.716	1.63812e-42	510.716	5	0.862213	0		loss_9q	0.5	0.5	0.5	0.5	0.5	0.5	0.5	0.5	0.5	0.5	0.5	0.5	0.5	0.5	0.5	0.5	0.5	0.5	0.5	0.5	0.5	0.5
			HNSC-BA-4078	RGS2	FALSE	0.5	0.9	0	0.493798	0.0347001	0.0475759	0.917724	FALSE	diploid	28.6296	39.9539	33.203	8.45837	6.64215e-43	510.716	1.63812e-42	510.716	5	0.862213	0		loss_4p	0.5	0.5	0.5	0.5	0.5	0.5	0.5	0.5	0.5	0.5	0.5	0.5	0.5	0.5	0.5	0.5	0.5	0.5	0.5	0.5	0.5	0.5
			HNSC-BA-4078	CDH7	TRUE	0.5	0.9	0	0.493798	0.0347001	0.0475759	0.917724	FALSE	diploid	28.6296	39.9539	33.203	8.45837	6.64215e-43	510.716	1.63812e-42	510.716	5	0.862213	0		CREBBP	0.5	0.5	0.5	0.5	0.5	0.5	0.5	0.5	0.5	0.5	0.5	0.5	0.5	0.5	0.5	0.5	0.5	0.5	0.5	0.5	0.5	0.5
			HNSC-BA-4078	LIPG	FALSE	0.5	0.9	0	0.493798	0.0347001	0.0475759	0.917724	FALSE	diploid	28.6296	39.9539	33.203	8.45837	6.64215e-43	510.716	1.63812e-42	510.716	5	0.862213	0		loss_15q	0.5	0.5	0.5	0.5	0.5	0.5	0.5	0.5	0.5	0.5	0.5	0.5	0.5	0.5	0.5	0.5	0.5	0.5	0.5	0.5	0.5	0.5
			HNSC-BA-4078	DNAH11	TRUE	1	1	1	0.493798	0.0347001	0.0475759	0.917724	FALSE	diploid	28.6296	39.9539	33.203	8.45837	6.64215e-43	510.716	1.63812e-42	510.716	5	0.862213	0		loss_5q	0.5	0.5	0.5	0.5	0.5	0.5	0.5	0.5	0.5	0.5	0.5	0.5	0.5	0.5	0.5	0.5	0.5	0.5	0.5	0.5	0.5	0.5
			HNSC-BA-4078	AC005609.1	TRUE	0.5	0.9	0	0.493798	0.0347001	0.0475759	0.917724	FALSE	diploid	28.6296	39.9539	33.203	8.45837	6.64215e-43	510.716	1.63812e-42	510.716	5	0.862213	0		KMT2D	0.5	0.5	0.5	0.5	0.5	0.5	0.5	0.5	0.5	0.5	0.5	0.5	0.5	0.5	0.5	0.5	0.5	0.5	0.5	0.5	0.5	0.5
			HNSC-BA-4078	GABRA2	FALSE	0.5	0.9	0	0.493798	0.0347001	0.0475759	0.917724	FALSE	diploid	28.6296	39.9539	33.203	8.45837	6.64215e-43	510.716	1.63812e-42	510.716	5	0.862213	0		loss_13q	0.5	0.5	0.5	0.5	0.5	0.5	0.5	0.5	0.5	0.5	0.5	0.5	0.5	0.65075	0.5	0.5	0.5	0.5	0.5	0.5	0.5	0.5
			HNSC-BA-4078	SI	TRUE	1	1	1	0.493798	0.0347001	0.0475759	0.917724	FALSE	diploid	28.6296	39.9539	33.203	8.45837	6.64215e-43	510.716	1.63812e-42	510.716	5	0.862213	0		EP300	0.5	0.5	0.5	0.5	0.5	0.5	0.5	0.5	0.5	0.5	0.5	0.5	0.5	0.5	0.5	0.5	0.5	0.5	0.5	0.5	0.5	0.5
			HNSC-BA-4078	DIS3L2	FALSE	1	1	1	0.493798	0.0347001	0.0475759	0.917724	FALSE	diploid	28.6296	39.9539	33.203	8.45837	6.64215e-43	510.716	1.63812e-42	510.716	5	0.862213	0		loss_21q	0.5	0.5	0.5	0.5	0.5	0.5	0.5	0.5	0.5	0.5	0.5	0.5	0.5	0.5	0.5	0.5	0.5	0.5	0.5	0.5	0.5	0.5
			HNSC-BA-4078	NPAP1	TRUE	0.5	0.9	0	0.493798	0.0347001	0.0475759	0.917724	FALSE	diploid	28.6296	39.9539	33.203	8.45837	6.64215e-43	510.716	1.63812e-42	510.716	5	0.862213	0		NOTCH1	0.5	0.5	0.5	0.5	0.5	0.5	0.5	0.5	0.5	0.5	0.5	0.5	0.5	0.5	0.5	0.5	0.5	0.5	0.5	0.5	0.5	0.5
			HNSC-BA-4078	ZNF169	TRUE	0.5	0.9	0	0.493798	0.0347001	0.0475759	0.917724	FALSE	diploid	28.6296	39.9539	33.203	8.45837	6.64215e-43	510.716	1.63812e-42	510.716	5	0.862213	0		gain_9q	0.5	0.5	0.5	0.5	0.5	0.5	0.5	0.5	0.5	0.5	0.5	0.5	0.5	0.65075	0.5	0.5	0.5	0.5	0.5	0.5	0.5	0.5
			HNSC-BA-4078	RGL3	FALSE	1	1	1	0.493798	0.0347001	0.0475759	0.917724	FALSE	diploid	28.6296	39.9539	33.203	8.45837	6.64215e-43	510.716	1.63812e-42	510.716	5	0.862213	0		loss_11p	0.5	0.5	0.5	0.5	0.5	0.5	0.5	0.5	0.5	0.5	0.5	0.5	0.5	0.65075	0.5	0.5	0.5	0.5	0.5	0.5	0.5	0.5
			HNSC-BA-4078	RIN1	TRUE	0.5	0.9	0	0.493798	0.0347001	0.0475759	0.917724	FALSE	diploid	28.6296	39.9539	33.203	8.45837	6.64215e-43	510.716	1.63812e-42	510.716	5	0.862213	0		loss_4q	0.5	0.5	0.5	0.5	0.5	0.5	0.5	0.5	0.5	0.5	0.5	0.5	0.5	0.5	0.5	0.5	0.5	0.5	0.5	0.5	0.5	0.5
			HNSC-BA-4078	ITFG2	FALSE	0.5	0.9	0	0.493798	0.0347001	0.0475759	0.917724	FALSE	diploid	28.6296	39.9539	33.203	8.45837	6.64215e-43	510.716	1.63812e-42	510.716	5	0.862213	0		gain_3q	0.5	0.5	0.5	0.5	0.5	0.5	0.5	0.5	0.5	0.5	0.5	0.5	0.5	0.65075	0.5	0.5	0.5	0.5	0.5	0.5	0.5	0.5
			HNSC-BA-4078	LRRN1	FALSE	0.5	0.9	0	0.493798	0.0347001	0.0475759	0.917724	FALSE	diploid	28.6296	39.9539	33.203	8.45837	6.64215e-43	510.716	1.63812e-42	510.716	5	0.862213	0		CDKN2A	0.5	0.5	0.5	0.5	0.5	0.5	0.5	0.5	0.5	0.5	0.5	0.5	0.5	0.5	0.5	0.5	0.5	0.5	0.5	0.5	0.5	0.5
			HNSC-BA-4078	C7orf26	TRUE	0.5	0.9	0	0.493798	0.0347001	0.0475759	0.917724	FALSE	diploid	28.6296	39.9539	33.203	8.45837	6.64215e-43	510.716	1.63812e-42	510.716	5	0.862213	0		PIK3CA	0.5	0.5	0.5	0.5	0.5	0.5	0.5	0.5	0.5	0.5	0.5	0.5	0.5	0.5	0.5	0.5	0.5	0.5	0.5	0.5	0.5	0.5
			HNSC-BA-4078	FCHO1	TRUE	0.5	0.9	0	0.493798	0.0347001	0.0475759	0.917724	FALSE	diploid	28.6296	39.9539	33.203	8.45837	6.64215e-43	510.716	1.63812e-42	510.716	5	0.862213	0		CASP8	0.5	0.5	0.5	0.5	0.5	0.5	0.5	0.5	0.5	0.5	0.5	0.5	0.5	0.5	0.5	0.5	0.5	0.5	0.5	0.5	0.5	0.5
			HNSC-BA-4078	COL11A1	TRUE	0.5	0.9	0	0.493798	0.0347001	0.0475759	0.917724	FALSE	diploid	28.6296	39.9539	33.203	8.45837	6.64215e-43	510.716	1.63812e-42	510.716	5	0.862213	0		HLA-A	0.5	0.5	0.5	0.5	0.5	0.5	0.5	0.5	0.5	0.5	0.5	0.5	0.5	0.5	0.5	0.5	0.5	0.5	0.5	0.5	0.5	0.5
			HNSC-BA-4078	NLRP2	TRUE	0.5	0.9	0	0.493798	0.0347001	0.0475759	0.917724	FALSE	diploid	28.6296	39.9539	33.203	8.45837	6.64215e-43	510.716	1.63812e-42	510.716	5	0.862213	0		NSD1	0.5	0.5	0.5	0.5	0.5	0.5	0.5	0.5	0.5	0.5	0.5	0.5	0.5	0.5	0.5	0.5	0.5	0.5	0.5	0.5	0.5	0.5
			HNSC-BA-4078	CTH	FALSE	0.5	0.9	0	0.493798	0.0347001	0.0475759	0.917724	FALSE	diploid	28.6296	39.9539	33.203	8.45837	6.64215e-43	510.716	1.63812e-42	510.716	5	0.862213	0		HRAS	0.5	0.5	0.5	0.5	0.5	0.5	0.5	0.5	0.5	0.5	0.5	0.5	0.5	0.5	0.5	0.5	0.5	0.5	0.5	0.5	0.5	0.5
			HNSC-BA-4078	NBPF10	TRUE	1	1	1	0.493798	0.0347001	0.0475759	0.917724	FALSE	diploid	28.6296	39.9539	33.203	8.45837	6.64215e-43	510.716	1.63812e-42	510.716	5	0.862213	0		KMT2C	0.5	0.5	0.5	0.5	0.5	0.5	0.5	0.5	0.5	0.5	0.5	0.5	0.5	0.5	0.5	0.5	0.5	0.5	0.5	0.5	0.5	0.5
			HNSC-BA-4078	AC022182.1	TRUE	1	1	1	0.493798	0.0347001	0.0475759	0.917724	FALSE	diploid	28.6296	39.9539	33.203	8.45837	6.64215e-43	510.716	1.63812e-42	510.716	5	0.862213	0		FBXW7	0.5	0.5	0.5	0.5	0.5	0.5	0.5	0.5	0.5	0.5	0.5	0.5	0.5	0.5	0.5	0.5	0.5	0.5	0.5	0.5	0.5	0.5
			HNSC-BA-4078	PLCL2	TRUE	0.5	0.9	0	0.493798	0.0347001	0.0475759	0.917724	FALSE	diploid	28.6296	39.9539	33.203	8.45837	6.64215e-43	510.716	1.63812e-42	510.716	5	0.862213	0		NFE2L2	0.5	0.5	0.5	0.5	0.5	0.5	0.5	0.5	0.5	0.5	0.5	0.5	0.5	0.5	0.5	0.5	0.5	0.5	0.5	0.5	0.5	0.5
			HNSC-BA-4078	CCNJL	FALSE	0.5	0.9	0	0.493798	0.0347001	0.0475759	0.917724	FALSE	diploid	28.6296	39.9539	33.203	8.45837	6.64215e-43	510.716	1.63812e-42	510.716	5	0.862213	0		SPEN	0.5	0.5	0.5	0.5	0.5	0.5	0.5	0.5	0.5	0.5	0.5	0.5	0.5	0.5	0.5	0.5	0.5	0.5	0.5	0.5	0.5	0.5
			HNSC-BA-4078	VPS8	TRUE	0.5	0.9	0	0.493798	0.0347001	0.0475759	0.917724	FALSE	diploid	28.6296	39.9539	33.203	8.45837	6.64215e-43	510.716	1.63812e-42	510.716	5	0.862213	0		loss_14q	0.5	0.5	0.5	0.5	0.5	0.5	0.5	0.5	0.5	0.5	0.5	0.5	0.5	0.5	0.5	0.5	0.5	0.5	0.5	0.5	0.5	0.5
			HNSC-BA-4078	IGKV1D-17	FALSE	1	1	1	0.493798	0.0347001	0.0475759	0.917724	FALSE	diploid	28.6296	39.9539	33.203	8.45837	6.64215e-43	510.716	1.63812e-42	510.716	5	0.862213	0		loss_8q	0.5	0.5	0.5	0.5	0.5	0.5	0.5	0.5	0.5	0.5	0.5	0.5	0.5	0.5	0.5	0.5	0.5	0.5	0.5	0.5	0.5	0.5
			HNSC-BA-4078	ACAN	TRUE	0.5	0.9	0	0.493798	0.0347001	0.0475759	0.917724	FALSE	diploid	28.6296	39.9539	33.203	8.45837	6.64215e-43	510.716	1.63812e-42	510.716	5	0.862213	0		homdel_CDKN2A	0.5	0.5	0.5	0.5	0.5	0.5	0.5	0.5	0.5	0.5	0.5	0.5	0.5	0.5	0.5	0.5	0.5	0.5	0.5	0.5	0.5	0.5
			HNSC-BA-4078	ZNF253	TRUE	1	1	1	0.493798	0.0347001	0.0475759	0.917724	FALSE	diploid	28.6296	39.9539	33.203	8.45837	6.64215e-43	510.716	1.63812e-42	510.716	5	0.862213	0		WGD	0.5	0.5	0.5	0.5	0.5	0.5	0.5	0.5	0.5	0.5	0.5	0.5	0.5	0.5	0.5	0.5	0.5	0.5	0.5	0.5	0.5	0.5
			HNSC-BA-4078	RGS6	TRUE	0.5	0.9	0	0.493798	0.0347001	0.0475759	0.917724	FALSE	diploid	28.6296	39.9539	33.203	8.45837	6.64215e-43	510.716	1.63812e-42	510.716	5	0.862213	0		WGT	0.5	0.5	0.5	0.5	0.5	0.5	0.5	0.5	0.5	0.5	0.5	0.5	0.5	0.5	0.5	0.5	0.5	0.5	0.5	0.5	0.5	0.5
			HNSC-BA-4078	C1orf173	TRUE	0.5	0.9	0	0.493798	0.0347001	0.0475759	0.917724	FALSE	diploid	28.6296	39.9539	33.203	8.45837	6.64215e-43	510.716	1.63812e-42	510.716	5	0.862213	0
			HNSC-BA-4078	RUNX1T1	TRUE	0.5	0.9	0	0.493798	0.0347001	0.0475759	0.917724	FALSE	diploid	28.6296	39.9539	33.203	8.45837	6.64215e-43	510.716	1.63812e-42	510.716	5	0.862213	0		HNSC-BA-A6DE	loss_9p	gain_8q	loss_3p	gain_9p	FAT1	loss_6p	gain_5p	loss_8p	TP53	loss_18q	loss_10p	loss_11q	loss_17p	gain_17p	loss_9q	loss_4p	CREBBP	loss_15q	loss_5q	KMT2D	loss_13q	EP300
			HNSC-BA-4078	MUC16	TRUE	0.5	0.9	0	0.493798	0.0347001	0.0475759	0.917724	FALSE	diploid	28.6296	39.9539	33.203	8.45837	6.64215e-43	510.716	1.63812e-42	510.716	5	0.862213	0		loss_9p	0.5	0.569335	0.5	0.5	0.5	0.5	0.5	0.5	0.5	0.5	0.5	0.5	0.5	0.5	0.5	0.5	0.5	0.5	0.5	0.5	0.5	0.5
			HNSC-BA-4078	PCDH15	TRUE	0.5	0.9	0	0.493798	0.0347001	0.0475759	0.917724	FALSE	diploid	28.6296	39.9539	33.203	8.45837	6.64215e-43	510.716	1.63812e-42	510.716	5	0.862213	0		gain_8q	0.430665	0.5	0.430665	0.5	0.5	0.5	0.5	0.430665	0.430665	0.430665	0.5	0.5	0.430665	0.5	0.430665	0.5	0.5	0.430665	0.430665	0.5	0.430665	0.5
			HNSC-BA-4078	UNC5D	FALSE	0.5	0.9	0	0.493798	0.0347001	0.0475759	0.917724	FALSE	diploid	28.6296	39.9539	33.203	8.45837	6.64215e-43	510.716	1.63812e-42	510.716	5	0.862213	0		loss_3p	0.5	0.569335	0.5	0.5	0.5	0.5	0.5	0.5	0.5	0.5	0.5	0.5	0.5	0.5	0.5	0.5	0.5	0.5	0.5	0.5	0.5	0.5
			HNSC-BA-4078	TRPM7	FALSE	0.5	0.9	0	0.493798	0.0347001	0.0475759	0.917724	FALSE	diploid	28.6296	39.9539	33.203	8.45837	6.64215e-43	510.716	1.63812e-42	510.716	5	0.862213	0		gain_9p	0.5	0.5	0.5	0.5	0.5	0.5	0.5	0.5	0.5	0.5	0.5	0.5	0.5	0.5	0.5	0.5	0.5	0.5	0.5	0.5	0.5	0.5
			HNSC-BA-4078	ELAVL2	FALSE	0.5	0.9	0	0.493798	0.0347001	0.0475759	0.917724	FALSE	diploid	28.6296	39.9539	33.203	8.45837	6.64215e-43	510.716	1.63812e-42	510.716	5	0.862213	0		FAT1	0.5	0.5	0.5	0.5	0.5	0.5	0.5	0.5	0.5	0.5	0.5	0.5	0.5	0.5	0.5	0.5	0.5	0.5	0.5	0.5	0.5	0.5
			HNSC-BA-4078	VPS13C	FALSE	0.5	0.9	0	0.493798	0.0347001	0.0475759	0.917724	FALSE	diploid	28.6296	39.9539	33.203	8.45837	6.64215e-43	510.716	1.63812e-42	510.716	5	0.862213	0		loss_6p	0.5	0.5	0.5	0.5	0.5	0.5	0.5	0.5	0.5	0.5	0.5	0.5	0.5	0.5	0.5	0.5	0.5	0.5	0.5	0.5	0.5	0.5
			HNSC-BA-4078	PTPRB	TRUE	0.5	0.9	0	0.493798	0.0347001	0.0475759	0.917724	FALSE	diploid	28.6296	39.9539	33.203	8.45837	6.64215e-43	510.716	1.63812e-42	510.716	5	0.862213	0		gain_5p	0.5	0.5	0.5	0.5	0.5	0.5	0.5	0.5	0.5	0.5	0.5	0.5	0.5	0.5	0.5	0.5	0.5	0.5	0.5	0.5	0.5	0.5
			HNSC-BA-4078	SAMD3	TRUE	0.5	0.9	0	0.493798	0.0347001	0.0475759	0.917724	FALSE	diploid	28.6296	39.9539	33.203	8.45837	6.64215e-43	510.716	1.63812e-42	510.716	5	0.862213	0		loss_8p	0.5	0.569335	0.5	0.5	0.5	0.5	0.5	0.5	0.5	0.5	0.5	0.5	0.5	0.5	0.5	0.5	0.5	0.5	0.5	0.5	0.5	0.5
			HNSC-BA-4078	PARP8	TRUE	0.5	0.9	0	0.493798	0.0347001	0.0475759	0.917724	FALSE	diploid	28.6296	39.9539	33.203	8.45837	6.64215e-43	510.716	1.63812e-42	510.716	5	0.862213	0		TP53	0.5	0.569335	0.5	0.5	0.5	0.5	0.5	0.5	0.5	0.5	0.5	0.5	0.5	0.5	0.5	0.5	0.5	0.5	0.5	0.5	0.5	0.5
			HNSC-BA-4078	GPR128	TRUE	0.5	0.9	0	0.493798	0.0347001	0.0475759	0.917724	FALSE	diploid	28.6296	39.9539	33.203	8.45837	6.64215e-43	510.716	1.63812e-42	510.716	5	0.862213	0		loss_18q	0.5	0.569335	0.5	0.5	0.5	0.5	0.5	0.5	0.5	0.5	0.5	0.5	0.5	0.5	0.5	0.5	0.5	0.5	0.5	0.5	0.5	0.5
			HNSC-BA-4078	ATXN7L2	TRUE	0.5	0.9	0	0.493798	0.0347001	0.0475759	0.917724	FALSE	diploid	28.6296	39.9539	33.203	8.45837	6.64215e-43	510.716	1.63812e-42	510.716	5	0.862213	0		loss_10p	0.5	0.5	0.5	0.5	0.5	0.5	0.5	0.5	0.5	0.5	0.5	0.5	0.5	0.5	0.5	0.5	0.5	0.5	0.5	0.5	0.5	0.5
			HNSC-BA-4078	AMPD1	TRUE	1	1	1	0.493798	0.0347001	0.0475759	0.917724	FALSE	diploid	28.6296	39.9539	33.203	8.45837	6.64215e-43	510.716	1.63812e-42	510.716	5	0.862213	0		loss_11q	0.5	0.5	0.5	0.5	0.5	0.5	0.5	0.5	0.5	0.5	0.5	0.5	0.5	0.5	0.5	0.5	0.5	0.5	0.5	0.5	0.5	0.5
			HNSC-BA-4078	DLGAP4	TRUE	0.5	0.9	0	0.493798	0.0347001	0.0475759	0.917724	FALSE	diploid	28.6296	39.9539	33.203	8.45837	6.64215e-43	510.716	1.63812e-42	510.716	5	0.862213	0		loss_17p	0.5	0.569335	0.5	0.5	0.5	0.5	0.5	0.5	0.5	0.5	0.5	0.5	0.5	0.5	0.5	0.5	0.5	0.5	0.5	0.5	0.5	0.5
			HNSC-BA-4078	PKHD1L1	TRUE	0.5	0.9	0	0.493798	0.0347001	0.0475759	0.917724	FALSE	diploid	28.6296	39.9539	33.203	8.45837	6.64215e-43	510.716	1.63812e-42	510.716	5	0.862213	0		gain_17p	0.5	0.5	0.5	0.5	0.5	0.5	0.5	0.5	0.5	0.5	0.5	0.5	0.5	0.5	0.5	0.5	0.5	0.5	0.5	0.5	0.5	0.5
			HNSC-BA-4078	DIXDC1	FALSE	1	1	1	0.493798	0.0347001	0.0475759	0.917724	FALSE	diploid	28.6296	39.9539	33.203	8.45837	6.64215e-43	510.716	1.63812e-42	510.716	5	0.862213	0		loss_9q	0.5	0.569335	0.5	0.5	0.5	0.5	0.5	0.5	0.5	0.5	0.5	0.5	0.5	0.5	0.5	0.5	0.5	0.5	0.5	0.5	0.5	0.5
			HNSC-BA-4078	ZNF407	TRUE	0.5	0.9	0	0.493798	0.0347001	0.0475759	0.917724	FALSE	diploid	28.6296	39.9539	33.203	8.45837	6.64215e-43	510.716	1.63812e-42	510.716	5	0.862213	0		loss_4p	0.5	0.5	0.5	0.5	0.5	0.5	0.5	0.5	0.5	0.5	0.5	0.5	0.5	0.5	0.5	0.5	0.5	0.5	0.5	0.5	0.5	0.5
			HNSC-BA-4078	SNHG14	FALSE	1	1	1	0.493798	0.0347001	0.0475759	0.917724	FALSE	diploid	28.6296	39.9539	33.203	8.45837	6.64215e-43	510.716	1.63812e-42	510.716	5	0.862213	0		CREBBP	0.5	0.5	0.5	0.5	0.5	0.5	0.5	0.5	0.5	0.5	0.5	0.5	0.5	0.5	0.5	0.5	0.5	0.5	0.5	0.5	0.5	0.5
			HNSC-BA-4078	C5orf38	TRUE	0.5	0.9	0	0.493798	0.0347001	0.0475759	0.917724	FALSE	diploid	28.6296	39.9539	33.203	8.45837	6.64215e-43	510.716	1.63812e-42	510.716	5	0.862213	0		loss_15q	0.5	0.569335	0.5	0.5	0.5	0.5	0.5	0.5	0.5	0.5	0.5	0.5	0.5	0.5	0.5	0.5	0.5	0.5	0.5	0.5	0.5	0.5
			HNSC-BA-4078	WDR91	TRUE	1	1	1	0.493798	0.0347001	0.0475759	0.917724	FALSE	diploid	28.6296	39.9539	33.203	8.45837	6.64215e-43	510.716	1.63812e-42	510.716	5	0.862213	0		loss_5q	0.5	0.569335	0.5	0.5	0.5	0.5	0.5	0.5	0.5	0.5	0.5	0.5	0.5	0.5	0.5	0.5	0.5	0.5	0.5	0.5	0.5	0.5
			HNSC-BA-4078	C1orf65	FALSE	0.5	0.9	0	0.493798	0.0347001	0.0475759	0.917724	FALSE	diploid	28.6296	39.9539	33.203	8.45837	6.64215e-43	510.716	1.63812e-42	510.716	5	0.862213	0		KMT2D	0.5	0.5	0.5	0.5	0.5	0.5	0.5	0.5	0.5	0.5	0.5	0.5	0.5	0.5	0.5	0.5	0.5	0.5	0.5	0.5	0.5	0.5
			HNSC-BA-4078	TRIM47	TRUE	0.5	0.9	0	0.493798	0.0347001	0.0475759	0.917724	FALSE	diploid	28.6296	39.9539	33.203	8.45837	6.64215e-43	510.716	1.63812e-42	510.716	5	0.862213	0		loss_13q	0.5	0.569335	0.5	0.5	0.5	0.5	0.5	0.5	0.5	0.5	0.5	0.5	0.5	0.5	0.5	0.5	0.5	0.5	0.5	0.5	0.5	0.5
			HNSC-BA-4078	ZNF566	FALSE	0.5	0.9	0	0.493798	0.0347001	0.0475759	0.917724	FALSE	diploid	28.6296	39.9539	33.203	8.45837	6.64215e-43	510.716	1.63812e-42	510.716	5	0.862213	0		EP300	0.5	0.5	0.5	0.5	0.5	0.5	0.5	0.5	0.5	0.5	0.5	0.5	0.5	0.5	0.5	0.5	0.5	0.5	0.5	0.5	0.5	0.5
			HNSC-BA-4078	COL6A5	TRUE	0.5	0.9	0	0.493798	0.0347001	0.0475759	0.917724	FALSE	diploid	28.6296	39.9539	33.203	8.45837	6.64215e-43	510.716	1.63812e-42	510.716	5	0.862213	0		loss_21q	0.5	0.5	0.5	0.5	0.5	0.5	0.5	0.5	0.5	0.5	0.5	0.5	0.5	0.5	0.5	0.5	0.5	0.5	0.5	0.5	0.5	0.5
			HNSC-BA-4078	EFR3A	TRUE	1	1	1	0.493798	0.0347001	0.0475759	0.917724	FALSE	diploid	28.6296	39.9539	33.203	8.45837	6.64215e-43	510.716	1.63812e-42	510.716	5	0.862213	0		NOTCH1	0.5	0.569335	0.5	0.5	0.5	0.5	0.5	0.5	0.5	0.5	0.5	0.5	0.5	0.5	0.5	0.5	0.5	0.5	0.5	0.5	0.5	0.5
			HNSC-BA-4078	CSMD3	TRUE	0.5	0.9	0	0.493798	0.0347001	0.0475759	0.917724	FALSE	diploid	28.6296	39.9539	33.203	8.45837	6.64215e-43	510.716	1.63812e-42	510.716	5	0.862213	0		gain_9q	0.649794	0.703322	0.649794	0.5	0.5	0.5	0.5	0.649794	0.649794	0.649794	0.5	0.5	0.649794	0.5	0.649794	0.5	0.5	0.649794	0.649794	0.5	0.649794	0.5
			HNSC-BA-4078	UGT2B4	TRUE	0.5	0.9	0	0.493798	0.0347001	0.0475759	0.917724	FALSE	diploid	28.6296	39.9539	33.203	8.45837	6.64215e-43	510.716	1.63812e-42	510.716	5	0.862213	0		loss_11p	0.5	0.5	0.5	0.5	0.5	0.5	0.5	0.5	0.5	0.5	0.5	0.5	0.5	0.5	0.5	0.5	0.5	0.5	0.5	0.5	0.5	0.5
			HNSC-BA-4078	TTN	TRUE	0.5	0.9	0	0.493798	0.0347001	0.0475759	0.917724	FALSE	diploid	28.6296	39.9539	33.203	8.45837	6.64215e-43	510.716	1.63812e-42	510.716	5	0.862213	0		loss_4q	0.5	0.5	0.5	0.5	0.5	0.5	0.5	0.5	0.5	0.5	0.5	0.5	0.5	0.5	0.5	0.5	0.5	0.5	0.5	0.5	0.5	0.5
			HNSC-BA-4078	MMP12	FALSE	0.5	0.9	0	0.493798	0.0347001	0.0475759	0.917724	FALSE	diploid	28.6296	39.9539	33.203	8.45837	6.64215e-43	510.716	1.63812e-42	510.716	5	0.862213	0		gain_3q	0.642001	0.500053	0.642001	0.5	0.5	0.5	0.5	0.642001	0.642001	0.642001	0.5	0.5	0.642001	0.5	0.642001	0.5	0.5	0.642001	0.642001	0.5	0.642001	0.5
			HNSC-BA-4078	IGLV1-50	FALSE	0.5	0.9	0	0.493798	0.0347001	0.0475759	0.917724	FALSE	diploid	28.6296	39.9539	33.203	8.45837	6.64215e-43	510.716	1.63812e-42	510.716	5	0.862213	0		CDKN2A	0.5	0.5	0.5	0.5	0.5	0.5	0.5	0.5	0.5	0.5	0.5	0.5	0.5	0.5	0.5	0.5	0.5	0.5	0.5	0.5	0.5	0.5
			HNSC-BA-4078	CTTN	FALSE	1	1	1	0.493798	0.0347001	0.0475759	0.917724	FALSE	diploid	28.6296	39.9539	33.203	8.45837	6.64215e-43	510.716	1.63812e-42	510.716	5	0.862213	0		PIK3CA	0.5	0.5	0.5	0.5	0.5	0.5	0.5	0.5	0.5	0.5	0.5	0.5	0.5	0.5	0.5	0.5	0.5	0.5	0.5	0.5	0.5	0.5
			HNSC-BA-4078	CD1B	FALSE	0.5	0.9	0	0.493798	0.0347001	0.0475759	0.917724	FALSE	diploid	28.6296	39.9539	33.203	8.45837	6.64215e-43	510.716	1.63812e-42	510.716	5	0.862213	0		CASP8	0.5	0.5	0.5	0.5	0.5	0.5	0.5	0.5	0.5	0.5	0.5	0.5	0.5	0.5	0.5	0.5	0.5	0.5	0.5	0.5	0.5	0.5
			HNSC-BA-4078	ATP8A2	TRUE	0.5	0.9	0	0.493798	0.0347001	0.0475759	0.917724	FALSE	diploid	28.6296	39.9539	33.203	8.45837	6.64215e-43	510.716	1.63812e-42	510.716	5	0.862213	0		HLA-A	0.5	0.5	0.5	0.5	0.5	0.5	0.5	0.5	0.5	0.5	0.5	0.5	0.5	0.5	0.5	0.5	0.5	0.5	0.5	0.5	0.5	0.5
			HNSC-BA-4078	CTD-2535L24.2	TRUE	0.5	0.9	0	0.493798	0.0347001	0.0475759	0.917724	FALSE	diploid	28.6296	39.9539	33.203	8.45837	6.64215e-43	510.716	1.63812e-42	510.716	5	0.862213	0		NSD1	0.5	0.569335	0.5	0.5	0.5	0.5	0.5	0.5	0.5	0.5	0.5	0.5	0.5	0.5	0.5	0.5	0.5	0.5	0.5	0.5	0.5	0.5
			HNSC-BA-4078	TPTE2	FALSE	1	1	1	0.493798	0.0347001	0.0475759	0.917724	FALSE	diploid	28.6296	39.9539	33.203	8.45837	6.64215e-43	510.716	1.63812e-42	510.716	5	0.862213	0		HRAS	0.5	0.5	0.5	0.5	0.5	0.5	0.5	0.5	0.5	0.5	0.5	0.5	0.5	0.5	0.5	0.5	0.5	0.5	0.5	0.5	0.5	0.5
			HNSC-BA-4078	GUCY1A3	FALSE	0.5	0.9	0	0.493798	0.0347001	0.0475759	0.917724	FALSE	diploid	28.6296	39.9539	33.203	8.45837	6.64215e-43	510.716	1.63812e-42	510.716	5	0.862213	0		KMT2C	0.5	0.5	0.5	0.5	0.5	0.5	0.5	0.5	0.5	0.5	0.5	0.5	0.5	0.5	0.5	0.5	0.5	0.5	0.5	0.5	0.5	0.5
			HNSC-BA-4078	C2orf88	TRUE	0.5	0.9	0	0.493798	0.0347001	0.0475759	0.917724	FALSE	diploid	28.6296	39.9539	33.203	8.45837	6.64215e-43	510.716	1.63812e-42	510.716	5	0.862213	0		FBXW7	0.5	0.5	0.5	0.5	0.5	0.5	0.5	0.5	0.5	0.5	0.5	0.5	0.5	0.5	0.5	0.5	0.5	0.5	0.5	0.5	0.5	0.5
			HNSC-BA-4078	CD22	TRUE	0.5	0.9	0	0.493798	0.0347001	0.0475759	0.917724	FALSE	diploid	28.6296	39.9539	33.203	8.45837	6.64215e-43	510.716	1.63812e-42	510.716	5	0.862213	0		NFE2L2	0.5	0.5	0.5	0.5	0.5	0.5	0.5	0.5	0.5	0.5	0.5	0.5	0.5	0.5	0.5	0.5	0.5	0.5	0.5	0.5	0.5	0.5
			HNSC-BA-4078	PTPRN2	TRUE	0.5	0.9	0	0.493798	0.0347001	0.0475759	0.917724	FALSE	diploid	28.6296	39.9539	33.203	8.45837	6.64215e-43	510.716	1.63812e-42	510.716	5	0.862213	0		SPEN	0.5	0.5	0.5	0.5	0.5	0.5	0.5	0.5	0.5	0.5	0.5	0.5	0.5	0.5	0.5	0.5	0.5	0.5	0.5	0.5	0.5	0.5
			HNSC-BA-4078	HIST1H1T	TRUE	1	1	1	0.493798	0.0347001	0.0475759	0.917724	FALSE	diploid	28.6296	39.9539	33.203	8.45837	6.64215e-43	510.716	1.63812e-42	510.716	5	0.862213	0		loss_14q	0.5	0.5	0.5	0.5	0.5	0.5	0.5	0.5	0.5	0.5	0.5	0.5	0.5	0.5	0.5	0.5	0.5	0.5	0.5	0.5	0.5	0.5
			HNSC-BA-4078	NIPSNAP3A	FALSE	0.5	0.9	0	0.493798	0.0347001	0.0475759	0.917724	FALSE	diploid	28.6296	39.9539	33.203	8.45837	6.64215e-43	510.716	1.63812e-42	510.716	5	0.862213	0		loss_8q	0.5	0.5	0.5	0.5	0.5	0.5	0.5	0.5	0.5	0.5	0.5	0.5	0.5	0.5	0.5	0.5	0.5	0.5	0.5	0.5	0.5	0.5
			HNSC-BA-4078	GRIA2	FALSE	0.5	0.9	0	0.493798	0.0347001	0.0475759	0.917724	FALSE	diploid	28.6296	39.9539	33.203	8.45837	6.64215e-43	510.716	1.63812e-42	510.716	5	0.862213	0		homdel_CDKN2A	0.5	0.569335	0.5	0.5	0.5	0.5	0.5	0.5	0.5	0.5	0.5	0.5	0.5	0.5	0.5	0.5	0.5	0.5	0.5	0.5	0.5	0.5
			HNSC-BA-4078	CUBN	TRUE	0.5	0.9	0	0.493798	0.0347001	0.0475759	0.917724	FALSE	diploid	28.6296	39.9539	33.203	8.45837	6.64215e-43	510.716	1.63812e-42	510.716	5	0.862213	0		WGD	0.5	0.5	0.5	0.5	0.5	0.5	0.5	0.5	0.5	0.5	0.5	0.5	0.5	0.5	0.5	0.5	0.5	0.5	0.5	0.5	0.5	0.5
			HNSC-BA-4078	ZNF493	FALSE	0.5	0.9	0	0.493798	0.0347001	0.0475759	0.917724	FALSE	diploid	28.6296	39.9539	33.203	8.45837	6.64215e-43	510.716	1.63812e-42	510.716	5	0.862213	0		WGT	0.5	0.5	0.5	0.5	0.5	0.5	0.5	0.5	0.5	0.5	0.5	0.5	0.5	0.5	0.5	0.5	0.5	0.5	0.5	0.5	0.5	0.5
			HNSC-BA-4078	COL22A1	TRUE	1	1	1	0.493798	0.0347001	0.0475759	0.917724	FALSE	diploid	28.6296	39.9539	33.203	8.45837	6.64215e-43	510.716	1.63812e-42	510.716	5	0.862213	0
			HNSC-BA-4078	PKHD1L1	FALSE	0.5	0.9	0	0.493798	0.0347001	0.0475759	0.917724	FALSE	diploid	28.6296	39.9539	33.203	8.45837	6.64215e-43	510.716	1.63812e-42	510.716	5	0.862213	0		HNSC-BA-A6DF	loss_9p	gain_8q	loss_3p	gain_9p	FAT1	loss_6p	gain_5p	loss_8p	TP53	loss_18q	loss_10p	loss_11q	loss_17p	gain_17p	loss_9q	loss_4p	CREBBP	loss_15q	loss_5q	KMT2D	loss_13q	EP300
			HNSC-BA-4078	15:22440731:C:A	FALSE	1	1	1	0.493798	0.0347001	0.0475759	0.917724	FALSE	diploid	28.6296	39.9539	33.203	8.45837	6.64215e-43	510.716	1.63812e-42	510.716	5	0.862213	0		loss_9p	0.5	0.337122	0.5	0.356541	0.5	0.5	0.5	0.5	0.5	0.5	0.5	0.5	0.5	0.5	0.5	0.5	0.5	0.5	0.5	0.5	0.5	0.5
			HNSC-BA-4078	DPY19L3	TRUE	1	1	1	0.493798	0.0347001	0.0475759	0.917724	FALSE	diploid	28.6296	39.9539	33.203	8.45837	6.64215e-43	510.716	1.63812e-42	510.716	5	0.862213	0		gain_8q	0.662878	0.5	0.5	0.473677	0.5	0.5	0.5	0.5	0.5	0.5	0.5	0.5	0.5	0.5	0.662878	0.5	0.5	0.5	0.5	0.662878	0.5	0.5
			HNSC-BA-4078	DNAH8	FALSE	0.5	0.9	0	0.493798	0.0347001	0.0475759	0.917724	FALSE	diploid	28.6296	39.9539	33.203	8.45837	6.64215e-43	510.716	1.63812e-42	510.716	5	0.862213	0		loss_3p	0.5	0.5	0.5	0.5	0.5	0.5	0.5	0.5	0.5	0.5	0.5	0.5	0.5	0.5	0.5	0.5	0.5	0.5	0.5	0.5	0.5	0.5
			HNSC-BA-4078	MRC2	FALSE	0.5	0.9	0	0.493798	0.0347001	0.0475759	0.917724	FALSE	diploid	28.6296	39.9539	33.203	8.45837	6.64215e-43	510.716	1.63812e-42	510.716	5	0.862213	0		gain_9p	0.643459	0.526323	0.5	0.5	0.5	0.5	0.5	0.5	0.5	0.5	0.5	0.5	0.5	0.5	0.643459	0.5	0.5	0.5	0.5	0.643459	0.5	0.5
			HNSC-BA-4078	BSDC1	FALSE	0.5	0.9	0	0.493798	0.0347001	0.0475759	0.917724	FALSE	diploid	28.6296	39.9539	33.203	8.45837	6.64215e-43	510.716	1.63812e-42	510.716	5	0.862213	0		FAT1	0.5	0.5	0.5	0.5	0.5	0.5	0.5	0.5	0.5	0.5	0.5	0.5	0.5	0.5	0.5	0.5	0.5	0.5	0.5	0.5	0.5	0.5
			HNSC-BA-4078	DNHD1	TRUE	0.5	0.9	0	0.493798	0.0347001	0.0475759	0.917724	FALSE	diploid	28.6296	39.9539	33.203	8.45837	6.64215e-43	510.716	1.63812e-42	510.716	5	0.862213	0		loss_6p	0.5	0.5	0.5	0.5	0.5	0.5	0.5	0.5	0.5	0.5	0.5	0.5	0.5	0.5	0.5	0.5	0.5	0.5	0.5	0.5	0.5	0.5
			HNSC-BA-4078	POM121L12	TRUE	0.5	0.9	0	0.493798	0.0347001	0.0475759	0.917724	FALSE	diploid	28.6296	39.9539	33.203	8.45837	6.64215e-43	510.716	1.63812e-42	510.716	5	0.862213	0		gain_5p	0.5	0.5	0.5	0.5	0.5	0.5	0.5	0.5	0.5	0.5	0.5	0.5	0.5	0.5	0.5	0.5	0.5	0.5	0.5	0.5	0.5	0.5
			HNSC-BA-4078	OR5A2	FALSE	0.5	0.9	0	0.493798	0.0347001	0.0475759	0.917724	FALSE	diploid	28.6296	39.9539	33.203	8.45837	6.64215e-43	510.716	1.63812e-42	510.716	5	0.862213	0		loss_8p	0.5	0.5	0.5	0.5	0.5	0.5	0.5	0.5	0.5	0.5	0.5	0.5	0.5	0.5	0.5	0.5	0.5	0.5	0.5	0.5	0.5	0.5
			HNSC-BA-4078	CENPT	FALSE	0.5	0.9	0	0.493798	0.0347001	0.0475759	0.917724	FALSE	diploid	28.6296	39.9539	33.203	8.45837	6.64215e-43	510.716	1.63812e-42	510.716	5	0.862213	0		TP53	0.5	0.5	0.5	0.5	0.5	0.5	0.5	0.5	0.5	0.5	0.5	0.5	0.5	0.5	0.5	0.5	0.5	0.5	0.5	0.5	0.5	0.5
			HNSC-BA-4078	MRAS	FALSE	0.5	0.9	0	0.493798	0.0347001	0.0475759	0.917724	FALSE	diploid	28.6296	39.9539	33.203	8.45837	6.64215e-43	510.716	1.63812e-42	510.716	5	0.862213	0		loss_18q	0.5	0.5	0.5	0.5	0.5	0.5	0.5	0.5	0.5	0.5	0.5	0.5	0.5	0.5	0.5	0.5	0.5	0.5	0.5	0.5	0.5	0.5
			HNSC-BA-4078	9:40503108:G:T	FALSE	1	1	1	0.493798	0.0347001	0.0475759	0.917724	FALSE	diploid	28.6296	39.9539	33.203	8.45837	6.64215e-43	510.716	1.63812e-42	510.716	5	0.862213	0		loss_10p	0.5	0.5	0.5	0.5	0.5	0.5	0.5	0.5	0.5	0.5	0.5	0.5	0.5	0.5	0.5	0.5	0.5	0.5	0.5	0.5	0.5	0.5
			HNSC-BA-4078	TMEM200A	TRUE	0.5	0.9	0	0.493798	0.0347001	0.0475759	0.917724	FALSE	diploid	28.6296	39.9539	33.203	8.45837	6.64215e-43	510.716	1.63812e-42	510.716	5	0.862213	0		loss_11q	0.5	0.5	0.5	0.5	0.5	0.5	0.5	0.5	0.5	0.5	0.5	0.5	0.5	0.5	0.5	0.5	0.5	0.5	0.5	0.5	0.5	0.5
			HNSC-BA-4078	SLC20A2	FALSE	0.5	0.9	0	0.493798	0.0347001	0.0475759	0.917724	FALSE	diploid	28.6296	39.9539	33.203	8.45837	6.64215e-43	510.716	1.63812e-42	510.716	5	0.862213	0		loss_17p	0.5	0.5	0.5	0.5	0.5	0.5	0.5	0.5	0.5	0.5	0.5	0.5	0.5	0.5	0.5	0.5	0.5	0.5	0.5	0.5	0.5	0.5
			HNSC-BA-4078	ATP10B	TRUE	0.5	0.9	0	0.493798	0.0347001	0.0475759	0.917724	FALSE	diploid	28.6296	39.9539	33.203	8.45837	6.64215e-43	510.716	1.63812e-42	510.716	5	0.862213	0		gain_17p	0.5	0.5	0.5	0.5	0.5	0.5	0.5	0.5	0.5	0.5	0.5	0.5	0.5	0.5	0.5	0.5	0.5	0.5	0.5	0.5	0.5	0.5
			HNSC-BA-4078	TMEM132D	TRUE	0.5	0.9	0	0.493798	0.0347001	0.0475759	0.917724	FALSE	diploid	28.6296	39.9539	33.203	8.45837	6.64215e-43	510.716	1.63812e-42	510.716	5	0.862213	0		loss_9q	0.5	0.337122	0.5	0.356541	0.5	0.5	0.5	0.5	0.5	0.5	0.5	0.5	0.5	0.5	0.5	0.5	0.5	0.5	0.5	0.5	0.5	0.5
			HNSC-BA-4078	MEOX1	TRUE	0.5	0.9	0	0.493798	0.0347001	0.0475759	0.917724	FALSE	diploid	28.6296	39.9539	33.203	8.45837	6.64215e-43	510.716	1.63812e-42	510.716	5	0.862213	0		loss_4p	0.5	0.5	0.5	0.5	0.5	0.5	0.5	0.5	0.5	0.5	0.5	0.5	0.5	0.5	0.5	0.5	0.5	0.5	0.5	0.5	0.5	0.5
			HNSC-BA-4078	RNU6-751P	FALSE	0.5	0.9	0	0.493798	0.0347001	0.0475759	0.917724	FALSE	diploid	28.6296	39.9539	33.203	8.45837	6.64215e-43	510.716	1.63812e-42	510.716	5	0.862213	0		CREBBP	0.5	0.5	0.5	0.5	0.5	0.5	0.5	0.5	0.5	0.5	0.5	0.5	0.5	0.5	0.5	0.5	0.5	0.5	0.5	0.5	0.5	0.5
			HNSC-BA-4078	LIMK1	TRUE	0.5	0.9	0	0.493798	0.0347001	0.0475759	0.917724	FALSE	diploid	28.6296	39.9539	33.203	8.45837	6.64215e-43	510.716	1.63812e-42	510.716	5	0.862213	0		loss_15q	0.5	0.5	0.5	0.5	0.5	0.5	0.5	0.5	0.5	0.5	0.5	0.5	0.5	0.5	0.5	0.5	0.5	0.5	0.5	0.5	0.5	0.5
			HNSC-BA-4078	TCF7L2	FALSE	0.5	0.9	0	0.493798	0.0347001	0.0475759	0.917724	FALSE	diploid	28.6296	39.9539	33.203	8.45837	6.64215e-43	510.716	1.63812e-42	510.716	5	0.862213	0		loss_5q	0.5	0.5	0.5	0.5	0.5	0.5	0.5	0.5	0.5	0.5	0.5	0.5	0.5	0.5	0.5	0.5	0.5	0.5	0.5	0.5	0.5	0.5
			HNSC-BA-4078	DNAH5	TRUE	1	1	1	0.493798	0.0347001	0.0475759	0.917724	FALSE	diploid	28.6296	39.9539	33.203	8.45837	6.64215e-43	510.716	1.63812e-42	510.716	5	0.862213	0		KMT2D	0.5	0.337122	0.5	0.356541	0.5	0.5	0.5	0.5	0.5	0.5	0.5	0.5	0.5	0.5	0.5	0.5	0.5	0.5	0.5	0.5	0.5	0.5
			HNSC-BA-4078	LAMA4	FALSE	0.5	0.9	0	0.493798	0.0347001	0.0475759	0.917724	FALSE	diploid	28.6296	39.9539	33.203	8.45837	6.64215e-43	510.716	1.63812e-42	510.716	5	0.862213	0		loss_13q	0.5	0.5	0.5	0.5	0.5	0.5	0.5	0.5	0.5	0.5	0.5	0.5	0.5	0.5	0.5	0.5	0.5	0.5	0.5	0.5	0.5	0.5
			HNSC-BA-4078	F13B	TRUE	1	1	1	0.493798	0.0347001	0.0475759	0.917724	FALSE	diploid	28.6296	39.9539	33.203	8.45837	6.64215e-43	510.716	1.63812e-42	510.716	5	0.862213	0		EP300	0.5	0.5	0.5	0.5	0.5	0.5	0.5	0.5	0.5	0.5	0.5	0.5	0.5	0.5	0.5	0.5	0.5	0.5	0.5	0.5	0.5	0.5
			HNSC-BA-4078	DCC	TRUE	1	1	1	0.493798	0.0347001	0.0475759	0.917724	FALSE	diploid	28.6296	39.9539	33.203	8.45837	6.64215e-43	510.716	1.63812e-42	510.716	5	0.862213	0		loss_21q	0.5	0.5	0.5	0.5	0.5	0.5	0.5	0.5	0.5	0.5	0.5	0.5	0.5	0.5	0.5	0.5	0.5	0.5	0.5	0.5	0.5	0.5
			HNSC-BA-4078	USP13	FALSE	0.5	0.9	0	0.493798	0.0347001	0.0475759	0.917724	FALSE	diploid	28.6296	39.9539	33.203	8.45837	6.64215e-43	510.716	1.63812e-42	510.716	5	0.862213	0		NOTCH1	0.5	0.337122	0.5	0.356541	0.5	0.5	0.5	0.5	0.5	0.5	0.5	0.5	0.5	0.5	0.5	0.5	0.5	0.5	0.5	0.5	0.5	0.5
			HNSC-BA-4078	ZNF320	TRUE	1	1	1	0.493798	0.0347001	0.0475759	0.917724	FALSE	diploid	28.6296	39.9539	33.203	8.45837	6.64215e-43	510.716	1.63812e-42	510.716	5	0.862213	0		gain_9q	0.384439	0.5	0.5	0.205171	0.5	0.5	0.5	0.5	0.5	0.5	0.5	0.5	0.5	0.5	0.384439	0.5	0.5	0.5	0.5	0.384439	0.5	0.5
			HNSC-BA-4078	OR2G6	TRUE	0.5	0.9	0	0.493798	0.0347001	0.0475759	0.917724	FALSE	diploid	28.6296	39.9539	33.203	8.45837	6.64215e-43	510.716	1.63812e-42	510.716	5	0.862213	0		loss_11p	0.5	0.5	0.5	0.5	0.5	0.5	0.5	0.5	0.5	0.5	0.5	0.5	0.5	0.5	0.5	0.5	0.5	0.5	0.5	0.5	0.5	0.5
			HNSC-BA-4078	ARHGEF5	FALSE	1	1	1	0.493798	0.0347001	0.0475759	0.917724	FALSE	diploid	28.6296	39.9539	33.203	8.45837	6.64215e-43	510.716	1.63812e-42	510.716	5	0.862213	0		loss_4q	0.5	0.5	0.5	0.5	0.5	0.5	0.5	0.5	0.5	0.5	0.5	0.5	0.5	0.5	0.5	0.5	0.5	0.5	0.5	0.5	0.5	0.5
			HNSC-BA-4078	DNAH5	TRUE	0.5	0.9	0	0.493798	0.0347001	0.0475759	0.917724	FALSE	diploid	28.6296	39.9539	33.203	8.45837	6.64215e-43	510.716	1.63812e-42	510.716	5	0.862213	0		gain_3q	0.5	0.5	0.5	0.5	0.5	0.5	0.5	0.5	0.5	0.5	0.5	0.5	0.5	0.5	0.5	0.5	0.5	0.5	0.5	0.5	0.5	0.5
			HNSC-BA-4078	CDCA8	FALSE	0.5	0.9	0	0.493798	0.0347001	0.0475759	0.917724	FALSE	diploid	28.6296	39.9539	33.203	8.45837	6.64215e-43	510.716	1.63812e-42	510.716	5	0.862213	0		CDKN2A	0.5	0.5	0.5	0.5	0.5	0.5	0.5	0.5	0.5	0.5	0.5	0.5	0.5	0.5	0.5	0.5	0.5	0.5	0.5	0.5	0.5	0.5
			HNSC-BA-4078	ATP8B4	TRUE	0.5	0.9	0	0.493798	0.0347001	0.0475759	0.917724	FALSE	diploid	28.6296	39.9539	33.203	8.45837	6.64215e-43	510.716	1.63812e-42	510.716	5	0.862213	0		PIK3CA	0.5	0.337122	0.5	0.356541	0.5	0.5	0.5	0.5	0.5	0.5	0.5	0.5	0.5	0.5	0.5	0.5	0.5	0.5	0.5	0.5	0.5	0.5
			HNSC-BA-4078	ZNF429	FALSE	0.5	0.9	0	0.493798	0.0347001	0.0475759	0.917724	FALSE	diploid	28.6296	39.9539	33.203	8.45837	6.64215e-43	510.716	1.63812e-42	510.716	5	0.862213	0		CASP8	0.5	0.5	0.5	0.5	0.5	0.5	0.5	0.5	0.5	0.5	0.5	0.5	0.5	0.5	0.5	0.5	0.5	0.5	0.5	0.5	0.5	0.5
			HNSC-BA-4078	MYCT1	TRUE	1	1	1	0.493798	0.0347001	0.0475759	0.917724	FALSE	diploid	28.6296	39.9539	33.203	8.45837	6.64215e-43	510.716	1.63812e-42	510.716	5	0.862213	0		HLA-A	0.5	0.5	0.5	0.5	0.5	0.5	0.5	0.5	0.5	0.5	0.5	0.5	0.5	0.5	0.5	0.5	0.5	0.5	0.5	0.5	0.5	0.5
			HNSC-BA-4078	COL4A4	TRUE	0.5	0.9	0	0.493798	0.0347001	0.0475759	0.917724	FALSE	diploid	28.6296	39.9539	33.203	8.45837	6.64215e-43	510.716	1.63812e-42	510.716	5	0.862213	0		NSD1	0.5	0.5	0.5	0.5	0.5	0.5	0.5	0.5	0.5	0.5	0.5	0.5	0.5	0.5	0.5	0.5	0.5	0.5	0.5	0.5	0.5	0.5
			HNSC-BA-4078	AC024560.3	TRUE	1	1	1	0.493798	0.0347001	0.0475759	0.917724	FALSE	diploid	28.6296	39.9539	33.203	8.45837	6.64215e-43	510.716	1.63812e-42	510.716	5	0.862213	0		HRAS	0.5	0.5	0.5	0.5	0.5	0.5	0.5	0.5	0.5	0.5	0.5	0.5	0.5	0.5	0.5	0.5	0.5	0.5	0.5	0.5	0.5	0.5
			HNSC-BA-4078	KCNT2	TRUE	0.5	0.9	0	0.493798	0.0347001	0.0475759	0.917724	FALSE	diploid	28.6296	39.9539	33.203	8.45837	6.64215e-43	510.716	1.63812e-42	510.716	5	0.862213	0		KMT2C	0.5	0.5	0.5	0.5	0.5	0.5	0.5	0.5	0.5	0.5	0.5	0.5	0.5	0.5	0.5	0.5	0.5	0.5	0.5	0.5	0.5	0.5
			HNSC-BA-4078	MYH6	TRUE	0.5	0.9	0	0.493798	0.0347001	0.0475759	0.917724	FALSE	diploid	28.6296	39.9539	33.203	8.45837	6.64215e-43	510.716	1.63812e-42	510.716	5	0.862213	0		FBXW7	0.5	0.337122	0.5	0.356541	0.5	0.5	0.5	0.5	0.5	0.5	0.5	0.5	0.5	0.5	0.5	0.5	0.5	0.5	0.5	0.5	0.5	0.5
			HNSC-BA-4078	PON1	FALSE	0.5	0.9	0	0.493798	0.0347001	0.0475759	0.917724	FALSE	diploid	28.6296	39.9539	33.203	8.45837	6.64215e-43	510.716	1.63812e-42	510.716	5	0.862213	0		NFE2L2	0.5	0.5	0.5	0.5	0.5	0.5	0.5	0.5	0.5	0.5	0.5	0.5	0.5	0.5	0.5	0.5	0.5	0.5	0.5	0.5	0.5	0.5
			HNSC-BA-4078	CLSTN3	TRUE	0.5	0.9	0	0.493798	0.0347001	0.0475759	0.917724	FALSE	diploid	28.6296	39.9539	33.203	8.45837	6.64215e-43	510.716	1.63812e-42	510.716	5	0.862213	0		SPEN	0.5	0.5	0.5	0.5	0.5	0.5	0.5	0.5	0.5	0.5	0.5	0.5	0.5	0.5	0.5	0.5	0.5	0.5	0.5	0.5	0.5	0.5
			HNSC-BA-4078	ARHGAP30	FALSE	0.5	0.9	0	0.493798	0.0347001	0.0475759	0.917724	FALSE	diploid	28.6296	39.9539	33.203	8.45837	6.64215e-43	510.716	1.63812e-42	510.716	5	0.862213	0		loss_14q	0.5	0.5	0.5	0.5	0.5	0.5	0.5	0.5	0.5	0.5	0.5	0.5	0.5	0.5	0.5	0.5	0.5	0.5	0.5	0.5	0.5	0.5
			HNSC-BA-4078	PRSS58	FALSE	0.5	0.9	0	0.493798	0.0347001	0.0475759	0.917724	FALSE	diploid	28.6296	39.9539	33.203	8.45837	6.64215e-43	510.716	1.63812e-42	510.716	5	0.862213	0		loss_8q	0.5	0.5	0.5	0.5	0.5	0.5	0.5	0.5	0.5	0.5	0.5	0.5	0.5	0.5	0.5	0.5	0.5	0.5	0.5	0.5	0.5	0.5
			HNSC-BA-4078	GLG1	FALSE	0.5	0.9	0	0.493798	0.0347001	0.0475759	0.917724	FALSE	diploid	28.6296	39.9539	33.203	8.45837	6.64215e-43	510.716	1.63812e-42	510.716	5	0.862213	0		homdel_CDKN2A	0.5	0.5	0.5	0.5	0.5	0.5	0.5	0.5	0.5	0.5	0.5	0.5	0.5	0.5	0.5	0.5	0.5	0.5	0.5	0.5	0.5	0.5
			HNSC-BA-4078	OR52B6	FALSE	0.5	0.9	0	0.493798	0.0347001	0.0475759	0.917724	FALSE	diploid	28.6296	39.9539	33.203	8.45837	6.64215e-43	510.716	1.63812e-42	510.716	5	0.862213	0		WGD	0.5	0.5	0.5	0.5	0.5	0.5	0.5	0.5	0.5	0.5	0.5	0.5	0.5	0.5	0.5	0.5	0.5	0.5	0.5	0.5	0.5	0.5
			HNSC-BA-4078	FAM194A	TRUE	0.5	0.9	0	0.493798	0.0347001	0.0475759	0.917724	FALSE	diploid	28.6296	39.9539	33.203	8.45837	6.64215e-43	510.716	1.63812e-42	510.716	5	0.862213	0		WGT	0.5	0.5	0.5	0.5	0.5	0.5	0.5	0.5	0.5	0.5	0.5	0.5	0.5	0.5	0.5	0.5	0.5	0.5	0.5	0.5	0.5	0.5
			HNSC-BA-4078	ABCA9	TRUE	1	1	1	0.493798	0.0347001	0.0475759	0.917724	FALSE	diploid	28.6296	39.9539	33.203	8.45837	6.64215e-43	510.716	1.63812e-42	510.716	5	0.862213	0
[truncated: 107,501 more rows]
[truncated: 21 more columns]

## Sheet: Figure 2
HPV+ event prevalence			HPV+ timing and signature data																					HPV+ event comparisons
[truncated: 22,258 more rows]
[truncated: 15 more columns]

[truncated: 7 more sheets: Figure 3, Figure 4, Figure 5, Extended data figure 2, Extended data figure 4, Extended data figure 5, Extended data figure 6]
